# Supplementary material for: Head-to-Head Comparison of Aptamer- and Antibody-Based Proteomic Platforms in Human Cerebrospinal Fluid Samples from a Real-World Memory Clinic Cohort
Source: Int J Mol Sci. 2024 Dec 31;26(1):286. doi: 10.3390/ijms26010286 (PMC11720409; doi:10.3390/ijms26010286)
Supplement: Supplementary file 1 [file ijms-26-00286-s001.zip]

Archive with 2 entries (2 files):
- 20230626_Tables_v12.xlsx
- ijms-3312862-supplementary.pdf
