# Supplementary material for: Head-to-Head Comparison of Aptamer- and Antibody-Based Proteomic Platforms in Human Cerebrospinal Fluid Samples from a Real-World Memory Clinic Cohort
Source: Int J Mol Sci. 2024 Dec 31;26(1):286. doi: 10.3390/ijms26010286 (PMC11720409; doi:10.3390/ijms26010286)
Supplement: Supplementary file 1 [file ijms-26-00286-s001.zip › 20230626_Tables_v12.xlsx]

## Sheet: Summary
Table	Descriptrion
Supplementary Table 1	Table summary of SOMAscan and Olink Explore analysis, including inter- and intra-assay correlations, coefficient of variation for both platforms and associations with clinical phenotypes and AD core biomarkers
Supplementary Table 2	Summary of the stablished correlation categories in intra- and inter-platform correlations
Supplementary Table 3	PANTHER Classifications for Protein Class, Molecular Function, Cellular Compartment and Biological Process for the complete set of proteins included in the SOMAscan and Olink Explore platforms
Supplementary Table 4	PANTHER Classifications for Protein Class, Molecular Function, Cellular Component and Biological Process for SOMAscan reproducible proteins (Good intra-correlation with rho ≥ 0.5)
Supplementary Table 5	Table summary of the overlapping proteins between significant association with CSF biological traits, demographics and AD endophenotypes
Supplementary Table 6	Lasso model for clinical phenotypes and CSF biomarkers in the complete set of proteins and selecting Good intra-assay correlation
Supplementary Table 7	Lasso model for the sex phenotype
Supplementary Table 8	Proteins intersecting the top 500 rankings of significant associations with CSF Aβ42, CSF p-tau and MMSE (considering the complete set of proteins)
Supplementary Table 9	Proteins intersecting the top 500 rankings of significant associations with CSF Aβ42, CSF p-tau and MMSE (considering reproducible proteins with rho ≥ 0.5, n = 2469)
Supplementary Table 10	Top 10 enriched mechanisms considering the overlapp between the top 500 significant associations with CSF Aβ42, CSF p-tau and MMSE (considering the complete set of proteins)
Supplementary Table 11	List of proteins contributing to the top 10 enriched mechanisms of the overlapp between the top 500 significant associations with CSF Aβ42, CSF p-tau and MMSE (considering the complete set of proteins)
Supplementary Table 12	Top 10 enriched mechanisms considering the overlapp between the top 500 significant associations with CSF Aβ42, CSF p-tau and MMSE (considering reproducible proteins with rho ≥ 0.5, n = 2469)
Supplementary Table 13	List of proteins contributing to the top 10 enriched mechanisms of the overlapp between the top 500 significant associations with CSF Aβ42, CSF p-tau and MMSE (considering reproducible proteins with rho ≥ 0.5, n = 2469)
Supplementary Table 14	Clinical phenotipes of outlier individuals detected by PCA in each proteomic assay

## Sheet: Supplementary Table 1
Supplementary Table 1. Table summary of SOMAscan and Olink Explore analysis, including inter- and intra-assay correlations, coefficient of variation for both platforms and associations with clinical phenotypes and AD core biomarkers.
									Intra-correlation (SOMAscanA vs SOMAscanB)			Inter-correlation (SOMAscanA vs Olink Explore)			Inter-correlation (SOMAscanB vs Olink Explore)				SOMAscan CV*									Olink Explore CV								Age at LP		Sex		CSF Aβ42		CSF p-tau		MMSE at LP		CSF Albumin		CSF Total Globulins
Protein name SOMAscan	Protein name Olink Explore	UniProt	AptName	SeqId	TargetFullName	Target	EntrezGeneID	EntrezGeneSymbol	Spearman rho	P-value	Score	Spearman rho	P-value	Score	Spearman rho	P-value	Score	Single Correlation Score	IntraCV SOMAscan	% IntraCV SOMAscan	InterCV SOMAscan	% InterCV SOMAscan	Protein Mean	Protein Median	Protein SD	Overlap between platforms	SOMAscan CV Outlier	IntraCV Olink Explore	% IntraCV Olink Explore	InterCV Olink Explore	% InterCV Olink Explore	Protein Mean	Protein Median	Protein SD	Olink Explore CV Outlier	Estimante (CI)	P-value	Estimante (CI)	P-value	Estimante (CI)	P-value	Estimante (CI)	P-value	Estimante (CI)	P-value	Estimante (CI)	P-value	Estimante (CI)	P-value
a1.Antitrypsin_seq.3580.25	SERPINA1_Inflammation_II	P01009	seq.3580.25	3580-25	Alpha-1-antitrypsin	a1-Antitrypsin	5265	SERPINA1	0.957523	1.6348e-143	GOOD	0.730843	2.34209e-45	GOOD	0.715545	1.04398e-42	GOOD	1	0.0477745	4.77745	0.0774627	7.74627	4286.24	4335.3	332.024	Overlap		0.0228377	2.28377	0.060923	6.0923	-0.101346	-0.10585	0.0878119		0.284 (0.125 - 0.443)	0.000541189	-0.535 (-0.932 - -0.139)	0.00810827	-0.077 (-0.229 - 0.074)	0.31695	-0.107 (-0.225 - 0.01)	0.0748924	-0.663 (-1.259 - -0.066)	0.0303977	0.043 (0.005 - 0.08)	0.025435	-0.043 (-0.083 - -0.003)	0.0359275
a1.Microglobulin_seq.15453.3	AMBP_Oncology	P02760	seq.15453.3	15453-3	Alpha-1-microglobulin	a1-Microglobulin	259	AMBP	0.690118	0	GOOD	0.510236	6.65626e-19	GOOD	0.456965	5.02013e-15	MODERATE	1	0.0506862	5.06862	0.0896016	8.96016	15336.9	15565.9	1374.21	Overlap		0.0383288	3.83288	0.0876783	8.76783	-0.0155808	5e-05	0.126251		0.018 (-0.134 - 0.169)	0.818462	-0.105 (-0.457 - 0.246)	0.557125	0.033 (-0.104 - 0.169)	0.641983	-0.161 (-0.266 - -0.056)	0.00283083	0.144 (-0.397 - 0.685)	0.602765	-0.01 (-0.044 - 0.024)	0.562108	0.008 (-0.029 - 0.044)	0.67895
a2.Antiplasmin_seq.3024.18	SERPINF2_Inflammation_II	P08697	seq.3024.18	3024-18	Alpha-2-antiplasmin	a2-Antiplasmin	5345	SERPINF2	0.940739	0	GOOD	0.874319	3.141e-84	GOOD	0.849196	1.28695e-74	GOOD	1	0.0590917	5.90917	0.0897212	8.97212	25460.6	25885.7	2284.35	Overlap		0.0546101	5.46101	0.271767	27.1767	-0.107919	-0.01725	0.385114		-0.298 (-0.436 - -0.159)	3.33757e-05	0.658 (0.236 - 1.081)	0.00226994	-0.075 (-0.209 - 0.06)	0.277867	-0.08 (-0.184 - 0.025)	0.136382	-0.106 (-0.723 - 0.512)	0.737263	0.025 (-0.008 - 0.059)	0.137353	-0.032 (-0.068 - 0.004)	0.0805692
a2.HS.Glycoprotein_seq.3581.53	AHSG_Inflammation_II	P02765	seq.3581.53	3581-53	Alpha-2-HS-glycoprotein	a2-HS-Glycoprotein	197	AHSG	0.848065	0	GOOD	0.732447	1.20584e-45	GOOD	0.669678	1.02373e-35	GOOD	1	0.0563384	5.63384	0.0937303	9.37303	11026.2	11165.6	1033.48	Overlap		0.0746638	7.46638	0.184162	18.4162	-0.389819	-0.4247	0.263477		-0.34 (-0.502 - -0.178)	5.03637e-05	0.372 (-0.032 - 0.775)	0.0710044	-0.025 (-0.18 - 0.131)	0.757253	-0.204 (-0.323 - -0.085)	0.000871791	-0.385 (-1.002 - 0.231)	0.221319	0.073 (0.035 - 0.11)	0.000183454	-0.076 (-0.116 - -0.035)	0.000294334
ACAM.ECD_seq.10440.26	CLMP_Oncology	Q9H6B4	seq.10440.26	10440-26	CXADR-like membrane protein:Extracellular domain	ACAM:ECD	79827	CLMP	0.813674	1.14348e-63	GOOD	0.818489	5.21163e-65	GOOD	0.763486	1.14404e-51	GOOD	1	0.0353905	3.53905	0.0356456	3.56456	245.806	246.35	8.7619	Overlap		0.0518264	5.18264	0.123221	12.3221	-0.226508	-0.2457	0.177101		0.077 (-0.064 - 0.219)	0.28621	-0.234 (-0.564 - 0.097)	0.165681	0.186 (0.06 - 0.313)	0.00430813	0.245 (0.149 - 0.341)	1.0185e-06	0.295 (-0.216 - 0.805)	0.25885	-0.063 (-0.094 - -0.033)	7.50682e-05	0.066 (0.033 - 0.1)	0.000114877
ACE_seq.10714.7	ACE_Inflammation_II	P12821	seq.10714.7	10714-7	Angiotensin-converting enzyme	ACE	1636	ACE	0.76787	1.35781e-52	GOOD	0.745306	4.92531e-48	GOOD	0.716232	8.00667e-43	GOOD	1	0.083618	8.3618	0.0839983	8.39983	210.25	210.7	17.6606	Overlap		0.146468	14.6468	0.191634	19.1634	-0.0982	-0.0431	0.273981		0.103 (-0.002 - 0.208)	0.0550726	0.223 (-0.058 - 0.505)	0.120301	0.067 (-0.029 - 0.163)	0.173713	0.152 (0.079 - 0.225)	5.82044e-05	0.194 (-0.191 - 0.579)	0.324729	-0.034 (-0.058 - -0.01)	0.00497932	0.033 (0.007 - 0.058)	0.0124016
ACES_seq.10980.11	ACHE_Inflammation_II	P22303	seq.10980.11	10980-11	Acetylcholinesterase	ACES	43	ACHE	0.878459	5.18547e-86	GOOD	0.857872	1.00087e-77	GOOD	0.799213	7.29197e-60	GOOD	1	0.0307713	3.07713	0.0369365	3.69365	204.25	204	7.54428	Overlap		0.0481501	4.81501	0.134761	13.4761	0.0545846	0.0904	0.193545		0.184 (0.051 - 0.318)	0.00719165	0.189 (-0.121 - 0.499)	0.232475	0.083 (-0.041 - 0.207)	0.18932	0.149 (0.054 - 0.244)	0.00238035	0.528 (0.031 - 1.025)	0.0383033	-0.035 (-0.066 - -0.005)	0.0240219	0.034 (0.001 - 0.067)	0.0423065
ACY3_seq.21781.9	ACY3_Cardiometabolic_II	Q96HD9	seq.21781.9	21781-9	Aspartoacylase-2	ACY3	91703	ACY3	0.716933	6.10248e-43	GOOD	0.671263	6.15858e-36	GOOD	0.528436	2.1651e-20	GOOD	1	0.113094	11.3094	0.204749	20.4749	145.65	140.1	29.8217	Overlap	Intra- & Inter-CV	0.0973431	9.73431	0.197844	19.7844	0.298577	0.3107	0.282693		-0.295 (-0.411 - -0.179)	1.11356e-06	0.548 (0.238 - 0.857)	0.000519554	-0.084 (-0.2 - 0.033)	0.15993	0.058 (-0.033 - 0.148)	0.214629	0.395 (-0.066 - 0.856)	0.094492	0.014 (-0.015 - 0.043)	0.335141	-0.015 (-0.046 - 0.016)	0.353436
ACYP1_seq.20370.6	ACYP1_Inflammation_II	P07311	seq.20370.6	20370-6	Acylphosphatase-1	ACYP1	97	ACYP1	0.81961	2.50609e-65	GOOD	0.825455	5.06379e-67	GOOD	0.74225	1.87497e-47	GOOD	1	0.0427379	4.27379	0.0483895	4.83895	1798.16	1814.9	87.0122	Overlap		0.111533	11.1533	0.196281	19.6281	-0.69735	-0.6718	0.280502		0.245 (0.117 - 0.372)	0.000204029	-0.007 (-0.306 - 0.292)	0.962053	-0.009 (-0.131 - 0.112)	0.878427	0.295 (0.207 - 0.383)	2.34688e-10	0.05 (-0.436 - 0.536)	0.840566	-0.048 (-0.078 - -0.019)	0.00140304	0.045 (0.013 - 0.077)	0.00587454
ADA22_seq.7933.75	ADAM22_Neurology	Q9P0K1	seq.7933.75	7933-75	Disintegrin and metalloproteinase domain-containing protein 22	ADA22	53616	ADAM22	0.835398	4.69214e-70	GOOD	0.547571	4.69361e-22	GOOD	0.451239	1.19884e-14	MODERATE	1	0.0526418	5.26418	0.0809485	8.09485	4336.85	4394.9	351.062	Overlap		0.0443016	4.43016	0.25408	25.408	-0.170015	-0.08385	0.360842		0.071 (-0.063 - 0.206)	0.299801	0.01 (-0.298 - 0.318)	0.950633	0.144 (0.023 - 0.265)	0.020335	0.246 (0.156 - 0.336)	2.10449e-07	0.335 (-0.171 - 0.84)	0.195659	-0.068 (-0.097 - -0.039)	6.76901e-06	0.071 (0.04 - 0.102)	1.31846e-05
ADAM.23_seq.7049.2	ADAM23_Inflammation	O75077	seq.7049.2	7049-2	Disintegrin and metalloproteinase domain-containing protein 23	ADAM 23	8745	ADAM23	0.793032	2.48641e-58	GOOD	0.802755	9.12607e-61	GOOD	0.711997	4.05743e-42	GOOD	1	0.0266875	2.66875	0.0320296	3.20296	1294.78	1293.4	41.4713	Overlap		0.051534	5.1534	0.112963	11.2963	0.108685	0.13225	0.162455		0.119 (-0.024 - 0.262)	0.103879	0.346 (0.008 - 0.684)	0.0448355	0.029 (-0.103 - 0.161)	0.662862	0.428 (0.339 - 0.516)	2.15742e-18	0.317 (-0.212 - 0.847)	0.241484	-0.062 (-0.094 - -0.03)	0.000174786	0.063 (0.028 - 0.097)	0.000415379
Adiponectin_seq.3554.24	ADIPOQ_Inflammation_II	Q15848	seq.3554.24	3554-24	Adiponectin	Adiponectin	9370	ADIPOQ	0.955433	7.69321e-141	GOOD	0.731075	2.1284e-45	GOOD	0.729395	4.24809e-45	GOOD	1	0.103659	10.3659	0.115587	11.5587	4505.34	4566.1	520.759	Overlap		0.0888126	8.88126	0.104544	10.4544	0.186742	0.18165	0.150416		0.116 (-0.034 - 0.265)	0.131262	0.696 (0.319 - 1.073)	0.000298454	-0.1 (-0.24 - 0.04)	0.162808	-0.022 (-0.132 - 0.087)	0.687472	-0.251 (-0.808 - 0.307)	0.379153	0.033 (-0.002 - 0.067)	0.0655066	-0.037 (-0.074 - 0)	0.0512542
Adrenomedullin_seq.7922.5	ADM_Oncology	P35318	seq.7922.5	7922-5	Adrenomedullin	Adrenomedullin	133	ADM	0.655132	9.40866e-34	GOOD	0.648217	7.40024e-33	GOOD	0.698375	6.18239e-40	GOOD	1	0.0338999	3.38999	0.103229	10.3229	101.475	100.6	10.4752	Overlap		0.0335351	3.35351	0.268305	26.8305	0.802777	0.87535	0.380376		0.321 (0.182 - 0.46)	8.58958e-06	-0.33 (-0.67 - 0.009)	0.0566156	0.058 (-0.078 - 0.194)	0.406299	0.273 (0.172 - 0.374)	2.35889e-07	0.566 (0.025 - 1.106)	0.041256	-0.028 (-0.061 - 0.005)	0.101375	0.027 (-0.009 - 0.063)	0.138058
Afamin_seq.18196.8	AFM_Inflammation_II	P43652	seq.18196.8	18196-8	Afamin	Afamin	173	AFM	0.92687	0	GOOD	0.906443	4.51773e-100	GOOD	0.870289	1.48638e-82	GOOD	1	0.0952605	9.52605	0.106027	10.6027	32603.3	33134.2	3456.84	Overlap		0.0438807	4.38807	0.142909	14.2909	0.0629654	0.0648	0.205133		-0.252 (-0.415 - -0.089)	0.00265519	0.256 (-0.137 - 0.649)	0.202275	0.063 (-0.089 - 0.215)	0.419334	-0.146 (-0.263 - -0.029)	0.0155464	-0.08 (-0.691 - 0.532)	0.798565	0.041 (0.004 - 0.079)	0.0314827	-0.048 (-0.088 - -0.008)	0.0206797
Afamin_seq.4763.31	AFM_Inflammation_II	P43652	seq.4763.31	4763-31	Afamin	Afamin	173	AFM	0.961965	0	GOOD	0.908088	4.94615e-101	GOOD	0.903668	1.72332e-98	GOOD	1	0.023268	2.3268	0.0238815	2.38815	122824	122792	2933.22	Overlap		0.0438807	4.38807	0.142909	14.2909	0.0629654	0.0648	0.205133		-0.266 (-0.429 - -0.104)	0.00145483	0.25 (-0.142 - 0.641)	0.21185	0.084 (-0.068 - 0.236)	0.280182	-0.1 (-0.218 - 0.018)	0.0970534	-0.17 (-0.772 - 0.431)	0.579501	0.068 (0.031 - 0.105)	0.000338082	-0.072 (-0.111 - -0.032)	0.000468915
Aggrecan_seq.3280.49	ACAN_Cardiometabolic	P16112	seq.3280.49	3280-49	Aggrecan core protein	Aggrecan	176	ACAN	0.976359	2.57171e-176	GOOD	0.728373	6.45017e-45	GOOD	0.705298	4.98224e-41	GOOD	1	0.0212366	2.12366	0.0300449	3.00449	473.137	476.3	14.2154	Overlap		0.0532108	5.32108	0.162784	16.2784	0.278732	0.2981	0.233314		0.438 (0.33 - 0.546)	6.0649e-14	-0.162 (-0.442 - 0.117)	0.255025	0.098 (-0.023 - 0.219)	0.114281	0.156 (0.063 - 0.248)	0.00115138	-0.054 (-0.536 - 0.427)	0.825109	-0.076 (-0.105 - -0.047)	3.87763e-07	0.082 (0.051 - 0.113)	3.57062e-07
AGRD1_seq.21546.20	ADGRD1_Inflammation_II	Q6QNK2	seq.21546.20	21546-20	Adhesion G-protein coupled receptor D1	AGRD1	283383	ADGRD1	0.93002	6.66783e-116	GOOD	0.885187	4.73378e-89	GOOD	0.83069	1.35568e-68	GOOD	1	0.0332653	3.32653	0.0554722	5.54722	503.025	505.9	27.9039	Overlap		0.0539307	5.39307	0.26908	26.908	0.204192	0.24065	0.381437		0.161 (0.038 - 0.284)	0.0106533	-0.005 (-0.291 - 0.281)	0.971659	-0.047 (-0.162 - 0.068)	0.424734	0.108 (0.02 - 0.197)	0.0174395	0.194 (-0.266 - 0.654)	0.408696	-0.009 (-0.037 - 0.019)	0.514604	0.013 (-0.017 - 0.043)	0.390078
AIF1L_seq.18871.24	AIF1L_Cardiometabolic_II	Q9BQI0	seq.18871.24	18871-24	Allograft inflammatory factor 1-like	AIF1L	83543	AIF1L	0.868907	5.41839e-82	GOOD	0.585728	1.03739e-25	GOOD	0.580109	3.84234e-25	GOOD	1	0.0306623	3.06623	0.0409919	4.09919	543.638	539.9	22.2847	Overlap		0.127877	12.7877	0.274363	27.4363	-0.2672	-0.3052	0.388662		0.372 (0.252 - 0.491)	3.88899e-09	-0.503 (-0.815 - -0.192)	0.00154999	-0.097 (-0.221 - 0.027)	0.127196	0.209 (0.115 - 0.303)	1.86655e-05	-0.434 (-0.924 - 0.056)	0.0835854	-0.032 (-0.063 - -0.001)	0.0407928	0.039 (0.006 - 0.072)	0.0206904
ALCAM_seq.5451.1	ALCAM_Cardiometabolic	Q13740	seq.5451.1	5451-1	CD166 antigen	ALCAM	214	ALCAM	0.655992	7.25131e-34	GOOD	0.760559	4.62747e-51	GOOD	0.644126	2.446e-32	GOOD	1	0.0764408	7.64408	0.0959193	9.59193	35755.8	36182.6	3429.68	Overlap		0.0466631	4.66631	0.31468	31.468	-0.148184	-0.0562	0.443313		0.018 (-0.115 - 0.15)	0.795347	0.302 (-0.008 - 0.612)	0.0560637	0.059 (-0.062 - 0.179)	0.341541	0.307 (0.221 - 0.394)	2.71993e-11	0.349 (-0.133 - 0.831)	0.157143	-0.088 (-0.116 - -0.061)	2.03569e-09	0.09 (0.06 - 0.12)	1.50848e-08
alpha.1.antichymotrypsin.complex_seq.4153.11	SERPINA3_Inflammation_II	P01011	seq.4153.11	4153-11	Alpha-1-antichymotrypsin complex	alpha-1-antichymotrypsin complex	12	SERPINA3	0.838532	0	GOOD	0.793927	1.50267e-58	GOOD	0.710236	7.89765e-42	GOOD	1	0.0893089	8.93089	0.106542	10.6542	48897	50419.1	5209.57	Overlap		0.0410848	4.10848	0.100466	10.0466	-0.102735	-0.10845	0.144577		0.219 (0.071 - 0.368)	0.00412957	0.015 (-0.338 - 0.368)	0.934035	-0.095 (-0.234 - 0.043)	0.178752	0.054 (-0.054 - 0.162)	0.33007	-0.813 (-1.38 - -0.245)	0.00539909	0.035 (0.001 - 0.069)	0.0441515	-0.038 (-0.075 - -0.002)	0.0406164
Alpha.1B.glycoprotein_seq.16561.9	A1BG_Inflammation_II	P04217	seq.16561.9	16561-9	Alpha-1B-glycoprotein	Alpha-1B-glycoprotein	1	A1BG	0.947742	0	GOOD	0.918644	1.15423e-107	GOOD	0.894772	9.9873e-94	GOOD	1	0.0534839	5.34839	0.0969695	9.69695	5774.86	5869.15	559.985	Overlap		0.0327338	3.27338	0.135026	13.5026	-0.25375	-0.21135	0.193922		-0.143 (-0.33 - 0.044)	0.135146	0.95 (0.448 - 1.451)	0.000205553	-0.059 (-0.233 - 0.114)	0.503176	-0.126 (-0.26 - 0.009)	0.0683455	-0.603 (-1.299 - 0.092)	0.0901861	0.079 (0.037 - 0.121)	0.000292725	-0.087 (-0.133 - -0.042)	0.000176436
Alpha.amylase.2B_seq.10439.57	AMY2B_Cardiometabolic	P19961	seq.10439.57	10439-57	Alpha-amylase 2B	Alpha-amylase 2B	280	AMY2B	0.629049	1.71794e-30	GOOD	0.665956	3.33448e-35	GOOD	0.621019	1.50583e-29	GOOD	1	0.0263126	2.63126	0.0277388	2.77388	175.081	174.05	4.85655	Overlap		0.0436275	4.36275	0.290708	29.0708	-0.51466	-0.3613	0.410926		0.127 (0.005 - 0.249)	0.0425539	-0.003 (-0.304 - 0.299)	0.985365	0.094 (-0.017 - 0.206)	0.0983014	0.017 (-0.07 - 0.104)	0.700685	0.329 (-0.108 - 0.766)	0.141779	-0.021 (-0.048 - 0.007)	0.146358	0.025 (-0.004 - 0.055)	0.094752
Alpha.amylase.2B_seq.15556.49	AMY2B_Cardiometabolic	P19961	seq.15556.49	15556-49	Alpha-amylase 2B	Alpha-amylase 2B	280	AMY2B	0.855683	6.36961e-77	GOOD	0.788942	2.40488e-57	GOOD	0.757282	2.15988e-50	GOOD	1	0.0244596	2.44596	0.0320171	3.20171	509.938	510	16.3267	Overlap		0.0436275	4.36275	0.290708	29.0708	-0.51466	-0.3613	0.410926		0.276 (0.101 - 0.45)	0.00216033	-0.451 (-0.87 - -0.032)	0.0346882	0.079 (-0.085 - 0.243)	0.346338	0.338 (0.217 - 0.459)	1.05585e-07	0.431 (-0.244 - 1.107)	0.21204	-0.051 (-0.091 - -0.011)	0.0132327	0.05 (0.007 - 0.093)	0.024271
Alpha.L.fucosidase.I_seq.21384.2	FUCA1_Cardiometabolic	P04066	seq.21384.2	21384-2	Alpha-L-fucoside fucohydrolase	Alpha-L-fucosidase I	2517	FUCA1	0.85595	0	GOOD	0.830032	2.15211e-68	GOOD	0.788469	3.11661e-57	GOOD	1	0.0842151	8.42151	0.0951944	9.51944	408.881	410.85	38.9232	Overlap		0.0342703	3.42703	0.308387	30.8387	-0.420364	-0.3198	0.434842		0.017 (-0.09 - 0.125)	0.752108	0.038 (-0.207 - 0.284)	0.758936	0.021 (-0.076 - 0.119)	0.6708	0.047 (-0.028 - 0.123)	0.222289	-0.115 (-0.5 - 0.269)	0.556549	-0.03 (-0.054 - -0.007)	0.0128123	0.03 (0.004 - 0.055)	0.0245083
AMD_seq.5620.13	PAM_Cardiometabolic	P19021	seq.5620.13	5620-13	Peptidyl-glycine alpha-amidating monooxygenase	AMD	5066	PAM	0.613664	1.04159e-28	GOOD	0.524861	4.31301e-20	GOOD	0.459439	3.42942e-15	MODERATE	1	0.066643	6.6643	0.092104	9.2104	1648.04	1658.4	151.791	Overlap		0.0307578	3.07578	0.285517	28.5517	-0.193588	-0.2923	0.403871		0.042 (-0.1 - 0.185)	0.560299	-0.036 (-0.366 - 0.293)	0.82837	0.162 (0.034 - 0.289)	0.0137647	0.15 (0.051 - 0.249)	0.0031688	-0.006 (-0.518 - 0.505)	0.980421	-0.029 (-0.061 - 0.003)	0.0728671	0.028 (-0.006 - 0.062)	0.108008
Aminopeptidase_seq.9394.19	CPQ_Cardiometabolic_II	Q9Y646	seq.9394.19	9394-19	Carboxypeptidase Q	Aminopeptidase	10404	CPQ	0.767814	0	GOOD	0.607818	4.67471e-28	GOOD	0.520598	9.70766e-20	GOOD	1	0.0644176	6.44176	0.114299	11.4299	4406.85	4357.5	503.698	Overlap		0.0267742	2.67742	0.0837895	8.37895	0.2102	0.2017	0.120671		-0.023 (-0.146 - 0.101)	0.719943	0.051 (-0.232 - 0.333)	0.725342	-0.035 (-0.146 - 0.077)	0.543192	0.04 (-0.047 - 0.127)	0.370188	-0.055 (-0.501 - 0.391)	0.809639	-0.01 (-0.038 - 0.018)	0.475681	0.015 (-0.015 - 0.044)	0.33411
Angiogenin_seq.4874.3	ANG_Cardiometabolic	P03950	seq.4874.3	4874-3	Angiogenin	Angiogenin	283	ANG	0.740434	4.11309e-47	GOOD	0.747736	1.67752e-48	GOOD	0.635413	2.93848e-31	GOOD	1	0.0539914	5.39914	0.0921665	9.21665	14009.6	14132.9	1291.22	Overlap		0.0281115	2.81115	0.50466	50.466	0.124972	-0.0447	0.687186		0.008 (-0.155 - 0.171)	0.922948	-0.752 (-1.163 - -0.342)	0.000328794	0.05 (-0.101 - 0.201)	0.517668	-0.125 (-0.242 - -0.008)	0.0373634	0.257 (-0.34 - 0.854)	0.400352	-0.006 (-0.043 - 0.032)	0.770224	0.015 (-0.025 - 0.055)	0.47086
Angiopoietin.1_seq.2811.27	ANGPT1_Inflammation	Q15389	seq.2811.27	2811-27	Angiopoietin-1	Angiopoietin-1	284	ANGPT1	0.858339	6.71805e-78	GOOD	0.61759	3.73376e-29	GOOD	0.578586	5.45508e-25	GOOD	1	0.0409009	4.09009	0.0574011	5.74011	617.756	617.3	35.4599	Overlap		0.05208	5.208	0.134112	13.4112	-0.640619	-0.6025	0.192621		0.438 (0.314 - 0.562)	2.90437e-11	-1.006 (-1.386 - -0.625)	2.17051e-07	0.125 (-0.013 - 0.262)	0.0763651	0.121 (0.014 - 0.228)	0.0277518	0.138 (-0.425 - 0.7)	0.631662	-0.048 (-0.082 - -0.015)	0.00533346	0.043 (0.006 - 0.079)	0.0219483
Angiopoietin.2_seq.13660.76	ANGPT2_Oncology	O15123	seq.13660.76	13660-76	Angiopoietin-2	Angiopoietin-2	285	ANGPT2	0.869307	3.73237e-82	GOOD	0.660045	2.10176e-34	GOOD	0.630692	1.09346e-30	GOOD	1	0.0551499	5.51499	0.087436	8.7436	2380.38	2403.65	208.131	Overlap		0.0422051	4.22051	0.344429	34.4429	0.07095	0.11775	0.483046		0.05 (-0.09 - 0.191)	0.484269	-0.568 (-0.916 - -0.22)	0.00137314	0.15 (0.021 - 0.279)	0.0231517	0.255 (0.158 - 0.351)	4.53676e-07	0.458 (-0.056 - 0.972)	0.0818308	-0.056 (-0.088 - -0.025)	0.000522755	0.061 (0.027 - 0.095)	0.000475426
Angiopoietin.2_seq.2602.2	ANGPT2_Oncology	O15123	seq.2602.2	2602-2	Angiopoietin-2	Angiopoietin-2	285	ANGPT2	0.859213	3.17272e-78	GOOD	0.645774	1.51424e-32	GOOD	0.58616	9.36994e-26	GOOD	1	0.0572777	5.72777	0.0871667	8.71667	1443.04	1454.1	125.785	Overlap		0.0422051	4.22051	0.344429	34.4429	0.07095	0.11775	0.483046		0.086 (-0.052 - 0.223)	0.223254	-0.571 (-0.914 - -0.228)	0.0011174	0.147 (0.019 - 0.274)	0.0248202	0.252 (0.157 - 0.348)	4.22165e-07	0.356 (-0.152 - 0.864)	0.171176	-0.055 (-0.086 - -0.024)	0.000563193	0.059 (0.026 - 0.092)	0.000563646
Angiostatin_seq.3710.49	PLG_Inflammation_II	P00747	seq.3710.49	3710-49	Angiostatin	Angiostatin	5340	PLG	0.836786	0	GOOD	0.907473	1.13563e-100	GOOD	0.796474	3.53669e-59	GOOD	1	0.0506662	5.06662	0.0868478	8.68478	3986.38	4013.15	346.208	Overlap		0.0353081	3.53081	0.231982	23.1982	-0.181638	-0.1285	0.330304		-0.298 (-0.48 - -0.116)	0.00146908	0.785 (0.315 - 1.255)	0.00105649	-0.034 (-0.21 - 0.142)	0.706277	-0.175 (-0.31 - -0.039)	0.0123668	-0.148 (-0.832 - 0.536)	0.671567	0.099 (0.058 - 0.14)	3.71715e-06	-0.107 (-0.152 - -0.063)	3.17966e-06
ANGL1.C.term_seq.11142.11	ANGPTL1_Cardiometabolic	O95841	seq.11142.11	11142-11	Angiopoietin-related protein 1:C-Term, Fibrinogen domian	ANGL1:C-term	9068	ANGPTL1	0.793383	2.04151e-58	GOOD	0.701095	2.31848e-40	GOOD	0.639871	8.31708e-32	GOOD	1	0.0463658	4.63658	0.0706817	7.06817	1319.52	1334.1	93.266	Overlap		0.0598822	5.98822	0.286053	28.6053	0.013044	-0.0121	0.4046		0.344 (0.209 - 0.478)	9.84975e-07	-0.513 (-0.856 - -0.17)	0.0034075	-0.056 (-0.191 - 0.079)	0.41807	0.22 (0.118 - 0.322)	3.29303e-05	-0.317 (-0.855 - 0.222)	0.25019	-0.025 (-0.058 - 0.009)	0.147972	0.029 (-0.007 - 0.064)	0.113482
ANGL3_seq.10382.1	ANGPTL3_Cardiometabolic	Q9Y5C1	seq.10382.1	10382-1	Angiopoietin-related protein 3	ANGL3	27329	ANGPTL3	0.957681	1.01356e-143	GOOD	0.688554	1.95106e-38	GOOD	0.677573	7.89491e-37	GOOD	1	0.0221319	2.21319	0.0290881	2.90881	564.966	565.6	16.4338	Overlap		0.0410054	4.10054	0.59438	59.438	0.105532	0.0038	0.79353		0.131 (0.003 - 0.258)	0.0456089	0.459 (0.149 - 0.769)	0.00367467	-0.061 (-0.18 - 0.059)	0.319773	-0.052 (-0.145 - 0.041)	0.276654	-0.33 (-0.803 - 0.143)	0.173074	0.007 (-0.022 - 0.037)	0.625725	-0.012 (-0.043 - 0.02)	0.4722
ANGL3_seq.10391.1	ANGPTL3_Cardiometabolic	Q9Y5C1	seq.10391.1	10391-1	Angiopoietin-related protein 3	ANGL3	27329	ANGPTL3	0.95066	0	GOOD	0.690789	9.00163e-39	GOOD	0.66938	1.1259e-35	GOOD	1	0.0539372	5.39372	0.0834932	8.34932	3849.8	3900.1	321.432	Overlap		0.0410054	4.10054	0.59438	59.438	0.105532	0.0038	0.79353		0.136 (0.008 - 0.263)	0.0377573	0.437 (0.13 - 0.744)	0.00524554	-0.064 (-0.183 - 0.055)	0.293402	-0.038 (-0.131 - 0.055)	0.42486	-0.287 (-0.76 - 0.186)	0.235282	0.003 (-0.026 - 0.033)	0.825334	-0.008 (-0.039 - 0.024)	0.636286
APEX1_seq.9849.13	APEX1_Oncology	P27695	seq.9849.13	9849-13	DNA-(apurinic or apyrimidinic site) lyase	APEX1	328	APEX1	0.866744	3.9797e-81	GOOD	0.625613	4.38298e-30	GOOD	0.576086	9.66026e-25	GOOD	1	0.0475749	4.75749	0.0858797	8.58797	9833.86	9995.5	844.529	Overlap		0.0663778	6.63778	0.16561	16.561	-3.03473	-2.97545	0.237311		0.074 (-0.061 - 0.21)	0.280891	0.396 (0.068 - 0.725)	0.0180939	-0.02 (-0.145 - 0.104)	0.747462	0.114 (0.018 - 0.21)	0.020883	-0.091 (-0.596 - 0.415)	0.725133	-0.077 (-0.106 - -0.048)	4.91158e-07	0.082 (0.05 - 0.113)	6.79e-07
Apo.A.I_seq.2750.3	APOA1_Inflammation_II	P02647	seq.2750.3	2750-3	Apolipoprotein A-I	Apo A-I	335	APOA1	0.892079	0	GOOD	0.876552	3.49593e-85	GOOD	0.846949	7.63791e-74	GOOD	1	0.0625374	6.25374	0.0902124	9.02124	12173.8	12343.5	1098.23	Overlap		0.0731529	7.31529	0.272646	27.2646	-0.111596	-0.108	0.386315		-0.399 (-0.583 - -0.214)	3.20474e-05	0.617 (0.152 - 1.083)	0.00936108	-0.015 (-0.196 - 0.165)	0.868453	-0.198 (-0.336 - -0.059)	0.00564635	-0.405 (-1.118 - 0.308)	0.266417	0.135 (0.094 - 0.177)	6.0659e-10	-0.145 (-0.19 - -0.101)	6.48063e-10
Apo.A.IV_seq.17685.9	APOA4_Inflammation_II	P06727	seq.17685.9	17685-9	Apolipoprotein A-IV	Apo A-IV	337	APOA4	0.724585	0	GOOD	0.769347	6.54964e-53	GOOD	0.701231	2.20692e-40	GOOD	1	0.0289301	2.89301	0.0292773	2.92773	76472.4	76633.8	2238.9	Overlap		0.0633917	6.33917	0.331138	33.1138	0.126173	0.14825	0.465359		-0.037 (-0.18 - 0.105)	0.608799	0.025 (-0.303 - 0.354)	0.880533	0.092 (-0.036 - 0.221)	0.161454	-0.132 (-0.232 - -0.033)	0.00960665	0.097 (-0.412 - 0.607)	0.708029	0.01 (-0.022 - 0.042)	0.539819	-0.014 (-0.048 - 0.021)	0.43934
Apo.L1_seq.11510.31	APOL1_Inflammation_II	O14791	seq.11510.31	11510-31	Apolipoprotein L1	Apo L1	8542	APOL1	0.95688	0	GOOD	0.85194	1.40597e-75	GOOD	0.816022	2.5655e-64	GOOD	1	0.0605755	6.05755	0.0898865	8.98865	20958	21173.4	1883.84	Overlap		0.0471409	4.71409	0.255056	25.5056	-3.34427	-3.33425	0.362186		-0.413 (-0.564 - -0.262)	1.75834e-07	0.452 (0.073 - 0.832)	0.0194349	-0.043 (-0.195 - 0.108)	0.578061	-0.119 (-0.236 - -0.002)	0.0476826	-0.599 (-1.192 - -0.006)	0.0486544	0.038 (0.001 - 0.076)	0.0440567	-0.036 (-0.076 - 0.004)	0.0771179
Apo.L1_seq.11510.51	APOL1_Inflammation_II	O14791	seq.11510.51	11510-51	Apolipoprotein L1	Apo L1	8542	APOL1	0.969843	1.19056e-162	GOOD	0.824013	1.34403e-66	GOOD	0.802734	9.245e-61	GOOD	1	0.0643103	6.43103	0.0834194	8.34194	1199.99	1203.7	100.103	Overlap		0.0471409	4.71409	0.255056	25.5056	-3.34427	-3.33425	0.362186		-0.417 (-0.575 - -0.258)	5.17975e-07	0.45 (0.055 - 0.845)	0.0257248	-0.011 (-0.169 - 0.148)	0.896065	-0.135 (-0.258 - -0.013)	0.0311273	-0.579 (-1.198 - 0.039)	0.0675402	0.047 (0.008 - 0.085)	0.0194632	-0.045 (-0.086 - -0.003)	0.0378032
ApoM_seq.10445.20	APOM_Cardiometabolic	O95445	seq.10445.20	10445-20	Apolipoprotein M	ApoM	55937	APOM	0.909173	1.12203e-101	GOOD	0.536745	4.22576e-21	GOOD	0.521952	7.51167e-20	GOOD	1	0.0846824	8.46824	0.0864119	8.64119	262.906	263.85	22.7182	Overlap		0.0332579	3.32579	0.460106	46.0106	0.125484	-0.0296	0.632194		-0.49 (-0.652 - -0.329)	8.56719e-09	0.313 (-0.09 - 0.716)	0.127619	-0.139 (-0.304 - 0.026)	0.0996094	-0.17 (-0.298 - -0.043)	0.00936374	-0.033 (-0.693 - 0.628)	0.922822	0.091 (0.052 - 0.131)	8.68742e-06	-0.087 (-0.13 - -0.044)	8.36791e-05
ARMEL_seq.4962.52	CDNF_Oncology	Q49AH0	seq.4962.52	4962-52	Cerebral dopamine neurotrophic factor	ARMEL	441549	CDNF	0.786173	1.08663e-56	GOOD	0.517596	1.70724e-19	GOOD	0.481124	1.0607e-16	MODERATE	1	0.0223289	2.23289	0.0274338	2.74338	337.347	337.5	9.25471	Overlap		0.0953363	9.53363	0.316382	31.6382	0.417285	0.4535	0.445602		0.278 (0.14 - 0.415)	9.98258e-05	-0.154 (-0.481 - 0.173)	0.35672	0.068 (-0.063 - 0.2)	0.311251	0.198 (0.098 - 0.298)	0.000129372	0.124 (-0.401 - 0.649)	0.644558	-0.065 (-0.097 - -0.033)	7.26533e-05	0.064 (0.029 - 0.098)	0.00032101
ARMET_seq.9223.11	MANF_Inflammation	P55145	seq.9223.11	9223-11	Mesencephalic astrocyte-derived neurotrophic factor	ARMET	7873	MANF	0.76143	3.05967e-51	GOOD	0.642923	3.46359e-32	GOOD	0.552461	1.6942e-22	GOOD	1	0.0490963	4.90963	0.0770152	7.70152	3538.08	3536.7	272.486	Overlap		0.376154	37.6154	0.473391	47.3391	-1.64978	-1.57535	0.64874		0.156 (0.027 - 0.285)	0.0183681	0.039 (-0.257 - 0.334)	0.797651	0.077 (-0.041 - 0.196)	0.200612	0.2 (0.111 - 0.29)	1.57521e-05	-0.1 (-0.58 - 0.381)	0.684332	-0.063 (-0.091 - -0.034)	2.28327e-05	0.065 (0.035 - 0.096)	4.01608e-05
ASM_seq.10818.36	SMPD1_Neurology	P17405	seq.10818.36	10818-36	Sphingomyelin phosphodiesterase	ASM	6609	SMPD1	0.805977	1.32796e-61	GOOD	0.597373	6.33516e-27	GOOD	0.517924	1.60553e-19	GOOD	1	0.0559896	5.59896	0.0767455	7.67455	1459.15	1467.3	111.983	Overlap		0.0802499	8.02499	0.469743	46.9743	0.109469	0.01015	0.64421		-0.174 (-0.308 - -0.04)	0.011764	0.333 (0.015 - 0.651)	0.0404236	0.048 (-0.077 - 0.173)	0.454415	0.019 (-0.079 - 0.117)	0.703419	-0.153 (-0.661 - 0.354)	0.554521	-0.047 (-0.077 - -0.016)	0.0028947	0.047 (0.014 - 0.079)	0.00560267
ASM3A_seq.14086.11	SMPDL3A_Inflammation	Q92484	seq.14086.11	14086-11	Acid sphingomyelinase-like phosphodiesterase 3a	ASM3A	10924	SMPDL3A	0.807281	6.02369e-62	GOOD	0.659093	2.81613e-34	GOOD	0.71222	3.72731e-42	GOOD	1	0.0831802	8.31802	0.102889	10.2889	837.244	838.3	86.1436	Overlap		0.0443181	4.43181	0.0943452	9.43452	0.360081	0.3661	0.13581		-0.125 (-0.246 - -0.003)	0.045194	0.36 (0.071 - 0.648)	0.0145665	0.06 (-0.052 - 0.172)	0.298156	-0.059 (-0.146 - 0.028)	0.18491	0.033 (-0.41 - 0.477)	0.882473	-0.016 (-0.044 - 0.012)	0.256629	0.019 (-0.01 - 0.049)	0.202328
ASM3A_seq.4771.10	SMPDL3A_Inflammation	Q92484	seq.4771.10	4771-10	Acid sphingomyelinase-like phosphodiesterase 3a	ASM3A	10924	SMPDL3A	0.853242	4.83672e-76	GOOD	0.786255	1.03954e-56	GOOD	0.750444	4.98018e-49	GOOD	1	0.0349976	3.49976	0.0411989	4.11989	1240.37	1235.15	51.1018	Overlap		0.0443181	4.43181	0.0943452	9.43452	0.360081	0.3661	0.13581		-0.136 (-0.254 - -0.017)	0.0255559	0.255 (-0.022 - 0.533)	0.0714103	0.032 (-0.077 - 0.142)	0.561247	-0.077 (-0.162 - 0.008)	0.0759606	0.006 (-0.43 - 0.441)	0.979364	0 (-0.027 - 0.027)	0.978639	0.007 (-0.022 - 0.036)	0.646166
ATL2_seq.6379.62	ADAMTSL2_Cardiometabolic_II	Q86TH1	seq.6379.62	6379-62	ADAMTS-like protein 2	ATL2	9719	ADAMTSL2	0.834399	0	GOOD	0.759102	9.20828e-51	GOOD	0.70034	3.04712e-40	GOOD	1	0.0458474	4.58474	0.0808268	8.08268	8920	9011.45	720.974	Overlap		0.200522	20.0522	0.340354	34.0354	0.352581	0.2659	0.477635		-0.023 (-0.165 - 0.118)	0.747357	0.365 (0.033 - 0.698)	0.031374	0.107 (-0.021 - 0.236)	0.102769	0.351 (0.26 - 0.442)	7.66526e-13	0.227 (-0.291 - 0.745)	0.391414	-0.086 (-0.116 - -0.055)	7.07862e-08	0.084 (0.052 - 0.117)	8.73091e-07
ATOX1_seq.19233.75	ATOX1_Oncology	O00244	seq.19233.75	19233-75	Copper transport protein ATOX1	ATOX1	475	ATOX1	0.582419	2.24969e-25	GOOD	0.676504	1.12213e-36	GOOD	0.592478	2.08049e-26	GOOD	1	0.0560957	5.60957	0.0777989	7.77989	650.062	659.8	50.5742	Overlap		0.190488	19.0488	0.384839	38.4839	-0.637004	-0.60365	0.53615		0.37 (0.238 - 0.503)	1.03963e-07	-0.052 (-0.375 - 0.271)	0.751938	-0.09 (-0.226 - 0.047)	0.197642	0.407 (0.313 - 0.502)	2.16069e-15	0.166 (-0.361 - 0.693)	0.538288	-0.011 (-0.044 - 0.022)	0.513152	0.008 (-0.027 - 0.044)	0.645311
ATS13_seq.3175.51	ADAMTS13_Cardiometabolic	Q76LX8	seq.3175.51	3175-51	A disintegrin and metalloproteinase with thrombospondin motifs 13	ATS13	11093	ADAMTS13	0.954154	2.87185e-139	GOOD	0.601568	2.24939e-27	GOOD	0.604636	1.04464e-27	GOOD	1	0.031314	3.1314	0.0489868	4.89868	275.259	277.8	13.4841	Overlap		0.0426805	4.26805	0.292277	29.2277	1.0352	1.008	0.413055		-0.312 (-0.537 - -0.087)	0.00695834	0.887 (0.309 - 1.464)	0.00261575	-0.11 (-0.321 - 0.102)	0.309393	-0.151 (-0.315 - 0.014)	0.0733031	-0.372 (-1.215 - 0.471)	0.388067	0.098 (0.047 - 0.149)	0.000205921	-0.117 (-0.171 - -0.063)	3.47271e-05
B4GT1_seq.13381.49	B4GALT1_Inflammation	P15291	seq.13381.49	13381-49	Beta-1,4-galactosyltransferase 1	B4GT1	2683	B4GALT1	0.665084	0	GOOD	0.651987	2.42e-33	GOOD	0.546853	5.44383e-22	GOOD	1	0.0639405	6.39405	0.0861002	8.61002	6540.02	6652.8	563.097	Overlap		0.056798	5.6798	0.757055	75.7055	0.234254	0.2352	0.971084	Inter-CV	0.157 (0 - 0.314)	0.0516456	-0.276 (-0.651 - 0.098)	0.148178	0.04 (-0.105 - 0.185)	0.587558	0.275 (0.167 - 0.383)	1.0694e-06	0.45 (-0.126 - 1.027)	0.126684	-0.046 (-0.081 - -0.011)	0.0113861	0.05 (0.012 - 0.088)	0.010413
B7.H1_seq.5060.62	CD274_Neurology	Q9NZQ7	seq.5060.62	5060-62	Programmed cell death 1 ligand 1	B7-H1	29126	CD274	0.798917	8.65927e-60	GOOD	0.639397	9.52304e-32	GOOD	0.675509	1.55425e-36	GOOD	1	0.0517859	5.17859	0.0930916	9.30916	174.562	172.45	16.2503	Overlap		0.079971	7.9971	0.158419	15.8419	-0.266823	-0.24605	0.227135		0.16 (0.019 - 0.302)	0.0272356	0.067 (-0.26 - 0.394)	0.68829	0.015 (-0.116 - 0.145)	0.824991	0.3 (0.205 - 0.396)	2.34304e-09	0.555 (0.035 - 1.074)	0.0373212	-0.033 (-0.065 - -0.001)	0.0428188	0.032 (-0.002 - 0.067)	0.0683091
BAI3_seq.15365.41	ADGRB3_Neurology	O60242	seq.15365.41	15365-41	Adhesion G protein-coupled receptor B3	BAI3	577	ADGRB3	0.835393	4.71094e-70	GOOD	0.610088	2.61923e-28	GOOD	0.585422	1.11476e-25	GOOD	1	0.0528566	5.28566	0.053824	5.3824	241.622	238.7	13.0051	Overlap		0.0299284	2.99284	0.123007	12.3007	0.339377	0.354	0.176795		0.078 (-0.054 - 0.211)	0.247393	0.355 (0.04 - 0.669)	0.0269518	0.113 (-0.008 - 0.234)	0.0680186	0.265 (0.176 - 0.355)	1.64534e-08	0.286 (-0.206 - 0.778)	0.255059	-0.071 (-0.099 - -0.042)	2.83924e-06	0.073 (0.041 - 0.104)	7.53982e-06
BAMBI.ECD_seq.8811.24	BAMBI_Oncology	Q13145	seq.8811.24	8811-24	BMP and activin membrane-bound inhibitor homolog:Extracellular domain	BAMBI:ECD	25805	BAMBI	0.861452	4.53885e-79	GOOD	0.765641	4.03578e-52	GOOD	0.724667	2.88831e-44	GOOD	1	0.0466529	4.66529	0.0740583	7.40583	2015.57	2048.2	149.27	Overlap		0.142169	14.2169	0.184723	18.4723	-0.0969654	-0.05165	0.264266		-0.075 (-0.218 - 0.069)	0.307384	0.1 (-0.228 - 0.427)	0.551127	0.046 (-0.085 - 0.176)	0.493092	0.365 (0.274 - 0.456)	1.12974e-13	0.199 (-0.327 - 0.725)	0.45906	-0.066 (-0.097 - -0.034)	5.01667e-05	0.067 (0.034 - 0.101)	0.00011626
BASI_seq.3585.54	BSG_Inflammation	P35613	seq.3585.54	3585-54	Basigin	BASI	682	BSG	0.776561	1.72172e-54	GOOD	0.859683	2.11559e-78	GOOD	0.749285	8.39002e-49	GOOD	1	0.0567391	5.67391	0.0703463	7.03463	409.053	403.6	28.7754	Overlap		0.0245946	2.45946	0.106858	10.6858	-0.0100769	0.05655	0.153726		0.036 (-0.119 - 0.191)	0.649876	0.194 (-0.167 - 0.554)	0.292198	-0.026 (-0.167 - 0.115)	0.717183	0.509 (0.418 - 0.6)	2.58714e-23	0.342 (-0.219 - 0.902)	0.232964	-0.068 (-0.102 - -0.035)	9.63997e-05	0.077 (0.041 - 0.113)	4.36518e-05
BCAM_seq.2816.50	BCAM_Neurology	P50895	seq.2816.50	2816-50	Basal Cell Adhesion Molecule	BCAM	4059	BCAM	0.660272	1.96019e-34	GOOD	0.645232	1.77362e-32	GOOD	0.618523	2.91986e-29	GOOD	1	0.0276964	2.76964	0.0347693	3.47693	130.475	131.1	4.53652	Overlap		0.0420913	4.20913	0.173857	17.3857	0.0593462	0.01285	0.248958		0.363 (0.211 - 0.515)	4.35517e-06	-0.368 (-0.742 - 0.007)	0.0541695	0.033 (-0.117 - 0.182)	0.667038	0.286 (0.174 - 0.397)	9.30268e-07	0.194 (-0.397 - 0.784)	0.520881	-0.076 (-0.111 - -0.04)	4.51175e-05	0.08 (0.042 - 0.118)	6.07721e-05
BCMA_seq.2665.26	TNFRSF17_Inflammation_II	Q02223	seq.2665.26	2665-26	Tumor necrosis factor receptor superfamily member 17	BCMA	608	TNFRSF17	0.947171	2.10714e-131	GOOD	0.829206	3.8318e-68	GOOD	0.802407	1.12179e-60	GOOD	1	0.0511565	5.11565	0.08599	8.599	8520.34	8600.2	732.664	Overlap		0.0447613	4.47613	0.150107	15.0107	-0.565665	-0.51535	0.215353		0.135 (0.009 - 0.262)	0.0364831	-0.313 (-0.617 - -0.01)	0.0428862	0.044 (-0.073 - 0.161)	0.461765	-0.088 (-0.179 - 0.002)	0.0572777	-0.416 (-0.924 - 0.091)	0.109077	0.007 (-0.022 - 0.036)	0.625242	-0.006 (-0.037 - 0.025)	0.697333
Beta.dystroglycan_seq.23176.17	DAG1_Inflammation	Q14118	seq.23176.17	23176-17	Beta-dystroglycan	Beta-dystroglycan	1605	DAG1	0.84824	2.75623e-74	GOOD	0.5933	1.70624e-26	GOOD	0.535847	5.0533e-21	GOOD	1	0.0339203	3.39203	0.0688392	6.88392	1144.06	1159.5	78.7563	Overlap		0.0932941	9.32941	0.204403	20.4403	-0.0738654	-0.0262	0.291879		-0.002 (-0.14 - 0.135)	0.973236	-0.264 (-0.584 - 0.056)	0.105801	-0.046 (-0.171 - 0.079)	0.468684	0.379 (0.293 - 0.464)	4.74454e-16	0.225 (-0.275 - 0.725)	0.378147	-0.035 (-0.066 - -0.005)	0.0246985	0.038 (0.005 - 0.071)	0.0239985
BGAT_seq.9253.52	ABO_Inflammation_II	P16442	seq.9253.52	9253-52	Histo-blood group ABO system transferase	BGAT	28	ABO	0.943579	9.18031e-128	GOOD	0.871455	4.93543e-83	GOOD	0.843339	1.25812e-72	GOOD	1	0.0459292	4.59292	0.0749738	7.49738	888.422	891.7	66.6083	Overlap		0.0852593	8.52593	0.404734	40.4734	1.38597	1.29325	0.561909		0.091 (-0.021 - 0.204)	0.113092	0.009 (-0.25 - 0.269)	0.945044	0.004 (-0.099 - 0.106)	0.945605	-0.06 (-0.139 - 0.02)	0.143231	-0.162 (-0.568 - 0.244)	0.434567	0.013 (-0.013 - 0.038)	0.330713	-0.013 (-0.04 - 0.014)	0.348246
BGLR_seq.15562.24	GUSB_Cardiometabolic	P08236	seq.15562.24	15562-24	Beta-glucuronidase	BGLR	2990	GUSB	0.889574	3.88007e-91	GOOD	0.828608	5.80745e-68	GOOD	0.775244	3.37992e-54	GOOD	1	0.0445866	4.45866	0.0848856	8.48856	6482.44	6559.9	550.266	Overlap		0.0321656	3.21656	0.230257	23.0257	0.333468	0.4301	0.32791		-0.008 (-0.128 - 0.113)	0.899197	0.318 (0.033 - 0.602)	0.0284572	-0.017 (-0.126 - 0.093)	0.767995	-0.025 (-0.11 - 0.061)	0.57354	-0.113 (-0.554 - 0.329)	0.617074	-0.007 (-0.034 - 0.02)	0.608906	0.01 (-0.019 - 0.039)	0.501859
Biotinidase_seq.15644.1	BTD_Inflammation_II	P43251	seq.15644.1	15644-1	Biotinidase	Biotinidase	686	BTD	0.60564	0	GOOD	0.748925	9.86076e-49	GOOD	0.59035	3.46663e-26	GOOD	1	0.0647168	6.47168	0.104983	10.4983	35731.2	35070.3	3751.16	Overlap		0.0486172	4.86172	0.164513	16.4513	-0.0171692	-0.0362	0.23576		0.111 (-0.024 - 0.246)	0.109417	0.188 (-0.123 - 0.498)	0.235796	0.035 (-0.089 - 0.159)	0.579674	0.173 (0.079 - 0.267)	0.000375484	0.164 (-0.336 - 0.663)	0.520627	-0.066 (-0.095 - -0.036)	1.93784e-05	0.067 (0.036 - 0.099)	4.63435e-05
BMPER_seq.15368.3	BMPER_Inflammation_II	Q8N8U9	seq.15368.3	15368-3	BMP-binding endothelial regulator protein	BMPER	168667	BMPER	0.908639	2.33334e-101	GOOD	0.740011	4.93475e-47	GOOD	0.692323	5.27284e-39	GOOD	1	0.0161052	1.61052	0.0172008	1.72008	264.372	262.6	4.5474	Overlap		0.042797	4.2797	0.155071	15.5071	0.0351923	0.07905	0.222392		0.063 (-0.069 - 0.195)	0.353037	0.2 (-0.107 - 0.507)	0.201047	-0.106 (-0.226 - 0.015)	0.0863049	0.498 (0.425 - 0.57)	7.97382e-32	0.039 (-0.443 - 0.522)	0.873064	-0.076 (-0.104 - -0.048)	2.90466e-07	0.076 (0.046 - 0.107)	1.82763e-06
BPSA_seq.21232.39	KLK3_Cardiometabolic_II	P07288	seq.21232.39	21232-39	Benign Prostate specific Antigen	BPSA	354	KLK3	0.629135	1.67786e-30	GOOD	0.651797	2.56098e-33	GOOD	0.6599	2.1975e-34	GOOD	1	0.0480118	4.80118	0.0971515	9.71515	107.013	105.2	10.3964	Overlap		0.0649377	6.49377	0.233804	23.3804	0.9503	0.98155	0.33283		0.17 (0.039 - 0.301)	0.0114738	-2.883 (-3.659 - -2.107)	3.31946e-13	0.093 (-0.047 - 0.233)	0.194335	0.108 (-0.001 - 0.217)	0.0527834	-0.064 (-0.619 - 0.491)	0.821296	-0.01 (-0.045 - 0.025)	0.571081	0.003 (-0.034 - 0.041)	0.858115
BSSP4_seq.4534.10	PRSS22_Inflammation_II	Q9GZN4	seq.4534.10	4534-10	Brain-specific serine protease 4	BSSP4	64063	PRSS22	0.893903	2.76495e-93	GOOD	0.553004	1.51141e-22	GOOD	0.482806	8.01627e-17	MODERATE	1	0.053721	5.3721	0.0873317	8.73317	168.434	166.6	14.7097	Overlap		0.144009	14.4009	0.249361	24.9361	0.196654	0.0826	0.35434		-0.145 (-0.274 - -0.017)	0.0278711	0.282 (-0.022 - 0.586)	0.0695001	0.172 (0.055 - 0.289)	0.00417796	0.1 (0.008 - 0.192)	0.0338552	-0.04 (-0.517 - 0.437)	0.870018	-0.057 (-0.086 - -0.029)	0.000104865	0.061 (0.03 - 0.092)	0.000120355
BST1_seq.4535.50	BST1_Neurology	Q10588	seq.4535.50	4535-50	ADP-ribosyl cyclase/cyclic ADP-ribose hydrolase 2	BST1	683	BST1	0.930832	1.52489e-116	GOOD	0.843943	7.91483e-73	GOOD	0.832373	4.12184e-69	GOOD	1	0.0234611	2.34611	0.0334015	3.34015	392.841	395.25	13.1215	Overlap		0.0538154	5.38154	0.154652	15.4652	-0.0471846	-0.0264	0.221798		0.208 (0.08 - 0.336)	0.00163898	0.093 (-0.212 - 0.398)	0.548098	0.009 (-0.112 - 0.129)	0.889526	0.145 (0.053 - 0.238)	0.00225638	0.727 (0.256 - 1.197)	0.00273581	-0.022 (-0.052 - 0.007)	0.140971	0.023 (-0.009 - 0.054)	0.168352
BT2A1_seq.8869.5	BTN2A1_Inflammation	Q7KYR7	seq.8869.5	8869-5	Butyrophilin subfamily 2 member A1	BT2A1	11120	BTN2A1	0.565004	1.14806e-23	GOOD	0.65538	8.72778e-34	GOOD	0.669029	1.25933e-35	GOOD	1	0.0166982	1.66982	0.0245756	2.45756	298.722	298.6	7.34125	Overlap		0.0408267	4.08267	0.113028	11.3028	0.0371231	0.04545	0.162548		0.041 (-0.097 - 0.178)	0.562692	-0.06 (-0.376 - 0.256)	0.70901	0.075 (-0.049 - 0.198)	0.237146	0.246 (0.155 - 0.338)	3.05948e-07	0.439 (-0.05 - 0.927)	0.079527	-0.049 (-0.079 - -0.019)	0.00151746	0.053 (0.021 - 0.085)	0.0015279
BT3A2_seq.21433.3	BTN3A2_Inflammation	P78410	seq.21433.3	21433-3	Butyrophilin subfamily 3 member A2	BT3A2	11118	BTN3A2	0.889348	4.99508e-91	GOOD	0.626735	3.23269e-30	GOOD	0.594571	1.25435e-26	GOOD	1	0.0494948	4.94948	0.0955419	9.55419	8679.81	8722.65	829.285	Overlap		0.109995	10.9995	0.265098	26.5098	-0.0324692	0.0603	0.375981		0.127 (0.01 - 0.244)	0.0338451	0.077 (-0.193 - 0.347)	0.577171	0.085 (-0.022 - 0.192)	0.119217	0.103 (0.02 - 0.185)	0.0158244	-0.266 (-0.69 - 0.157)	0.218234	-0.023 (-0.05 - 0.003)	0.0875905	0.024 (-0.005 - 0.052)	0.106634
BTG_seq.17165.1	PPBP_Inflammation_II	P02775	seq.17165.1	17165-1	Beta-thromboglobulin	BTG	5473	PPBP	0.932156	1.32367e-117	GOOD	0.892845	9.43551e-93	GOOD	0.86411	4.30944e-80	GOOD	1	0.0502999	5.02999	0.0925277	9.25277	4572.63	4566.45	423.095	Overlap		0.0660368	6.60368	0.261945	26.1945	-1.68428	-1.77225	0.371654		0.193 (0.057 - 0.33)	0.005868	-0.28 (-0.629 - 0.069)	0.115452	0.038 (-0.09 - 0.165)	0.563425	-0.058 (-0.157 - 0.041)	0.252345	-0.133 (-0.633 - 0.366)	0.60092	-0.044 (-0.075 - -0.013)	0.00532605	0.052 (0.019 - 0.086)	0.00221252
C1.Esterase.Inhibitor_seq.4479.14	SERPING1_Inflammation_II	P05155	seq.4479.14	4479-14	Plasma protease C1 inhibitor	C1-Esterase Inhibitor	710	SERPING1	0.899889	2.06142e-96	GOOD	0.74251	1.67447e-47	GOOD	0.684951	6.68826e-38	GOOD	1	0.0406099	4.06099	0.0863708	8.63708	9185.9	9382.75	793.394	Overlap		0.0449592	4.49592	0.094588	9.4588	-0.233077	-0.21515	0.136158		0.31 (0.152 - 0.468)	0.00014971	-0.323 (-0.705 - 0.059)	0.0976981	-0.008 (-0.159 - 0.143)	0.919653	0.119 (0.003 - 0.236)	0.0461974	-0.268 (-0.914 - 0.378)	0.416404	0.018 (-0.019 - 0.055)	0.344363	-0.027 (-0.067 - 0.013)	0.19475
C1QL2_seq.6423.66	C1QL2_Inflammation_II	Q7Z5L3	seq.6423.66	6423-66	Complement C1q-like protein 2	C1QL2	165257	C1QL2	0.907312	1.41092e-100	GOOD	0.522567	6.6837e-20	GOOD	0.482049	9.0955e-17	MODERATE	1	0.0554511	5.54511	0.0598436	5.98436	261.097	258.2	15.625	Overlap		0.233055	23.3055	0.323264	32.3264	0.379965	0.49205	0.454833		-0.022 (-0.154 - 0.11)	0.745679	0.311 (0.004 - 0.618)	0.0472191	0.025 (-0.095 - 0.145)	0.680546	0.404 (0.325 - 0.484)	5.13506e-20	0.311 (-0.168 - 0.79)	0.204143	-0.061 (-0.09 - -0.033)	3.85749e-05	0.063 (0.032 - 0.094)	8.46358e-05
C1QR1_seq.14136.234	CD93_Cardiometabolic	Q9NPY3	seq.14136.234	14136-234	Complement component C1q receptor	C1QR1	22918	CD93	0.839124	3.03492e-71	GOOD	0.782327	8.50428e-56	GOOD	0.734813	4.48933e-46	GOOD	1	0.028021	2.8021	0.0301653	3.01653	534.528	531.5	16.1242	Overlap		0.0418528	4.18528	0.575533	57.5533	0.269552	0.1461	0.771686		0.335 (0.185 - 0.485)	1.69405e-05	-0.397 (-0.764 - -0.029)	0.0343547	0.038 (-0.107 - 0.184)	0.607516	0.235 (0.125 - 0.345)	3.83166e-05	0.518 (-0.066 - 1.102)	0.0836036	-0.048 (-0.083 - -0.012)	0.00930354	0.051 (0.012 - 0.089)	0.0102741
C1r_seq.3285.23	C1R_Inflammation_II	P00736	seq.3285.23	3285-23	Complement C1r subcomponent	C1r	715	C1R	0.638849	0	GOOD	0.612588	1.37631e-28	GOOD	0.395353	2.61374e-11	MODERATE	1	0.0614804	6.14804	0.0912484	9.12484	14695.8	14788	1340.97	Overlap		0.0671598	6.71598	0.155375	15.5375	0.456908	0.45215	0.222824		0.278 (0.148 - 0.408)	3.69327e-05	-0.541 (-0.868 - -0.214)	0.00119253	0.025 (-0.101 - 0.152)	0.694784	0.069 (-0.029 - 0.168)	0.170338	0.158 (-0.34 - 0.656)	0.534794	-0.068 (-0.099 - -0.038)	1.43367e-05	0.068 (0.035 - 0.1)	6.69455e-05
C1RL1_seq.9348.1	C1RL_Inflammation_II	Q9NZP8	seq.9348.1	9348-1	Complement C1r subcomponent-like protein	C1RL1	51279	C1RL	0.919061	6.05133e-108	GOOD	0.89644	1.37859e-94	GOOD	0.846834	8.36352e-74	GOOD	1	0.0570117	5.70117	0.0827768	8.27768	2450.47	2508.15	202.842	Overlap		0.0585229	5.85229	0.152446	15.2446	-0.169035	-0.13985	0.218671		-0.08 (-0.257 - 0.097)	0.376228	0.176 (-0.231 - 0.582)	0.396837	0.062 (-0.098 - 0.222)	0.449087	0.031 (-0.093 - 0.156)	0.621283	-0.085 (-0.712 - 0.543)	0.791645	0.005 (-0.035 - 0.044)	0.81209	-0.007 (-0.049 - 0.036)	0.759022
C1s_seq.20203.45	C1S_Inflammation_II	P09871	seq.20203.45	20203-45	Complement C1s subcomponent	C1s	716	C1S	0.654004	1.32187e-33	GOOD	0.721442	1.04348e-43	GOOD	0.605967	7.47203e-28	GOOD	1	0.0213161	2.13161	0.0272302	2.72302	98021	98350.6	2669.13	Overlap		0.08828	8.828	0.184803	18.4803	-0.119331	-0.09835	0.264379		0.318 (0.185 - 0.45)	4.21937e-06	-0.136 (-0.458 - 0.186)	0.407269	0.037 (-0.093 - 0.166)	0.580487	0.071 (-0.03 - 0.172)	0.169122	0.08 (-0.43 - 0.591)	0.75819	-0.029 (-0.061 - 0.003)	0.0722448	0.027 (-0.007 - 0.062)	0.1208
C1s_seq.8840.61	C1S_Inflammation_II	P09871	seq.8840.61	8840-61	Complement C1s subcomponent	C1s	716	C1S	0.583537	0	GOOD	0.695605	1.66013e-39	GOOD	0.478407	1.66216e-16	MODERATE	1	0.027308	2.7308	0.0420753	4.20753	83323.9	82775.2	3505.88	Overlap		0.08828	8.828	0.184803	18.4803	-0.119331	-0.09835	0.264379		0.208 (0.092 - 0.323)	0.00050787	-0.015 (-0.285 - 0.254)	0.910702	-0.022 (-0.131 - 0.087)	0.69461	0.061 (-0.024 - 0.146)	0.162375	-0.006 (-0.436 - 0.424)	0.978584	-0.014 (-0.041 - 0.013)	0.319282	0.016 (-0.014 - 0.045)	0.296588
C2_seq.3186.2	C2_Cardiometabolic	P06681	seq.3186.2	3186-2	Complement C2	C2	717	C2	0.875859	0	GOOD	0.763371	1.20901e-51	GOOD	0.746914	2.41784e-48	GOOD	1	0.0763847	7.63847	0.098171	9.8171	31800.3	31924.7	3121.86	Overlap		0.0455909	4.55909	0.458254	45.8254	-0.592464	-0.8116	0.629878		-0.214 (-0.385 - -0.042)	0.0151366	0.678 (0.229 - 1.126)	0.00305491	-0.012 (-0.172 - 0.148)	0.882178	0.002 (-0.123 - 0.127)	0.975974	-0.525 (-1.159 - 0.11)	0.106445	0.021 (-0.019 - 0.061)	0.297591	-0.028 (-0.071 - 0.014)	0.195741
C3a_seq.4900.8	C3_Inflammation_II	P01024	seq.4900.8	4900-8	C3a anaphylatoxin	C3a	718	C3	0.590325	0	GOOD	0.641166	5.74282e-32	GOOD	0.817135	1.25343e-64	GOOD	1	0.0355125	3.55125	0.0445718	4.45718	109161	108814	4865.51	Overlap		0.144516	14.4516	0.559897	55.9897	-2.98243	-3.1252	0.753363		0.245 (-0.171 - 0.661)	0.248912	0.561 (-0.391 - 1.512)	0.248376	0.056 (-0.324 - 0.437)	0.77261	0.116 (-0.181 - 0.412)	0.444937	-0.119 (-1.646 - 1.408)	0.878829	0.076 (-0.017 - 0.169)	0.111712	-0.075 (-0.175 - 0.026)	0.14513
C3d_seq.5803.24	C3_Inflammation_II	P01024	seq.5803.24	5803-24	Complement C3d fragment	C3d	718	C3	0.69141	0	GOOD	0.697533	8.35794e-40	GOOD	0.704466	6.76929e-41	GOOD	1	0.126149	12.6149	0.125696	12.5696	108954	109010	13695	Overlap	Intra-CV	0.144516	14.4516	0.559897	55.9897	-2.98243	-3.1252	0.753363		0.059 (-0.124 - 0.241)	0.529154	-0.139 (-0.572 - 0.294)	0.529206	-0.037 (-0.203 - 0.13)	0.666855	0.071 (-0.058 - 0.2)	0.283301	-0.665 (-1.314 - -0.016)	0.0455948	-0.032 (-0.073 - 0.009)	0.122991	0.031 (-0.013 - 0.075)	0.16801
C5_seq.2381.52	C5_Inflammation_II	P01031	seq.2381.52	2381-52	Complement C5	C5	727	C5	0.939935	0	GOOD	0.704888	5.79577e-41	GOOD	0.668652	1.42031e-35	GOOD	1	0.0618454	6.18454	0.0868233	8.68233	15902.9	16032.9	1380.74	Overlap		0.0813349	8.13349	0.107315	10.7315	-0.147669	-0.15575	0.15438		-0.039 (-0.192 - 0.115)	0.621548	0.137 (-0.216 - 0.49)	0.446702	-0.023 (-0.162 - 0.116)	0.747098	-0.078 (-0.185 - 0.03)	0.15938	0.033 (-0.577 - 0.642)	0.915916	0.025 (-0.009 - 0.059)	0.150687	-0.03 (-0.066 - 0.007)	0.115519
C5a_seq.2851.63	C5_Inflammation_II	P01031	seq.2851.63	2851-63	C5a anaphylatoxin	C5a	727	C5	0.801284	2.17504e-60	GOOD	0.616242	5.31889e-29	GOOD	0.683891	9.57825e-38	GOOD	1	0.054026	5.4026	0.0809108	8.09108	856.388	861	69.291	Overlap		0.0813349	8.13349	0.107315	10.7315	-0.147669	-0.15575	0.15438		-0.011 (-0.163 - 0.142)	0.892788	0.294 (-0.071 - 0.659)	0.113972	0.042 (-0.097 - 0.181)	0.556293	-0.081 (-0.189 - 0.027)	0.143414	-0.248 (-0.807 - 0.311)	0.385261	0.053 (0.019 - 0.087)	0.00225516	-0.057 (-0.093 - -0.021)	0.00235911
C7_seq.13731.14	C7_Inflammation_II	P10643	seq.13731.14	13731-14	Complement component C7	C7	730	C7	0.737879	0	GOOD	0.773818	6.97758e-54	GOOD	0.755593	4.73463e-50	GOOD	1	0.0329446	3.29446	0.034622	3.4622	79761.3	79386.2	2761.5	Overlap		0.0489891	4.89891	0.17568	17.568	0.0004	0.0184	0.251529		0.301 (0.171 - 0.432)	8.57366e-06	-0.45 (-0.786 - -0.114)	0.00866484	0.058 (-0.07 - 0.186)	0.375261	0.096 (-0.003 - 0.195)	0.0580364	0.034 (-0.47 - 0.538)	0.895412	0 (-0.031 - 0.032)	0.991536	0.006 (-0.028 - 0.04)	0.716655
C7_seq.2888.49	C7_Inflammation_II	P10643	seq.2888.49	2888-49	Complement component C7	C7	730	C7	0.901713	2.09728e-97	GOOD	0.925385	2.17523e-112	GOOD	0.853862	2.90096e-76	GOOD	1	0.0628734	6.28734	0.0847656	8.47656	8874.03	9016.3	752.213	Overlap		0.0489891	4.89891	0.17568	17.568	0.0004	0.0184	0.251529		0.448 (0.308 - 0.589)	1.57592e-09	-0.762 (-1.15 - -0.374)	0.000117916	0.101 (-0.047 - 0.249)	0.184039	0.16 (0.046 - 0.274)	0.00652217	0.058 (-0.531 - 0.646)	0.847882	-0.039 (-0.076 - -0.003)	0.0358545	0.045 (0.006 - 0.084)	0.024748
C9_seq.13722.105	C9_Inflammation_II	P02748	seq.13722.105	13722-105	Complement component C9	C9	735	C9	0.870227	0	GOOD	0.789289	1.98809e-57	GOOD	0.785741	1.37221e-56	GOOD	1	0.0406646	4.06646	0.0484973	4.84973	101650	100481	4929.73	Overlap		0.205685	20.5685	0.344642	34.4642	-0.0399038	0.0531	0.483329		0.056 (-0.083 - 0.195)	0.431225	0.086 (-0.235 - 0.408)	0.599066	0.008 (-0.118 - 0.133)	0.906373	-0.018 (-0.116 - 0.08)	0.716993	-0.302 (-0.799 - 0.195)	0.234873	0.012 (-0.019 - 0.043)	0.461057	-0.01 (-0.043 - 0.023)	0.558405
C9_seq.3060.43	C9_Inflammation_II	P02748	seq.3060.43	3060-43	Complement component C9	C9	735	C9	0.708386	0	GOOD	0.755054	6.07284e-50	GOOD	0.653148	1.70965e-33	GOOD	1	0.0442422	4.42422	0.0458553	4.58553	151610	152519	6952.1	Overlap		0.205685	20.5685	0.344642	34.4642	-0.0399038	0.0531	0.483329		0.092 (-0.023 - 0.206)	0.117829	0.051 (-0.214 - 0.316)	0.70526	0.024 (-0.08 - 0.129)	0.647596	-0.063 (-0.144 - 0.019)	0.132853	-0.284 (-0.695 - 0.126)	0.176192	0.01 (-0.015 - 0.036)	0.429016	-0.014 (-0.041 - 0.014)	0.335917
CAH11_seq.8859.51	CA11_Oncology	O75493	seq.8859.51	8859-51	Carbonic anhydrase-related protein 11	CAH11	770	CA11	0.828345	6.96655e-68	GOOD	0.721006	1.23979e-43	GOOD	0.708431	1.55567e-41	GOOD	1	0.0769883	7.69883	0.107524	10.7524	502.675	492.1	54.0498	Overlap		0.124779	12.4779	0.318532	31.8532	-0.0726346	-0.11485	0.448488		-0.006 (-0.136 - 0.125)	0.933414	0.459 (0.146 - 0.772)	0.00408774	0.125 (0.006 - 0.244)	0.0401003	0.132 (0.04 - 0.224)	0.00533352	0.097 (-0.383 - 0.577)	0.691878	-0.046 (-0.075 - -0.017)	0.00204606	0.049 (0.018 - 0.081)	0.00231394
CALB2_seq.16803.4	CALB2_Neurology	P22676	seq.16803.4	16803-4	Calretinin	CALB2	794	CALB2	0.546015	6.4683e-22	GOOD	0.671544	5.62713e-36	GOOD	0.586147	9.40062e-26	GOOD	1	0.0634404	6.34404	0.114389	11.4389	389.559	385.85	44.5613	Overlap		0.159778	15.9778	0.257356	25.7356	-0.319796	-0.4185	0.365349		0.198 (0.079 - 0.317)	0.00124138	-0.236 (-0.518 - 0.046)	0.101176	-0.042 (-0.154 - 0.071)	0.46862	0.196 (0.111 - 0.28)	8.18524e-06	0.206 (-0.246 - 0.658)	0.373189	0.004 (-0.024 - 0.032)	0.767974	-0.005 (-0.035 - 0.025)	0.740884
CALCB_seq.17170.15	CALCB_Neurology_II	P10092	seq.17170.15	17170-15	Calcitonin gene-related peptide 2	CALCB	797	CALCB	0.742704	1.53925e-47	GOOD	0.612944	1.25547e-28	GOOD	0.544116	9.54704e-22	GOOD	1	0.0269342	2.69342	0.0360637	3.60637	191.866	192.6	6.91938	Overlap		0.108273	10.8273	0.225043	22.5043	-0.01722	0.0805	0.320667		-0.186 (-0.318 - -0.055)	0.00586282	0.365 (0.048 - 0.682)	0.0238452	0.02 (-0.103 - 0.143)	0.750142	0.147 (0.053 - 0.242)	0.00238891	0.187 (-0.297 - 0.672)	0.449558	-0.03 (-0.06 - 0)	0.0536242	0.027 (-0.005 - 0.06)	0.102269
Calcineurin.B.a_seq.15545.13	PPP3R1_Neurology	P63098	seq.15545.13	15545-13	Calcineurin subunit B type 1	Calcineurin B a	5534	PPP3R1	0.887945	2.36332e-90	GOOD	0.663613	6.95248e-35	GOOD	0.503521	2.23871e-18	GOOD	1	0.0325566	3.25566	0.0589105	5.89105	819.538	824.9	48.2794	Overlap		0.0717738	7.17738	0.182415	18.2415	0.152546	0.16555	0.261019		0.234 (0.12 - 0.348)	7.2609e-05	0.315 (0.035 - 0.595)	0.0275587	-0.322 (-0.426 - -0.217)	5.9516e-09	0.573 (0.521 - 0.625)	9.14773e-60	-0.634 (-1.07 - -0.197)	0.00482183	-0.057 (-0.083 - -0.03)	4.27509e-05	0.056 (0.028 - 0.085)	0.000155249
Calcyphosin_seq.21143.10	CAPS_Neurology_II	Q13938	seq.21143.10	21143-10	Calcyphosin	Calcyphosin	828	CAPS	0.676879	9.92061e-37	GOOD	0.555878	8.22998e-23	GOOD	0.594856	1.17035e-26	GOOD	1	0.0563791	5.63791	0.0909674	9.09674	3062.93	3094.3	278.627	Overlap		0.0439595	4.39595	0.182632	18.2632	-0.366924	-0.403	0.261324		0 (-0.121 - 0.121)	0.995377	0.114 (-0.181 - 0.41)	0.448008	0.062 (-0.048 - 0.172)	0.269919	-0.027 (-0.113 - 0.059)	0.540577	-0.105 (-0.545 - 0.336)	0.641724	-0.004 (-0.031 - 0.023)	0.749474	0 (-0.029 - 0.03)	0.975185
CALY_seq.8924.55	CALY_Cardiometabolic_II	Q9NYX4	seq.8924.55	8924-55	Neuron-specific vesicular protein calcyon	CALY	50632	CALY	0.619078	2.52155e-29	GOOD	0.59182	2.43734e-26	GOOD	0.686101	4.52292e-38	GOOD	1	0.0521894	5.21894	0.071806	7.1806	211.753	212.4	15.2051	Overlap		0.435536	43.5536	0.4571	45.71	-0.0839769	-0.1036	0.628433		-0.007 (-0.147 - 0.133)	0.922555	0.281 (-0.046 - 0.608)	0.092622	0.079 (-0.047 - 0.206)	0.220584	0.388 (0.301 - 0.475)	3.43606e-16	0.24 (-0.268 - 0.748)	0.355368	-0.047 (-0.078 - -0.016)	0.00318384	0.045 (0.012 - 0.079)	0.00844789
CANT1_seq.6480.1	CANT1_Cardiometabolic	Q8WVQ1	seq.6480.1	6480-1	Soluble calcium-activated nucleotidase 1	CANT1	124583	CANT1	0.640292	7.37653e-32	GOOD	0.561382	2.52708e-23	GOOD	0.549348	3.24761e-22	GOOD	1	0.03122	3.122	0.0592575	5.92575	85.175	85.3	5.04726	Overlap		0.0650055	6.50055	0.169332	16.9332	0.065848	0.0529	0.24257		0.066 (-0.061 - 0.192)	0.312044	0.095 (-0.195 - 0.385)	0.520832	0.059 (-0.056 - 0.174)	0.313384	0.213 (0.128 - 0.299)	1.92731e-06	0.297 (-0.197 - 0.791)	0.240353	-0.035 (-0.064 - -0.007)	0.0145518	0.027 (-0.003 - 0.057)	0.0835705
Carbonic.anhydrase.I_seq.4969.2	CA1_Cardiometabolic	P00915	seq.4969.2	4969-2	Carbonic anhydrase 1	Carbonic anhydrase I	759	CA1	0.939044	1.69923e-123	GOOD	0.891524	4.29595e-92	GOOD	0.861168	5.81638e-79	GOOD	1	0.0452861	4.52861	0.0802076	8.02076	8457.33	8620.2	678.342	Overlap		0.0416603	4.16603	0.53709	53.709	-0.697396	-0.5917	0.726311		0.117 (0.004 - 0.231)	0.0442417	-0.225 (-0.487 - 0.038)	0.0934812	0.063 (-0.044 - 0.171)	0.248762	-0.011 (-0.095 - 0.072)	0.788687	0.301 (-0.123 - 0.725)	0.165711	-0.024 (-0.049 - 0.002)	0.0719171	0.025 (-0.003 - 0.053)	0.0764547
Carbonic.anhydrase.III_seq.3799.11	CA3_Cardiometabolic	P07451	seq.3799.11	3799-11	Carbonic anhydrase 3	Carbonic anhydrase III	761	CA3	0.990112	1.62572e-225	GOOD	0.966572	6.9471e-157	GOOD	0.968435	4.29215e-160	GOOD	1	0.0477884	4.77884	0.0852582	8.52582	582.163	593	49.6341	Overlap		0.0320786	3.20786	0.27227	27.227	0.224396	0.1995	0.385802		0.073 (-0.044 - 0.191)	0.221937	-0.328 (-0.603 - -0.053)	0.0193494	0.041 (-0.068 - 0.15)	0.460823	-0.054 (-0.139 - 0.031)	0.215527	0.318 (-0.108 - 0.745)	0.144796	-0.011 (-0.037 - 0.016)	0.436663	0.012 (-0.017 - 0.041)	0.410841
Carbonic.Anhydrase.IV_seq.3177.49	CA4_Cardiometabolic	P22748	seq.3177.49	3177-49	Carbonic anhydrase 4	Carbonic Anhydrase IV	762	CA4	0.848861	1.68125e-74	GOOD	0.859414	2.66857e-78	GOOD	0.857526	1.34422e-77	GOOD	1	0.075184	7.5184	0.21108	21.108	283.956	274.65	59.9375	Overlap	Inter-CV	0.0383272	3.83272	0.21822	21.822	0.138364	0.1633	0.311171		0.083 (-0.053 - 0.219)	0.23371	-0.094 (-0.41 - 0.221)	0.557618	0.148 (0.025 - 0.271)	0.0189524	0.265 (0.174 - 0.357)	3.32886e-08	0.229 (-0.266 - 0.725)	0.36523	-0.056 (-0.086 - -0.026)	0.00028453	0.058 (0.026 - 0.09)	0.00047431
Carbonic.Anhydrase.XII_seq.19347.37	CA12_Oncology	O43570	seq.19347.37	19347-37	Carbonic anhydrase 12	Carbonic Anhydrase XII	771	CA12	0.738417	9.76691e-47	GOOD	0.820962	1.02893e-65	GOOD	0.764785	6.11335e-52	GOOD	1	0.0348994	3.48994	0.0484004	4.84004	171.572	172.2	8.30415	Overlap		0.0916508	9.16508	0.12104	12.104	0.161223	0.1717	0.173989		-0.148 (-0.276 - -0.021)	0.0235477	0.113 (-0.185 - 0.41)	0.458588	0.037 (-0.08 - 0.155)	0.536353	-0.056 (-0.147 - 0.036)	0.233126	-0.099 (-0.577 - 0.379)	0.686024	-0.003 (-0.032 - 0.026)	0.85393	-0.002 (-0.033 - 0.029)	0.890723
Carboxypeptidase.B1_seq.15375.49	CPB1_Cardiometabolic	P15086	seq.15375.49	15375-49	Carboxypeptidase B	Carboxypeptidase B1	1360	CPB1	0.945005	0	GOOD	0.929523	1.62845e-115	GOOD	0.896009	2.30859e-94	GOOD	1	0.0240197	2.40197	0.0272493	2.72493	1366.71	1386.1	37.2419	Overlap		0.0340301	3.40301	0.202682	20.2682	-0.20182	-0.1094	0.28947		0.15 (0.027 - 0.272)	0.0175119	-0.087 (-0.372 - 0.198)	0.55091	0.05 (-0.063 - 0.164)	0.387132	0.113 (0.025 - 0.2)	0.0122432	0.125 (-0.325 - 0.575)	0.586463	-0.042 (-0.07 - -0.015)	0.0028869	0.042 (0.012 - 0.072)	0.00599484
Carboxypeptidase.B1_seq.6356.3	CPB1_Cardiometabolic	P15086	seq.6356.3	6356-3	Carboxypeptidase B	Carboxypeptidase B1	1360	CPB1	0.943871	4.75009e-128	GOOD	0.935514	2.14602e-120	GOOD	0.902027	1.40968e-97	GOOD	1	0.0304397	3.04397	0.0384368	3.84368	325.488	325.2	12.5107	Overlap		0.0340301	3.40301	0.202682	20.2682	-0.20182	-0.1094	0.28947		0.131 (0.009 - 0.254)	0.0358371	-0.065 (-0.347 - 0.217)	0.652337	0.039 (-0.073 - 0.152)	0.494407	0.124 (0.037 - 0.211)	0.00535362	0.11 (-0.335 - 0.555)	0.629351	-0.041 (-0.068 - -0.013)	0.00374447	0.041 (0.011 - 0.07)	0.00717932
CASC4_seq.10613.33	GOLM2_Neurology	Q6P4E1	seq.10613.33	10613-33	Protein CASC4	CASC4	113201	GOLM2	0.798693	9.85964e-60	GOOD	0.731048	2.1523e-45	GOOD	0.705435	4.73554e-41	GOOD	1	0.0419961	4.19961	0.0588448	5.88448	574.331	570.2	33.7964	Overlap		0.0838108	8.38108	0.269641	26.9641	0.0687962	0.0948	0.382205		0.184 (0.038 - 0.33)	0.0142733	-0.151 (-0.494 - 0.193)	0.390216	0.042 (-0.092 - 0.177)	0.538414	0.439 (0.348 - 0.529)	1.48035e-18	0.127 (-0.414 - 0.669)	0.645705	-0.08 (-0.112 - -0.048)	1.91866e-06	0.078 (0.043 - 0.113)	1.54584e-05
CASC4_seq.8838.10	GOLM2_Neurology	Q6P4E1	seq.8838.10	8838-10	Protein CASC4	CASC4	113201	GOLM2	0.607524	5.03677e-28	GOOD	0.493184	1.37613e-17	MODERATE	0.510101	6.82136e-19	GOOD	1	0.0370057	3.70057	0.0507723	5.07723	370.113	367.25	18.7914	Overlap		0.0838108	8.38108	0.269641	26.9641	0.0687962	0.0948	0.382205		0.043 (-0.075 - 0.162)	0.472641	-0.031 (-0.299 - 0.238)	0.823757	0.047 (-0.06 - 0.155)	0.390805	0.201 (0.121 - 0.282)	1.59927e-06	0.109 (-0.315 - 0.534)	0.614583	-0.047 (-0.073 - -0.021)	0.000478041	0.048 (0.021 - 0.076)	0.000772649
Catalase_seq.3488.64	CAT_Inflammation_II	P04040	seq.3488.64	3488-64	Catalase	Catalase	847	CAT	0.945468	1.2016e-129	GOOD	0.912875	6.18717e-104	GOOD	0.897948	2.23613e-95	GOOD	1	0.0677873	6.77873	0.0860872	8.60872	2529.53	2569.2	217.76	Overlap		0.045055	4.5055	0.0700771	7.00771	-0.223081	-0.21195	0.100976		0.082 (-0.034 - 0.198)	0.165173	-0.072 (-0.336 - 0.192)	0.591915	0.043 (-0.063 - 0.15)	0.426721	0.055 (-0.028 - 0.138)	0.193198	0.303 (-0.124 - 0.73)	0.165894	-0.033 (-0.058 - -0.007)	0.0137635	0.032 (0.004 - 0.06)	0.0252828
CATC_seq.13730.18	CTSC_Inflammation	P53634	seq.13730.18	13730-18	Dipeptidyl peptidase 1	CATC	1075	CTSC	0.798406	0	GOOD	0.628481	0	GOOD	0.631479	0	GOOD	1	0.0440487	4.40487	0.0803993	8.03993	12979	13097	1043.5	Overlap		0.134665	13.4665	0.566482	56.6482	-0.253931	-0.3308	0.761102		0.02 (-0.105 - 0.145)	0.753025	0.21 (-0.084 - 0.503)	0.161396	0.043 (-0.071 - 0.156)	0.462462	-0.124 (-0.211 - -0.037)	0.00549429	-0.137 (-0.589 - 0.315)	0.553425	-0.01 (-0.038 - 0.018)	0.471812	0.009 (-0.022 - 0.039)	0.576827
Cathepsin.B_seq.3061.61	CTSB_Cardiometabolic	P07858	seq.3061.61	3061-61	Cathepsin B	Cathepsin B	1508	CTSB	0.619358	2.34101e-29	GOOD	0.557372	5.98625e-23	GOOD	0.473596	3.64646e-16	MODERATE	1	0.0685575	6.85575	0.0952291	9.52291	1169.88	1160.95	111.406	Overlap		0.0371835	3.71835	0.294195	29.4195	0.173388	0.2227	0.415657		0.055 (-0.081 - 0.19)	0.430043	0.16 (-0.15 - 0.471)	0.311756	0.065 (-0.058 - 0.188)	0.303511	0.2 (0.107 - 0.293)	3.62371e-05	0.183 (-0.31 - 0.676)	0.468137	-0.049 (-0.079 - -0.02)	0.00133043	0.053 (0.021 - 0.085)	0.00124012
Cathepsin.B_seq.8007.19	CTSB_Cardiometabolic	P07858	seq.8007.19	8007-19	Cathepsin B	Cathepsin B	1508	CTSB	0.877248	1.74994e-85	GOOD	0.823461	1.94743e-66	GOOD	0.758794	1.06436e-50	GOOD	1	0.0487859	4.87859	0.0817781	8.17781	5081.71	5143.65	415.573	Overlap		0.0371835	3.71835	0.294195	29.4195	0.173388	0.2227	0.415657		0.023 (-0.098 - 0.144)	0.706241	0.321 (0.032 - 0.609)	0.0295081	0.021 (-0.089 - 0.131)	0.708974	0.046 (-0.04 - 0.132)	0.297495	0.217 (-0.223 - 0.658)	0.334269	-0.035 (-0.063 - -0.008)	0.0107537	0.04 (0.011 - 0.069)	0.00676661
Cathepsin.S_seq.3181.50	CTSS_Neurology	P25774	seq.3181.50	3181-50	Cathepsin S	Cathepsin S	1520	CTSS	0.800432	3.58499e-60	GOOD	0.743319	1.17722e-47	GOOD	0.693614	3.3532e-39	GOOD	1	0.0512708	5.12708	0.0837218	8.37218	12681.6	12736.1	1061.72	Overlap		0.0449914	4.49914	0.121197	12.1197	-0.149535	-0.1405	0.174213		-0.021 (-0.158 - 0.117)	0.768706	-0.091 (-0.407 - 0.225)	0.572453	0.116 (-0.007 - 0.239)	0.0659995	-0.057 (-0.153 - 0.04)	0.251034	-0.154 (-0.652 - 0.345)	0.546255	-0.028 (-0.059 - 0.002)	0.0687601	0.028 (-0.005 - 0.06)	0.101989
CATO_seq.9264.11	CTSO_Inflammation	P43234	seq.9264.11	9264-11	Cathepsin O	CATO	1519	CTSO	0.815137	4.51662e-64	GOOD	0.793177	2.29163e-58	GOOD	0.722631	6.51291e-44	GOOD	1	0.0616051	6.16051	0.0841573	8.41573	589.803	581.2	49.6363	Overlap		0.0426852	4.26852	0.182608	18.2608	-0.402562	-0.4311	0.26129		0.057 (-0.072 - 0.186)	0.386321	0.376 (0.068 - 0.683)	0.016533	0.084 (-0.034 - 0.202)	0.165191	0.053 (-0.039 - 0.145)	0.260254	-0.103 (-0.58 - 0.374)	0.6724	-0.048 (-0.077 - -0.02)	0.00110039	0.049 (0.018 - 0.08)	0.00235576
CATZ_seq.4971.1	CTSZ_Cardiometabolic	Q9UBR2	seq.4971.1	4971-1	Cathepsin Z	CATZ	1522	CTSZ	0.834588	0	GOOD	0.776478	1.79682e-54	GOOD	0.728188	6.95365e-45	GOOD	1	0.0460387	4.60387	0.0855683	8.55683	12149.9	12341.3	1039.65	Overlap		0.0322581	3.22581	0.466296	46.6296	0.165872	0.0113	0.639919		0.143 (0.016 - 0.271)	0.0280694	0.35 (0.045 - 0.655)	0.0246476	0.117 (-0.001 - 0.234)	0.0531522	-0.022 (-0.115 - 0.07)	0.635868	-0.003 (-0.477 - 0.472)	0.991712	-0.038 (-0.067 - -0.009)	0.0115043	0.04 (0.008 - 0.071)	0.0133746
CBLN4_seq.5688.65	CBLN4_Oncology	Q9NTU7	seq.5688.65	5688-65	Cerebellin-4	CBLN4	140689	CBLN4	0.944523	1.07332e-128	GOOD	0.885834	2.35969e-89	GOOD	0.879161	2.54715e-86	GOOD	1	0.0459897	4.59897	0.0676867	6.76867	1548.53	1553.8	104.815	Overlap		0.0696749	6.96749	0.144035	14.4035	0.0418615	0.0966	0.206732		-0.033 (-0.172 - 0.105)	0.63971	0.364 (0.04 - 0.688)	0.0278539	0.067 (-0.059 - 0.193)	0.295633	0.396 (0.31 - 0.482)	3.788e-17	0.445 (-0.06 - 0.95)	0.0855817	-0.07 (-0.1 - -0.04)	7.17806e-06	0.072 (0.04 - 0.105)	1.7668e-05
CBPM_seq.7768.10	CPM_Neurology	P14384	seq.7768.10	7768-10	Carboxypeptidase M	CBPM	1368	CPM	0.935138	4.47989e-120	GOOD	0.905259	2.16598e-99	GOOD	0.878594	4.52422e-86	GOOD	1	0.0635347	6.35347	0.089973	8.9973	3040.62	3056.5	273.574	Overlap		0.0441263	4.41263	0.159105	15.9105	0.322296	0.3281	0.228108		-0.016 (-0.141 - 0.109)	0.798186	0.134 (-0.153 - 0.421)	0.359903	-0.005 (-0.119 - 0.109)	0.932834	0.173 (0.087 - 0.259)	0.000103912	0.026 (-0.425 - 0.477)	0.909769	-0.053 (-0.081 - -0.026)	0.000155166	0.057 (0.027 - 0.086)	0.00018556
CBPM_seq.9416.77	CPM_Neurology	P14384	seq.9416.77	9416-77	Carboxypeptidase M	CBPM	1368	CPM	0.916498	3.02561e-106	GOOD	0.895765	3.08401e-94	GOOD	0.856739	2.61935e-77	GOOD	1	0.0564679	5.64679	0.0885237	8.85237	13417.8	13493.5	1187.79	Overlap		0.0441263	4.41263	0.159105	15.9105	0.322296	0.3281	0.228108		-0.011 (-0.138 - 0.115)	0.858676	0.152 (-0.138 - 0.442)	0.303471	-0.041 (-0.155 - 0.074)	0.488577	0.172 (0.085 - 0.259)	0.000136129	-0.061 (-0.518 - 0.396)	0.793492	-0.054 (-0.082 - -0.027)	0.000144308	0.057 (0.028 - 0.087)	0.000179024
CD109_seq.3290.50	CD109_Neurology	Q6YHK3	seq.3290.50	3290-50	CD109 antigen	CD109	135228	CD109	0.855047	1.08421e-76	GOOD	0.772545	1.32736e-53	GOOD	0.76035	5.10793e-51	GOOD	1	0.0303309	3.03309	0.0526065	5.26065	757.866	761.7	39.8687	Overlap		0.0472756	4.72756	0.131994	13.1994	-0.142504	-0.14865	0.189605		0.263 (0.147 - 0.38)	1.26627e-05	0.066 (-0.205 - 0.338)	0.63218	-0.058 (-0.171 - 0.055)	0.311666	0.13 (0.043 - 0.217)	0.0036414	0.419 (-0.058 - 0.896)	0.0860595	-0.02 (-0.048 - 0.008)	0.16137	0.018 (-0.012 - 0.048)	0.245776
CD14_seq.8969.49	CD14_Cardiometabolic	P08571	seq.8969.49	8969-49	Monocyte differentiation antigen CD14	CD14	929	CD14	0.645251	1.76392e-32	GOOD	0.782258	8.81985e-56	GOOD	0.558828	4.38322e-23	GOOD	1	0.0642548	6.42548	0.0874182	8.74182	28048.8	28362.2	2451.97	Overlap		0.065098	6.5098	1.15035	115.035	-0.276152	-0.54	1.3246	Inter-CV	0.304 (0.161 - 0.447)	4.30971e-05	-0.126 (-0.467 - 0.214)	0.467195	0.036 (-0.102 - 0.174)	0.606615	0.219 (0.115 - 0.323)	5.18555e-05	0.338 (-0.212 - 0.888)	0.229525	-0.068 (-0.101 - -0.034)	8.51803e-05	0.074 (0.039 - 0.11)	5.6726e-05
CD177_seq.13116.25	CD177_Neurology	Q8N6Q3	seq.13116.25	13116-25	CD177 antigen	CD177	57126	CD177	0.983066	0	GOOD	0.951813	1.67824e-136	GOOD	0.938117	1.15495e-122	GOOD	1	0.0625636	6.25636	0.0768177	7.68177	351.25	358.05	26.9822	Overlap		0.0426221	4.26221	0.17616	17.616	0.0352423	-0.008	0.252206		-0.069 (-0.185 - 0.048)	0.248204	0.136 (-0.132 - 0.403)	0.320301	-0.044 (-0.149 - 0.062)	0.419478	-0.022 (-0.104 - 0.06)	0.60192	0.345 (-0.081 - 0.771)	0.11373	0.017 (-0.009 - 0.043)	0.205608	-0.017 (-0.045 - 0.011)	0.245487
CD23_seq.3291.30	FCER2_Neurology	P06734	seq.3291.30	3291-30	Low affinity immunoglobulin epsilon Fc receptor	CD23	2208	FCER2	0.965055	2.10459e-154	GOOD	0.915098	0	GOOD	0.89108	7.11337e-92	GOOD	1	0.0551715	5.51715	0.0871896	8.71896	7044.07	7137.35	614.169	Overlap		0.0562393	5.62393	0.272086	27.2086	0.00210385	0.1588	0.38555		-0.025 (-0.148 - 0.098)	0.694699	0.158 (-0.13 - 0.446)	0.281441	0.012 (-0.099 - 0.123)	0.835065	0.14 (0.055 - 0.225)	0.00143485	0.383 (-0.057 - 0.824)	0.0894456	-0.009 (-0.036 - 0.019)	0.539999	0.007 (-0.023 - 0.036)	0.660659
CD248_seq.15491.20	CD248_Cardiometabolic_II	Q9HCU0	seq.15491.20	15491-20	Endosialin	CD248	57124	CD248	0.805055	2.31423e-61	GOOD	0.839324	2.61538e-71	GOOD	0.76361	1.07743e-51	GOOD	1	0.047561	4.7561	0.0877253	8.77253	8348.49	8412.9	732.374	Overlap		0.0462937	4.62937	0.122894	12.2894	0.0884692	0.07535	0.176635		0.19 (0.039 - 0.34)	0.0140946	0.067 (-0.285 - 0.418)	0.709672	0.064 (-0.075 - 0.203)	0.36725	0.368 (0.27 - 0.467)	3.27402e-12	0.499 (-0.058 - 1.056)	0.0801969	-0.077 (-0.11 - -0.044)	8.30973e-06	0.076 (0.04 - 0.112)	4.2229e-05
CD28_seq.20521.83	CD28_Oncology	P10747	seq.20521.83	20521-83	CD28	CD28	940	CD28	0.899575	3.04281e-96	GOOD	0.580726	3.33175e-25	GOOD	0.592074	2.29276e-26	GOOD	1	0.0713478	7.13478	0.0745944	7.45944	135.762	135.3	10.1271	Overlap		0.112634	11.2634	0.232372	23.2372	-0.125396	-0.0979	0.330844		0.216 (0.081 - 0.35)	0.00186168	-0.294 (-0.615 - 0.027)	0.0721801	-0.028 (-0.155 - 0.098)	0.661881	0.175 (0.079 - 0.271)	0.000440997	0.017 (-0.483 - 0.516)	0.947349	0.001 (-0.03 - 0.033)	0.928355	-0.002 (-0.036 - 0.031)	0.889684
CD30.Ligand_seq.3421.54	TNFSF8_Cardiometabolic_II	P32971	seq.3421.54	3421-54	Tumor necrosis factor ligand superfamily member 8	CD30 Ligand	944	TNFSF8	0.850845	3.41875e-75	GOOD	0.826597	2.32181e-67	GOOD	0.757129	2.32007e-50	GOOD	1	0.0297315	2.97315	0.0490353	4.90353	683.131	678.6	33.4975	Overlap		0.159923	15.9923	0.272372	27.2372	0.134088	0.145	0.385941		0.266 (0.156 - 0.376)	3.67697e-06	-0.137 (-0.407 - 0.132)	0.318216	-0.104 (-0.212 - 0.003)	0.058971	0.258 (0.179 - 0.336)	5.76887e-10	0.466 (0.008 - 0.923)	0.047162	-0.022 (-0.049 - 0.005)	0.104729	0.027 (-0.002 - 0.056)	0.0647625
CD30_seq.2605.49	TNFRSF8_Neurology	P28908	seq.2605.49	2605-49	Tumor necrosis factor receptor superfamily member 8	CD30	943	TNFRSF8	0.625807	4.1591e-30	GOOD	0.601867	2.08817e-27	GOOD	0.522089	7.31888e-20	GOOD	1	0.0582204	5.82204	0.192222	19.2222	302.509	293.8	58.1489	Overlap	Inter-CV	0.0471341	4.71341	0.178775	17.8775	0.126323	0.2131	0.255892		0.205 (0.07 - 0.34)	0.00318694	-0.206 (-0.521 - 0.11)	0.20091	-0.013 (-0.139 - 0.114)	0.845314	0.087 (-0.011 - 0.185)	0.0816682	-0.155 (-0.663 - 0.352)	0.548689	-0.01 (-0.041 - 0.021)	0.532453	0.015 (-0.019 - 0.048)	0.394855
CD46_seq.17682.1	CD46_Cardiometabolic	P15529	seq.17682.1	17682-1	Membrane cofactor protein	CD46	4179	CD46	0.859839	1.84881e-78	GOOD	0.86065	9.14629e-79	GOOD	0.820241	1.65601e-65	GOOD	1	0.0510811	5.10811	0.0891435	8.91435	2821.04	2850.7	251.478	Overlap		0.0366644	3.66644	0.519563	51.9563	0.104408	-0.0522	0.705262		0.181 (0.033 - 0.33)	0.0173619	-0.021 (-0.368 - 0.326)	0.906845	0.078 (-0.059 - 0.215)	0.266009	0.454 (0.362 - 0.546)	3.35615e-19	0.231 (-0.313 - 0.774)	0.406002	-0.076 (-0.108 - -0.043)	8.22293e-06	0.076 (0.04 - 0.111)	3.63687e-05
CD48_seq.3292.75	CD48_Inflammation	P09326	seq.3292.75	3292-75	CD48 antigen	CD48	962	CD48	0.895714	3.27802e-94	GOOD	0.76757	1.5733e-52	GOOD	0.777087	1.3133e-54	GOOD	1	0.0445571	4.45571	0.0608026	6.08026	982.875	991.3	59.7614	Overlap		0.0375323	3.75323	0.134311	13.4311	-0.192462	-0.18935	0.192904		0.334 (0.197 - 0.47)	2.68348e-06	-0.094 (-0.423 - 0.234)	0.57297	-0.01 (-0.144 - 0.124)	0.882896	0.04 (-0.064 - 0.144)	0.45542	-0.301 (-0.836 - 0.233)	0.270343	0 (-0.033 - 0.033)	0.998684	-0.002 (-0.038 - 0.033)	0.898071
CD5L_seq.3293.2	CD5L_Inflammation_II	O43866	seq.3293.2	3293-2	CD5 antigen-like	CD5L	922	CD5L	0.971896	0	GOOD	0.84052	1.06856e-71	GOOD	0.818293	5.92174e-65	GOOD	1	0.0499834	4.99834	0.0777894	7.77894	2426.96	2491.05	188.792	Overlap		0.0408884	4.08884	0.114175	11.4175	0.116773	0.1126	0.164187		0.118 (-0.014 - 0.249)	0.0800387	-0.318 (-0.627 - -0.009)	0.0437832	-0.087 (-0.208 - 0.033)	0.156265	-0.025 (-0.119 - 0.069)	0.602704	-0.264 (-0.739 - 0.21)	0.275878	0.02 (-0.01 - 0.05)	0.196238	-0.017 (-0.049 - 0.015)	0.297043
CD83_seq.5065.8	CD83_Inflammation	Q01151	seq.5065.8	5065-8	CD83 antigen	CD83	9308	CD83	0.560599	2.9932e-23	GOOD	0.720745	1.37417e-43	GOOD	0.719843	1.96011e-43	GOOD	1	0.0780679	7.80679	0.0789946	7.89946	49.8937	49.35	3.94134	Overlap		0.108937	10.8937	0.177455	17.7455	-0.262065	-0.19205	0.254031		0.304 (0.173 - 0.434)	7.78284e-06	0.035 (-0.274 - 0.345)	0.822327	0.026 (-0.103 - 0.155)	0.694324	0.43 (0.344 - 0.515)	1.38263e-19	-0.161 (-0.664 - 0.342)	0.532101	-0.074 (-0.105 - -0.044)	2.45196e-06	0.075 (0.043 - 0.108)	9.73955e-06
CD8A_seq.15462.28	CD8A_Neurology	P01732	seq.15462.28	15462-28	T-cell surface glycoprotein CD8 alpha chain	CD8A	925	CD8A	0.898574	1.04177e-95	GOOD	0.766806	2.28667e-52	GOOD	0.694018	2.90825e-39	GOOD	1	0.0342649	3.42649	0.062525	6.2525	819.153	820.3	51.2175	Overlap		0.0475633	4.75633	0.422054	42.2054	0.138938	0.02235	0.584119		0.039 (-0.084 - 0.163)	0.533584	-0.24 (-0.526 - 0.047)	0.101452	-0.003 (-0.115 - 0.109)	0.960006	0.091 (0.005 - 0.178)	0.03971	-0.296 (-0.746 - 0.153)	0.197304	-0.027 (-0.055 - 0)	0.0551091	0.033 (0.003 - 0.062)	0.0313359
CD8A_seq.5992.50	CD8A_Neurology	P01732	seq.5992.50	5992-50	T-cell surface glycoprotein CD8 alpha chain	CD8A	925	CD8A	0.729996	3.31902e-45	GOOD	0.604771	1.00979e-27	GOOD	0.558063	5.16427e-23	GOOD	1	0.0500368	5.00368	0.0498771	4.98771	262.203	262.9	13.0779	Overlap		0.0475633	4.75633	0.422054	42.2054	0.138938	0.02235	0.584119		-0.092 (-0.199 - 0.016)	0.0959505	-0.006 (-0.257 - 0.244)	0.959954	0.048 (-0.05 - 0.146)	0.340212	-0.01 (-0.087 - 0.066)	0.789535	-0.022 (-0.415 - 0.372)	0.91483	-0.02 (-0.044 - 0.004)	0.106783	0.024 (-0.002 - 0.05)	0.0728947
CD97_seq.18881.7	ADGRE5_Cardiometabolic	P48960	seq.18881.7	18881-7	CD97 antigen	CD97	976	ADGRE5	0.783164	5.45314e-56	GOOD	0.774019	6.30162e-54	GOOD	0.824879	7.48529e-67	GOOD	1	0.0396356	3.96356	0.056549	5.6549	202.613	203.5	11.4575	Overlap		0.0332099	3.32099	0.294347	29.4347	-0.063688	0.0036	0.415864		0.144 (-0.003 - 0.292)	0.056314	-0.036 (-0.377 - 0.306)	0.837663	0.022 (-0.113 - 0.157)	0.750299	0.35 (0.254 - 0.446)	8.90675e-12	-0.099 (-0.637 - 0.438)	0.717399	-0.067 (-0.1 - -0.035)	6.29477e-05	0.071 (0.036 - 0.106)	8.12721e-05
CDCP1_seq.16818.200	CDCP1_Neurology	Q9H5V8	seq.16818.200	16818-200	CUB domain-containing protein 1	CDCP1	64866	CDCP1	0.895666	3.4707e-94	GOOD	0.812056	3.16423e-63	GOOD	0.774582	4.73545e-54	GOOD	1	0.0387146	3.87146	0.0676681	6.76681	987.525	997.6	66.8239	Overlap		0.0939752	9.39752	0.169894	16.9894	-0.180588	-0.1385	0.243363		0.161 (0.041 - 0.282)	0.00934185	0.991 (0.648 - 1.335)	1.54896e-08	-0.023 (-0.146 - 0.099)	0.708724	0.069 (-0.025 - 0.164)	0.152747	-0.188 (-0.676 - 0.3)	0.450853	-0.018 (-0.048 - 0.013)	0.257788	0.016 (-0.017 - 0.048)	0.344853
CDON_seq.4541.49	CDON_Inflammation	Q4KMG0	seq.4541.49	4541-49	Cell adhesion molecule-related/down-regulated by oncogenes	CDON	50937	CDON	0.833474	1.87841e-69	GOOD	0.646862	1.10195e-32	GOOD	0.577113	7.6429e-25	GOOD	1	0.0208682	2.08682	0.0412702	4.12702	1435.5	1430.75	59.2432	Overlap		0.0346782	3.46782	0.257515	25.7515	-0.0957346	-0.11315	0.365568		-0.174 (-0.31 - -0.038)	0.0126382	0.15 (-0.168 - 0.467)	0.355318	0.089 (-0.036 - 0.215)	0.16265	0.226 (0.132 - 0.32)	3.85524e-06	0.287 (-0.218 - 0.792)	0.265984	-0.054 (-0.084 - -0.023)	0.000607319	0.063 (0.031 - 0.096)	0.000169984
CECR1_seq.6077.63	ADA2_Cardiometabolic	Q9NZK5	seq.6077.63	6077-63	Adenosine deaminase CECR1	CECR1	51816	ADA2	0.934379	1.95694e-119	GOOD	0.670962	6.78473e-36	GOOD	0.621276	1.40618e-29	GOOD	1	0.0546634	5.46634	0.0867004	8.67004	5612.44	5684.6	486.601	Overlap		0.0272922	2.72922	0.539468	53.9468	0.192852	0.0274	0.729149		0.119 (-0.001 - 0.24)	0.0534192	0.05 (-0.229 - 0.329)	0.724679	0.033 (-0.077 - 0.143)	0.560007	0.035 (-0.051 - 0.121)	0.428645	0.03 (-0.405 - 0.465)	0.891573	-0.017 (-0.044 - 0.011)	0.236146	0.017 (-0.012 - 0.046)	0.257354
CG024_seq.21889.2	GGCT_Cardiometabolic_II	O75223	seq.21889.2	21889-2	Uncharacterized protein C7orf24	CG024	79017	GGCT	0.859992	1.61925e-78	GOOD	0.795572	5.91547e-59	GOOD	0.757491	1.95929e-50	GOOD	1	0.0388242	3.88242	0.0604086	6.04086	259.731	259.45	15.69	Overlap		0.126223	12.6223	0.193177	19.3177	-0.443185	-0.43695	0.276147		0.218 (0.09 - 0.347)	0.000985929	0.067 (-0.237 - 0.371)	0.665202	-0.226 (-0.345 - -0.106)	0.000265061	0.621 (0.562 - 0.679)	5.68848e-57	-0.252 (-0.729 - 0.225)	0.300701	-0.057 (-0.086 - -0.028)	0.000171943	0.058 (0.027 - 0.09)	0.000354911
CHAD_seq.13460.4	CHAD_Inflammation_II	O15335	seq.13460.4	13460-4	Chondroadherin	CHAD	1101	CHAD	0.867609	0	GOOD	0.780142	2.68715e-55	GOOD	0.725924	1.74142e-44	GOOD	1	0.0550991	5.50991	0.0861952	8.61952	6620.81	6699.95	570.682	Overlap		0.0477249	4.77249	0.142966	14.2966	-0.120427	-0.1004	0.205213		-0.178 (-0.309 - -0.047)	0.00832571	0.375 (0.059 - 0.691)	0.0199176	0.094 (-0.028 - 0.216)	0.13159	0.144 (0.05 - 0.238)	0.00284499	0.211 (-0.277 - 0.699)	0.397243	-0.048 (-0.078 - -0.018)	0.0017885	0.047 (0.015 - 0.079)	0.0041717
Chitotriosidase.1_seq.10460.1	CHIT1_Cardiometabolic	Q13231	seq.10460.1	10460-1	Chitotriosidase-1	Chitotriosidase-1	1118	CHIT1	0.896669	1.04762e-94	GOOD	0.840957	7.69012e-72	GOOD	0.794176	1.30539e-58	GOOD	1	0.293868	29.3868	0.287236	28.7236	77.3844	80	22.2275	Overlap	Intra- & Inter-CV	0.0254385	2.54385	0.285587	28.5587	1.13146	1.0515	0.403966		0.165 (0.054 - 0.275)	0.0037379	-0.127 (-0.387 - 0.132)	0.336536	-0.213 (-0.312 - -0.114)	3.70971e-05	0.159 (0.082 - 0.237)	7.66482e-05	-0.132 (-0.544 - 0.281)	0.53186	-0.009 (-0.035 - 0.016)	0.48432	0.009 (-0.019 - 0.036)	0.528188
Chitotriosidase.1_seq.3600.2	CHIT1_Cardiometabolic	Q13231	seq.3600.2	3600-2	Chitotriosidase-1	Chitotriosidase-1	1118	CHIT1	0.976986	7.92938e-178	GOOD	0.970858	1.43505e-164	GOOD	0.948931	2.80171e-133	GOOD	1	0.0675955	6.75955	0.119991	11.9991	552.612	539.6	66.3084	Overlap		0.0254385	2.54385	0.285587	28.5587	1.13146	1.0515	0.403966		0.253 (0.14 - 0.366)	1.57616e-05	-0.107 (-0.376 - 0.163)	0.437885	-0.226 (-0.332 - -0.121)	3.68816e-05	0.177 (0.095 - 0.259)	3.49434e-05	-0.323 (-0.754 - 0.108)	0.143273	-0.011 (-0.038 - 0.016)	0.416322	0.01 (-0.019 - 0.04)	0.481104
CHL1_seq.3601.54	CHL1_Cardiometabolic	O00533	seq.3601.54	3601-54	Neural cell adhesion molecule L1-like protein	CHL1	10752	CHL1	0.726722	0	GOOD	0.786589	8.67283e-57	GOOD	0.694363	2.57592e-39	GOOD	1	0.0640146	6.40146	0.087464	8.7464	35567.8	35761.4	3110.9	Overlap		0.0459965	4.59965	0.553896	55.3896	-0.073096	-0.239	0.746282		-0.011 (-0.148 - 0.127)	0.877322	0.223 (-0.095 - 0.541)	0.169025	0.054 (-0.07 - 0.178)	0.395696	0.353 (0.266 - 0.44)	6.33025e-14	0.45 (-0.047 - 0.947)	0.0772768	-0.075 (-0.105 - -0.046)	1.09073e-06	0.077 (0.045 - 0.108)	3.94663e-06
CLM6_seq.5066.134	CD300C_Neurology	Q08708	seq.5066.134	5066-134	CMRF35-like molecule 6	CLM6	10871	CD300C	0.875262	1.24967e-84	GOOD	0.773945	6.54172e-54	GOOD	0.732488	1.18561e-45	GOOD	1	0.0416696	4.16696	0.0792634	7.92634	4805.57	4782.1	380.906	Overlap		0.0391883	3.91883	0.165093	16.5093	-0.00523846	0.01375	0.23658		0.344 (0.208 - 0.481)	1.31652e-06	-0.303 (-0.638 - 0.032)	0.0764275	-0.028 (-0.162 - 0.107)	0.689501	0.327 (0.229 - 0.424)	2.62304e-10	0.207 (-0.331 - 0.744)	0.452122	-0.05 (-0.083 - -0.017)	0.00306908	0.051 (0.016 - 0.086)	0.00503944
CLUL1_seq.21492.19	CLUL1_Cardiometabolic	Q15846	seq.21492.19	21492-19	Clusterin-like protein 1	CLUL1	27098	CLUL1	0.949632	4.79892e-134	GOOD	0.722732	6.25648e-44	GOOD	0.678321	6.16656e-37	GOOD	1	0.0356678	3.56678	0.0539474	5.39474	305.109	307.5	16.4599	Overlap		0.0533917	5.33917	0.356865	35.6865	0.009004	-0.0038	0.499497		-0.055 (-0.174 - 0.063)	0.360654	-0.239 (-0.516 - 0.038)	0.0908621	0.087 (-0.02 - 0.195)	0.113134	-0.007 (-0.091 - 0.077)	0.873893	0.123 (-0.306 - 0.553)	0.573524	-0.01 (-0.037 - 0.017)	0.461029	0.003 (-0.026 - 0.032)	0.827781
CM35H_seq.5630.48	CD300A_Inflammation_II	Q9UGN4	seq.5630.48	5630-48	CMRF35-like molecule 8	CM35H	11314	CD300A	0.941455	1.00994e-125	GOOD	0.704852	5.87271e-41	GOOD	0.660932	1.59881e-34	GOOD	1	0.0382286	3.82286	0.0600669	6.00669	370.084	367.2	22.2298	Overlap		0.0476204	4.76204	0.110464	11.0464	0.0603462	0.08815	0.158882		0.233 (0.107 - 0.359)	0.000350563	-0.195 (-0.497 - 0.106)	0.204393	-0.031 (-0.151 - 0.089)	0.615314	0.237 (0.148 - 0.326)	3.7274e-07	0.222 (-0.252 - 0.697)	0.359823	-0.037 (-0.066 - -0.008)	0.0144786	0.04 (0.008 - 0.071)	0.014062
CN37_seq.6609.22	CNP_Cardiometabolic_II	P09543	seq.6609.22	6609-22	2',3'-cyclic-nucleotide 3'-phosphodiesterase	CN37	1267	CNP	0.929974	7.24239e-116	GOOD	0.793819	1.59705e-58	GOOD	0.719878	1.93313e-43	GOOD	1	0.0285375	2.85375	0.034355	3.4355	541.931	543	18.6181	Overlap		0.0873961	8.73961	0.226435	22.6435	-0.983715	-0.9501	0.322602		-0.036 (-0.14 - 0.067)	0.495649	0.156 (-0.082 - 0.395)	0.198368	-0.083 (-0.176 - 0.011)	0.083924	-0.018 (-0.091 - 0.055)	0.637082	-0.072 (-0.443 - 0.299)	0.703005	-0.001 (-0.024 - 0.022)	0.936244	0.001 (-0.024 - 0.026)	0.915905
CNDP1_seq.7870.8	CNDP1_Cardiometabolic	Q96KN2	seq.7870.8	7870-8	Beta-Ala-His dipeptidase	CNDP1	84735	CNDP1	0.85546	0	GOOD	0.700417	2.9642e-40	GOOD	0.5775	6.99588e-25	GOOD	1	0.0404623	4.04623	0.0830789	8.30789	8304.43	8371.2	689.923	Overlap		0.0218525	2.18525	0.654882	65.4882	3.02736	3.0113	0.861863	Inter-CV	-0.027 (-0.155 - 0.102)	0.686309	0.162 (-0.134 - 0.459)	0.282969	0.041 (-0.077 - 0.158)	0.49703	0.22 (0.132 - 0.307)	1.51766e-06	0.317 (-0.149 - 0.782)	0.183391	-0.049 (-0.077 - -0.021)	0.000765904	0.048 (0.018 - 0.079)	0.00209235
CNTN3_seq.20586.18	CNTN3_Neurology	Q9P232	seq.20586.18	20586-18	Contactin-3	CNTN3	5067	CNTN3	0.899991	0	GOOD	0.821857	5.68759e-66	GOOD	0.767085	1.99564e-52	GOOD	1	0.0451928	4.51928	0.0878351	8.78351	7481.35	7540.8	657.125	Overlap		0.070309	7.0309	0.213084	21.3084	0.307881	0.3144	0.304008		0.013 (-0.133 - 0.159)	0.85963	0.34 (-0.003 - 0.684)	0.0520076	0.07 (-0.063 - 0.203)	0.302453	0.452 (0.364 - 0.54)	3.0567e-20	0.288 (-0.245 - 0.821)	0.290727	-0.087 (-0.118 - -0.056)	1.09866e-07	0.086 (0.052 - 0.119)	1.31991e-06
CNTP2_seq.6965.19	CNTNAP2_Inflammation	Q9UHC6	seq.6965.19	6965-19	Contactin-associated protein-like 2	CNTP2	26047	CNTNAP2	0.8749	0	GOOD	0.84021	1.34855e-71	GOOD	0.832853	2.9294e-69	GOOD	1	0.04646	4.646	0.0792827	7.92827	7978.45	8131.1	632.553	Overlap		0.108955	10.8955	0.184913	18.4913	-0.515815	-0.48715	0.264534		0.057 (-0.071 - 0.185)	0.38202	0.443 (0.137 - 0.749)	0.00457519	0.018 (-0.099 - 0.136)	0.757981	0.312 (0.228 - 0.395)	2.96839e-12	0.289 (-0.184 - 0.762)	0.232738	-0.063 (-0.091 - -0.035)	1.52367e-05	0.065 (0.035 - 0.096)	3.29912e-05
CO1A1.C.term.propeptide_seq.11140.56	COL1A1_Cardiometabolic	P02452	seq.11140.56	11140-56	Collagen alpha-1(I) chain:C-term propeptide	CO1A1:C-term propeptide	1277	COL1A1	0.649218	5.5082e-33	GOOD	0.66371	6.74515e-35	GOOD	0.619689	2.14461e-29	GOOD	1	0.064652	6.4652	0.0928427	9.28427	18721.8	18962	1738.18	Overlap		0.0193733	1.93733	0.258567	25.8567	-0.194952	-0.153	0.367015		-0.158 (-0.302 - -0.015)	0.0313241	-0.47 (-0.83 - -0.111)	0.0103112	0.033 (-0.101 - 0.167)	0.63157	0.071 (-0.033 - 0.176)	0.181647	0.078 (-0.453 - 0.61)	0.77288	-0.014 (-0.047 - 0.019)	0.403722	0.013 (-0.023 - 0.049)	0.468875
Coagulation.Factor.XI_seq.2190.55	F11_Inflammation_II	P03951	seq.2190.55	2190-55	Coagulation Factor XI	Coagulation Factor XI	2160	F11	0.958241	0	GOOD	0.935781	1.26777e-120	GOOD	0.916842	1.80319e-106	GOOD	1	0.0660874	6.60874	0.086723	8.6723	3873.35	3895	335.908	Overlap		0.0605264	6.05264	0.170488	17.0488	-0.0401654	-0.04215	0.244203		-0.196 (-0.385 - -0.008)	0.0420907	0.956 (0.453 - 1.46)	0.000197817	0.134 (-0.042 - 0.309)	0.136524	-0.131 (-0.268 - 0.005)	0.0600067	-0.61 (-1.323 - 0.102)	0.094574	0.058 (0.015 - 0.101)	0.00926309	-0.063 (-0.109 - -0.016)	0.00866984
coagulation.factor.XIII.B_seq.5658.64	F13B_Inflammation_II	P05160	seq.5658.64	5658-64	Coagulation factor XIII B chain	coagulation factor XIII B	2165	F13B	0.940761	4.51109e-125	GOOD	0.878662	4.22502e-86	GOOD	0.849668	8.81968e-75	GOOD	1	0.0189859	1.89859	0.0295116	2.95116	383.306	383.85	11.312	Overlap		0.0343334	3.43334	0.184604	18.4604	0.0883692	0.14615	0.264099		-0.223 (-0.418 - -0.028)	0.0261604	0.393 (-0.074 - 0.86)	0.0993607	-0.028 (-0.208 - 0.153)	0.764598	-0.175 (-0.315 - -0.036)	0.0143064	-0.205 (-0.917 - 0.507)	0.572174	0.026 (-0.019 - 0.07)	0.258685	-0.029 (-0.077 - 0.019)	0.239949
COFA1_seq.8974.172	COL15A1_Cardiometabolic_II	P39059	seq.8974.172	8974-172	Collagen alpha-1(XV) chain	COFA1	1306	COL15A1	0.814506	0	GOOD	0.82746	1.28378e-67	GOOD	0.72601	1.68237e-44	GOOD	1	0.0529246	5.29246	0.0856051	8.56051	12159.8	12315.7	1040.94	Overlap		0.0451434	4.51434	0.137649	13.7649	-0.03595	-0.09625	0.197654		0.046 (-0.097 - 0.189)	0.531416	-0.451 (-0.793 - -0.109)	0.0096908	0.138 (0.009 - 0.268)	0.0375132	-0.086 (-0.187 - 0.016)	0.0982138	0.146 (-0.373 - 0.665)	0.581264	-0.01 (-0.042 - 0.023)	0.564516	0.007 (-0.028 - 0.042)	0.70748
Collagen.alpha.3.VI..BPTI.Kunitz.inhibitor_seq.11196.31	COL6A3_Cardiometabolic	P12111	seq.11196.31	11196-31	Collagen alpha-3(VI) chain:Bovine pancreatic trypsin inhibitor/Kunitz inhibitor domain, isoform 1	Collagen alpha-3(VI):BPTI/Kunitz inhibitor	1293	COL6A3	0.779155	4.49861e-55	GOOD	0.869197	4.13607e-82	GOOD	0.777171	1.25773e-54	GOOD	1	0.0438927	4.38927	0.0877921	8.77921	6920.4	6945.5	607.556	Overlap		0.0310148	3.10148	0.344337	34.4337	-0.244016	-0.1555	0.482924		0.328 (0.161 - 0.495)	0.000146114	-0.54 (-0.953 - -0.127)	0.0104225	0.134 (-0.027 - 0.294)	0.103172	0.202 (0.079 - 0.326)	0.00146515	0.056 (-0.584 - 0.695)	0.864566	-0.02 (-0.059 - 0.02)	0.330087	0.019 (-0.023 - 0.062)	0.378688
Collagen.Type.III_seq.18880.81	COL3A1_Cardiometabolic_II	P02461	seq.18880.81	18880-81	Collagen Type III	Collagen Type III	1281	COL3A1	0.62051	0	GOOD	0.547194	5.07355e-22	GOOD	0.393841	3.15691e-11	MODERATE	1	0.0894862	8.94862	0.0992111	9.92111	87389.1	88667.7	8669.97	Overlap		0.0607108	6.07108	0.140737	14.0737	-0.133335	-0.1274	0.202045		-0.184 (-0.33 - -0.039)	0.0134515	-0.004 (-0.34 - 0.332)	0.982014	0.042 (-0.093 - 0.177)	0.540984	-0.001 (-0.106 - 0.105)	0.991	0.023 (-0.511 - 0.558)	0.931585	-0.022 (-0.056 - 0.011)	0.184849	0.021 (-0.015 - 0.057)	0.24677
COMP_seq.8043.153	COMP_Cardiometabolic	P49747	seq.8043.153	8043-153	Cartilage oligomeric matrix protein	COMP	1311	COMP	0.914937	3.08427e-105	GOOD	0.664664	5.00552e-35	GOOD	0.721685	9.48019e-44	GOOD	1	0.0612275	6.12275	0.0948261	9.48261	2341	2357.95	221.988	Overlap		0.0322668	3.22668	0.583884	58.3884	0.287076	0.1857	0.781398		0.376 (0.237 - 0.515)	2.44099e-07	0.133 (-0.209 - 0.474)	0.445465	0.025 (-0.115 - 0.164)	0.730158	-0.025 (-0.134 - 0.084)	0.653604	-0.35 (-0.906 - 0.207)	0.219164	0.007 (-0.028 - 0.042)	0.694262	-0.008 (-0.045 - 0.029)	0.669808
complement.factor.H.related.5_seq.16055.3	CFHR5_Inflammation_II	Q9BXR6	seq.16055.3	16055-3	Complement factor H-related protein 5	complement factor H-related 5	81494	CFHR5	0.909008	1.40807e-101	GOOD	0.652584	2.02446e-33	GOOD	0.620834	1.58221e-29	GOOD	1	0.0525335	5.25335	0.147947	14.7947	183.228	178.4	27.1081	Overlap		0.079176	7.9176	0.307979	30.7979	-0.0653077	0.0425	0.434292		-0.159 (-0.328 - 0.009)	0.0645513	-0.311 (-0.703 - 0.08)	0.118957	-0.018 (-0.174 - 0.138)	0.820786	-0.231 (-0.35 - -0.113)	0.000157421	-0.268 (-0.884 - 0.348)	0.394222	0.017 (-0.021 - 0.056)	0.37891	-0.01 (-0.051 - 0.031)	0.630727
complement.factor.H.related.5_seq.7885.17	CFHR5_Inflammation_II	Q9BXR6	seq.7885.17	7885-17	Complement factor H-related protein 5	complement factor H-related 5	81494	CFHR5	0.920047	0	GOOD	0.769801	5.23095e-53	GOOD	0.754997	6.23641e-50	GOOD	1	0.0541158	5.41158	0.0866606	8.66606	2110.8	2127.45	182.923	Overlap		0.079176	7.9176	0.307979	30.7979	-0.0653077	0.0425	0.434292		-0.072 (-0.23 - 0.086)	0.375095	-0.402 (-0.777 - -0.027)	0.0355949	0.067 (-0.078 - 0.212)	0.364926	-0.182 (-0.293 - -0.071)	0.00143166	-0.271 (-0.843 - 0.3)	0.352388	0.01 (-0.026 - 0.046)	0.574827	-0.009 (-0.047 - 0.03)	0.66292
Complement.receptor.type.1_seq.19556.12	CR1_Inflammation_II	P17927	seq.19556.12	19556-12	Complement receptor type 1	Complement receptor type 1	1378	CR1	0.919901	1.63279e-108	GOOD	0.864467	3.13061e-80	GOOD	0.819088	3.5271e-65	GOOD	1	0.036986	3.6986	0.0595467	5.95467	2532.92	2539.9	150.827	Overlap		0.0729525	7.29525	0.148259	14.8259	-0.0658923	-0.04005	0.212731		-0.039 (-0.2 - 0.122)	0.634645	-0.306 (-0.682 - 0.071)	0.111679	-0.009 (-0.155 - 0.137)	0.904968	-0.031 (-0.145 - 0.082)	0.588332	0.143 (-0.445 - 0.732)	0.633254	0.02 (-0.016 - 0.056)	0.283286	-0.017 (-0.056 - 0.022)	0.398951
Complement.receptor.type.2_seq.15570.99	CR2_Cardiometabolic	P20023	seq.15570.99	15570-99	Complement receptor type 2	Complement receptor type 2	1380	CR2	0.89038	1.57077e-91	GOOD	0.582513	2.20119e-25	GOOD	0.590083	3.69496e-26	GOOD	1	0.0497136	4.97136	0.0698445	6.98445	460.238	468.85	32.145	Overlap		0.0295809	2.95809	0.529625	52.9625	0.092696	-0.0862	0.717373		-0.13 (-0.291 - 0.032)	0.116906	0.456 (0.073 - 0.838)	0.0194867	0.023 (-0.126 - 0.171)	0.76537	-0.02 (-0.135 - 0.096)	0.738602	0.193 (-0.403 - 0.79)	0.525334	0.02 (-0.017 - 0.057)	0.282236	-0.021 (-0.061 - 0.018)	0.286347
Contactin.4_seq.3298.52	CNTN4_Neurology	Q8IWV2	seq.3298.52	3298-52	Contactin-4	Contactin-4	152330	CNTN4	0.880068	0	GOOD	0.851884	1.47071e-75	GOOD	0.808567	2.74688e-62	GOOD	1	0.0483971	4.83971	0.0774225	7.74225	7161.68	7256.9	554.475	Overlap		0.0806147	8.06147	0.224684	22.4684	0.146777	0.1802	0.320168		0.086 (-0.069 - 0.24)	0.278174	0.129 (-0.227 - 0.486)	0.477567	0.115 (-0.025 - 0.254)	0.107558	0.419 (0.322 - 0.515)	1.47214e-15	0.411 (-0.149 - 0.97)	0.151319	-0.088 (-0.121 - -0.055)	3.70638e-07	0.088 (0.053 - 0.124)	2.12404e-06
Contactin.5_seq.3299.29	CNTN5_Neurology	O94779	seq.3299.29	3299-29	Contactin-5	Contactin-5	53942	CNTN5	0.850067	6.40071e-75	GOOD	0.828434	6.54934e-68	GOOD	0.823496	1.90238e-66	GOOD	1	0.0328032	3.28032	0.0494043	4.94043	236.5	234.6	11.6841	Overlap		0.0455983	4.55983	0.179866	17.9866	0.0240308	0.0499	0.257428		0.011 (-0.129 - 0.151)	0.878004	0.334 (0.006 - 0.661)	0.0461263	0.029 (-0.099 - 0.157)	0.658743	0.411 (0.325 - 0.497)	4.71927e-18	0.313 (-0.2 - 0.827)	0.233109	-0.064 (-0.094 - -0.033)	6.30818e-05	0.067 (0.034 - 0.1)	8.93457e-05
Corticotropin.lipotropin_seq.9204.33	POMC_Cardiometabolic_II	P01189	seq.9204.33	9204-33	Pro-opiomelanocortin	Corticotropin-lipotropin	5443	POMC	0.750857	4.13214e-49	GOOD	0.538447	3.00727e-21	GOOD	0.472237	4.54169e-16	MODERATE	1	0.0331018	3.31018	0.0467351	4.67351	430.097	431.25	20.1006	Overlap		0.119661	11.9661	0.333677	33.3677	-0.1614	-0.13375	0.468747		-0.192 (-0.326 - -0.059)	0.00514834	0.679 (0.342 - 1.015)	7.81855e-05	0.108 (-0.019 - 0.235)	0.0956102	0.228 (0.132 - 0.323)	4.77332e-06	0.314 (-0.203 - 0.831)	0.234399	-0.071 (-0.101 - -0.041)	7.47535e-06	0.07 (0.038 - 0.103)	3.73677e-05
COSA1_seq.10702.1	COL28A1_Neurology_II	Q2UY09	seq.10702.1	10702-1	Collagen alpha-1(XXVIII) chain	COSA1	340267	COL28A1	0.782721	0	GOOD	0.508243	9.56635e-19	GOOD	0.422887	7.06932e-13	MODERATE	1	0.061888	6.1888	0.0869431	8.69431	18853	19054.8	1639.13	Overlap		0.283247	28.3247	0.336238	33.6238	0.48744	0.5179	0.472159		0.32 (0.156 - 0.484)	0.000159662	-0.755 (-1.175 - -0.334)	0.000438976	0.132 (-0.026 - 0.291)	0.103416	0.132 (0.009 - 0.255)	0.036715	0.251 (-0.381 - 0.883)	0.43661	-0.006 (-0.046 - 0.033)	0.757079	0.004 (-0.038 - 0.046)	0.850701
CPLX2_seq.15321.8	CPLX2_Oncology_II	Q6PUV4	seq.15321.8	15321-8	Complexin-2	CPLX2	10814	CPLX2	0.823347	0	GOOD	0.850558	4.31242e-75	GOOD	0.731428	1.8393e-45	GOOD	1	0.0657046	6.57046	0.0937624	9.37624	26682.1	27191	2501.78	Overlap		8.41231	841.231	1.21046	121.046	0.149046	0.0689	1.37039	Intra- & Inter-CV	0.221 (0.093 - 0.35)	0.000867532	-0.131 (-0.437 - 0.175)	0.401239	-0.142 (-0.263 - -0.021)	0.0226647	0.55 (0.482 - 0.618)	5.25899e-40	-0.221 (-0.702 - 0.259)	0.366743	-0.076 (-0.105 - -0.048)	3.56137e-07	0.078 (0.047 - 0.109)	1.2457e-06
CPXM1_seq.6255.74	CPXM1_Oncology	Q96SM3	seq.6255.74	6255-74	Probable carboxypeptidase X1	CPXM1	56265	CPXM1	0.859877	1.78904e-78	GOOD	0.741581	2.50661e-47	GOOD	0.668638	1.42642e-35	GOOD	1	0.0342435	3.42435	0.0540582	5.40582	416.35	417.1	22.5071	Overlap		0.0750704	7.50704	0.474199	47.4199	-0.0962692	0.0486	0.649742		-0.083 (-0.192 - 0.025)	0.133409	0.165 (-0.086 - 0.417)	0.197433	-0.056 (-0.155 - 0.043)	0.26754	-0.001 (-0.078 - 0.076)	0.97987	-0.185 (-0.576 - 0.207)	0.355488	-0.007 (-0.031 - 0.018)	0.583258	0.008 (-0.019 - 0.034)	0.576422
CRBB1_seq.17751.68	CRYBB1_Cardiometabolic_II	P53674	seq.17751.68	17751-68	Beta-crystallin B1	CRBB1	1414	CRYBB1	0.799364	6.67954e-60	GOOD	0.755079	6.00486e-50	GOOD	0.736067	2.64868e-46	GOOD	1	0.0401618	4.01618	0.049312	4.9312	237.9	237.6	11.7313	Overlap		0.0643909	6.43909	0.168809	16.8809	-0.217465	-0.17565	0.241831		0.064 (-0.065 - 0.194)	0.333113	-0.164 (-0.465 - 0.137)	0.286602	-0.078 (-0.195 - 0.04)	0.195267	0.283 (0.198 - 0.368)	3.53727e-10	0.291 (-0.174 - 0.757)	0.220588	-0.029 (-0.058 - 0)	0.0514147	0.024 (-0.007 - 0.055)	0.132379
CRDL2_seq.6086.15	CHRDL2_Cardiometabolic	Q6WN34	seq.6086.15	6086-15	Chordin-like protein 2	CRDL2	25884	CHRDL2	0.824612	8.96719e-67	GOOD	0.566997	7.40694e-24	GOOD	0.529512	1.75651e-20	GOOD	1	0.0605961	6.05961	0.0869866	8.69866	1428.28	1424.1	124.241	Overlap		0.0490398	4.90398	0.337627	33.7627	0.084564	-0.0883	0.474009		0.075 (-0.056 - 0.206)	0.263727	0.732 (0.388 - 1.077)	3.08034e-05	0.107 (-0.016 - 0.23)	0.088296	0.321 (0.233 - 0.409)	8.99024e-12	0.262 (-0.253 - 0.777)	0.319593	-0.054 (-0.084 - -0.024)	0.00051783	0.056 (0.024 - 0.088)	0.000809735
CREG1_seq.9357.4	CREG1_Oncology	O75629	seq.9357.4	9357-4	Protein CREG1	CREG1	8804	CREG1	0.79236	3.62276e-58	GOOD	0.754777	6.90062e-50	GOOD	0.693513	3.47412e-39	GOOD	1	0.0687662	6.87662	0.0995293	9.95293	1811.13	1796	180.261	Overlap		0.0500102	5.00102	0.127563	12.7563	-0.124188	-0.11755	0.183292		-0.061 (-0.197 - 0.076)	0.383302	0.407 (0.084 - 0.73)	0.0134198	-0.006 (-0.131 - 0.119)	0.924377	0.024 (-0.073 - 0.121)	0.628164	-0.087 (-0.587 - 0.412)	0.731939	-0.026 (-0.057 - 0.005)	0.102013	0.023 (-0.01 - 0.057)	0.166007
CRF2.12_seq.7192.37	IFNLR1_Inflammation	Q8IU57	seq.7192.37	7192-37	Interferon lambda receptor 1	CRF2-12	163702	IFNLR1	0.633706	4.73736e-31	GOOD	0.533851	7.50392e-21	GOOD	0.501396	3.26809e-18	GOOD	1	0.0331868	3.31868	0.0537682	5.37682	314.188	315.6	16.8933	Overlap		0.166744	16.6744	0.22935	22.935	-0.382242	-0.3798	0.326651		0.036 (-0.111 - 0.182)	0.634874	-0.087 (-0.422 - 0.249)	0.613168	0.096 (-0.036 - 0.228)	0.155394	0.204 (0.104 - 0.304)	8.52312e-05	0.102 (-0.428 - 0.632)	0.70624	-0.065 (-0.097 - -0.033)	7.9295e-05	0.069 (0.035 - 0.104)	9.21949e-05
CRIM1.ECD_seq.6502.50	CRIM1_Inflammation	Q9NZV1	seq.6502.50	6502-50	Cysteine-rich motor neuron 1 protein:Extracellular domain	CRIM1:ECD	51232	CRIM1	0.795956	4.75434e-59	GOOD	0.744141	8.21483e-48	GOOD	0.681788	1.94431e-37	GOOD	1	0.0283702	2.83702	0.057734	5.7734	343.656	339.5	19.8406	Overlap		0.0402345	4.02345	0.129955	12.9955	0.125442	0.1519	0.186701		0.218 (0.092 - 0.345)	0.000837344	0.347 (0.043 - 0.65)	0.0250992	-0.129 (-0.249 - -0.009)	0.0363367	0.438 (0.36 - 0.516)	2.10666e-23	-0.063 (-0.549 - 0.423)	0.800749	-0.06 (-0.089 - -0.031)	7.04503e-05	0.064 (0.033 - 0.095)	7.83443e-05
CRIS2_seq.9282.12	CRISP2_Oncology	P16562	seq.9282.12	9282-12	Cysteine-rich secretory protein 2	CRIS2	7180	CRISP2	0.960807	5.35129e-148	GOOD	0.881969	1.41998e-87	GOOD	0.850453	4.69116e-75	GOOD	1	0.0426268	4.26268	0.0792224	7.92224	3190.94	3219.9	252.794	Overlap		0.0605881	6.05881	0.145876	14.5876	0.16495	0.1979	0.209347		-0.022 (-0.145 - 0.101)	0.724	-0.856 (-1.187 - -0.525)	4.09332e-07	-0.118 (-0.236 - -0.001)	0.0486752	0.032 (-0.06 - 0.123)	0.502241	-0.363 (-0.827 - 0.102)	0.126996	-0.015 (-0.045 - 0.014)	0.304354	0.017 (-0.015 - 0.048)	0.297395
CRKL_seq.9877.28	CRKL_Inflammation	P46109	seq.9877.28	9877-28	Crk-like protein	CRKL	1399	CRKL	0.886427	1.24231e-89	GOOD	0.782729	6.87403e-56	GOOD	0.742931	1.39448e-47	GOOD	1	0.0472176	4.72176	0.0843873	8.43873	2590.24	2647.7	218.583	Overlap		0.150712	15.0712	0.260208	26.0208	-1.34235	-1.3217	0.36927		0.425 (0.292 - 0.558)	1.46744e-09	-0.197 (-0.53 - 0.136)	0.246048	-0.273 (-0.407 - -0.139)	8.63154e-05	0.682 (0.613 - 0.75)	6.83968e-53	-0.379 (-0.927 - 0.168)	0.175683	-0.071 (-0.104 - -0.038)	3.67083e-05	0.072 (0.037 - 0.108)	9.41281e-05
CS010_seq.9248.36	MYDGF_Cardiometabolic_II	Q969H8	seq.9248.36	9248-36	Myeloid-derived growth factor	CS010	56005	MYDGF	0.610448	2.38837e-28	GOOD	0.73336	8.24597e-46	GOOD	0.725574	2.00584e-44	GOOD	1	0.0348279	3.48279	0.0554584	5.54584	108.722	109.1	6.02954	Overlap		0.145219	14.5219	0.223882	22.3882	-0.384685	-0.3365	0.319053		0.067 (-0.027 - 0.16)	0.16529	0.147 (-0.164 - 0.458)	0.355549	0.087 (0.002 - 0.171)	0.0464028	0.088 (0.023 - 0.154)	0.00896213	-0.263 (-0.597 - 0.071)	0.123662	-0.048 (-0.068 - -0.028)	6.01287e-06	0.051 (0.029 - 0.073)	6.69367e-06
CSF.1_seq.3738.54	CSF1_Inflammation	P09603	seq.3738.54	3738-54	Macrophage colony-stimulating factor 1	CSF-1	1435	CSF1	0.670135	8.84661e-36	GOOD	0.633092	5.62249e-31	GOOD	0.528763	2.03201e-20	GOOD	1	0.0307802	3.07802	0.0387855	3.87855	1461.73	1471.8	56.6939	Overlap		0.0406292	4.06292	0.199174	19.9174	-0.350919	-0.25435	0.284557		0.374 (0.243 - 0.505)	5.87243e-08	-0.013 (-0.329 - 0.304)	0.936685	-0.023 (-0.156 - 0.11)	0.733419	0.268 (0.17 - 0.366)	1.92021e-07	0.031 (-0.5 - 0.562)	0.910043	-0.05 (-0.083 - -0.018)	0.00244585	0.055 (0.021 - 0.09)	0.00198273
CSF2R_seq.10438.19	CSF2RA_Neurology	P15509	seq.10438.19	10438-19	Granulocyte-macrophage colony-stimulating factor receptor subunit alpha	CSF2R	1438	CSF2RA	0.792888	2.6946e-58	GOOD	0.824206	1.17993e-66	GOOD	0.716384	7.54939e-43	GOOD	1	0.0324201	3.24201	0.0370711	3.70711	1167.48	1176.4	43.2798	Overlap		0.0427121	4.27121	0.1664	16.64	0.424858	0.4841	0.238427		-0.014 (-0.124 - 0.097)	0.806215	-0.147 (-0.407 - 0.112)	0.266192	0.012 (-0.09 - 0.113)	0.823142	0.073 (-0.006 - 0.152)	0.0703424	0.199 (-0.197 - 0.595)	0.325124	-0.027 (-0.052 - -0.002)	0.032471	0.024 (-0.002 - 0.051)	0.0741607
CSTN2_seq.18882.7	CLSTN2_Inflammation	Q9H4D0	seq.18882.7	18882-7	Calsyntenin-2	CSTN2	64084	CLSTN2	0.64709	0	GOOD	0.607253	5.39637e-28	GOOD	0.484886	5.6581e-17	MODERATE	1	0.0699255	6.99255	0.0904329	9.04329	21089.1	21188.7	1907.15	Overlap		0.0578059	5.78059	0.217268	21.7268	0.399285	0.40015	0.309844		0.042 (-0.102 - 0.186)	0.568137	0.078 (-0.253 - 0.409)	0.645376	0.084 (-0.045 - 0.214)	0.203163	0.275 (0.179 - 0.37)	4.4436e-08	0.325 (-0.191 - 0.84)	0.217801	-0.084 (-0.115 - -0.054)	1.54025e-07	0.084 (0.051 - 0.117)	1.25845e-06
CTAP.III_seq.4544.4	PPBP_Inflammation_II	P02775	seq.4544.4	4544-4	Connective tissue-activating peptide III	CTAP-III	5473	PPBP	0.937342	0	GOOD	0.898094	1.87202e-95	GOOD	0.866184	6.63579e-81	GOOD	1	0.0619117	6.19117	0.0923692	9.23692	18486.9	18708.3	1707.62	Overlap		0.0660368	6.60368	0.261945	26.1945	-1.68428	-1.77225	0.371654		0.218 (0.083 - 0.353)	0.0017068	-0.298 (-0.637 - 0.042)	0.0860991	0.037 (-0.09 - 0.165)	0.56411	-0.06 (-0.158 - 0.039)	0.239209	-0.123 (-0.622 - 0.376)	0.628654	-0.034 (-0.065 - -0.003)	0.0330827	0.041 (0.007 - 0.074)	0.0173604
CYBP_seq.12432.23	CACYBP_Inflammation_II	Q9HB71	seq.12432.23	12432-23	Calcyclin-binding protein	CYBP	27101	CACYBP	0.803652	5.3569e-61	GOOD	0.814782	5.66275e-64	GOOD	0.760086	5.78803e-51	GOOD	1	0.0363096	3.63096	0.0481313	4.81313	425.231	424.1	20.4669	Overlap		0.0929153	9.29153	0.194839	19.4839	-2.00382	-2.03245	0.278479		0.287 (0.141 - 0.433)	0.000142646	0.026 (-0.318 - 0.371)	0.880749	-0.117 (-0.256 - 0.021)	0.0983371	0.607 (0.528 - 0.686)	4.34344e-37	-0.179 (-0.736 - 0.377)	0.527957	-0.077 (-0.11 - -0.044)	8.22194e-06	0.078 (0.043 - 0.114)	2.52414e-05
Cystatin.B_seq.19768.13	CSTB_Cardiometabolic	P04080	seq.19768.13	19768-13	Cystatin B	Cystatin B	1476	CSTB	0.69479	2.21518e-39	GOOD	0.790381	1.08847e-57	GOOD	0.660509	1.82207e-34	GOOD	1	0.0476293	4.76293	0.0502644	5.02644	543.353	546.15	27.3113	Overlap		0.0276314	2.76314	0.247042	24.7042	-0.184792	-0.216	0.351141		0.44 (0.297 - 0.584)	5.66632e-09	0.019 (-0.339 - 0.376)	0.91835	-0.101 (-0.25 - 0.047)	0.181777	0.336 (0.227 - 0.444)	4.97044e-09	0.076 (-0.517 - 0.669)	0.801796	-0.023 (-0.059 - 0.014)	0.227288	0.021 (-0.018 - 0.061)	0.286032
Cystatin.M_seq.14711.27	CST6_Cardiometabolic	Q15828	seq.14711.27	14711-27	Cystatin-M	Cystatin M	1474	CST6	0.912684	8.13471e-104	GOOD	0.912575	9.5025e-104	GOOD	0.88676	8.64581e-90	GOOD	1	0.0280111	2.80111	0.0490799	4.90799	545.031	552.9	26.7501	Overlap		0.0334295	3.34295	0.315832	31.5832	0.344352	0.4188	0.444862		0.306 (0.173 - 0.44)	1.06818e-05	-0.494 (-0.827 - -0.162)	0.00358698	0.063 (-0.069 - 0.194)	0.351982	0.111 (0.009 - 0.213)	0.0338944	0.051 (-0.484 - 0.585)	0.852575	-0.031 (-0.063 - 0.001)	0.0614297	0.033 (-0.002 - 0.068)	0.0657818
Cystatin.M_seq.3303.23	CST6_Cardiometabolic	Q15828	seq.3303.23	3303-23	Cystatin-M	Cystatin M	1474	CST6	0.922182	0	GOOD	0.91552	1.30284e-105	GOOD	0.885321	4.10085e-89	GOOD	1	0.050988	5.0988	0.0883409	8.83409	2884.88	2906.3	254.853	Overlap		0.0334295	3.34295	0.315832	31.5832	0.344352	0.4188	0.444862		0.345 (0.216 - 0.473)	2.94703e-07	-0.426 (-0.746 - -0.106)	0.00904543	0.092 (-0.037 - 0.221)	0.163825	0.124 (0.025 - 0.224)	0.0151783	-0.006 (-0.53 - 0.518)	0.981788	-0.046 (-0.077 - -0.014)	0.00477746	0.049 (0.015 - 0.083)	0.00511051
CYTF_seq.14038.130	CST7_Inflammation	O76096	seq.14038.130	14038-130	Cystatin-F	CYTF	8530	CST7	0.952715	1.49975e-137	GOOD	0.738118	1.10951e-46	GOOD	0.694331	2.60511e-39	GOOD	1	0.0397837	3.97837	0.0711696	7.11696	909.947	913.4	64.7605	Overlap		0.0596076	5.96076	0.169299	16.9299	-0.595115	-0.5528	0.242523		0.07 (-0.043 - 0.184)	0.226007	0.128 (-0.137 - 0.394)	0.343066	-0.109 (-0.212 - -0.007)	0.0373175	0.004 (-0.077 - 0.084)	0.925047	-0.277 (-0.684 - 0.13)	0.18415	0.011 (-0.015 - 0.036)	0.407818	-0.013 (-0.04 - 0.015)	0.362515
CYTN_seq.5459.33	CST1_Inflammation_II	P01037	seq.5459.33	5459-33	Cystatin-SN	CYTN	1469	CST1	0.983768	0	GOOD	0.956868	1.16197e-142	GOOD	0.961286	1.10557e-148	GOOD	1	0.0516012	5.16012	0.0794326	7.94326	538.462	548.85	42.7715	Overlap		0.0712071	7.12071	0.700342	70.0342	0.184396	0.03805	0.91141	Inter-CV	-0.095 (-0.213 - 0.023)	0.114907	-0.119 (-0.392 - 0.153)	0.390372	0.019 (-0.089 - 0.127)	0.732048	-0.015 (-0.1 - 0.069)	0.723858	-0.09 (-0.525 - 0.344)	0.684013	-0.003 (-0.029 - 0.024)	0.843081	0 (-0.028 - 0.029)	0.972999
DAF_seq.5069.9	CD55_Cardiometabolic	P08174	seq.5069.9	5069-9	Complement decay-accelerating factor	DAF	1604	CD55	0.659522	0	GOOD	0.706665	3.00369e-41	GOOD	0.659734	2.31332e-34	GOOD	1	0.0525594	5.25594	0.0871344	8.71344	24070	24183.5	2097.32	Overlap		0.0321467	3.21467	0.53664	53.664	0.203304	0.0304	0.725773		0.056 (-0.084 - 0.197)	0.431499	0.039 (-0.284 - 0.361)	0.814856	0.037 (-0.09 - 0.164)	0.56932	0.367 (0.279 - 0.455)	1.50741e-14	0.114 (-0.395 - 0.622)	0.662407	-0.087 (-0.116 - -0.057)	2.84702e-08	0.088 (0.056 - 0.12)	1.52248e-07
DC.SIGN_seq.22576.2	CD209_Cardiometabolic	Q9NNX6	seq.22576.2	22576-2	CD209 antigen	DC-SIGN	30835	CD209	0.5881	5.92347e-26	GOOD	0.527882	2.41035e-20	GOOD	0.499929	4.23678e-18	MODERATE	1	0.0802266	8.02266	0.0807616	8.07616	106.059	107.5	8.56553	Overlap		0.0273527	2.73527	0.363968	36.3968	0.362828	0.4176	0.508851		0.176 (0.067 - 0.285)	0.00168009	-0.262 (-0.595 - 0.07)	0.122073	0 (-0.102 - 0.103)	0.998115	0.116 (0.038 - 0.195)	0.00406071	0.236 (-0.167 - 0.639)	0.251844	-0.008 (-0.033 - 0.017)	0.537542	0.008 (-0.019 - 0.036)	0.543554
DC.SIGN_seq.3029.52	CD209_Cardiometabolic	Q9NNX6	seq.3029.52	3029-52	CD209 antigen	DC-SIGN	30835	CD209	0.847157	6.48537e-74	GOOD	0.779989	2.91159e-55	GOOD	0.747859	1.58844e-48	GOOD	1	0.0497485	4.97485	0.0801298	8.01298	1491.67	1489.25	119.527	Overlap		0.0273527	2.73527	0.363968	36.3968	0.362828	0.4176	0.508851		0.196 (0.052 - 0.339)	0.00793263	-0.213 (-0.551 - 0.125)	0.217384	0.001 (-0.133 - 0.134)	0.993704	0.294 (0.197 - 0.392)	9.80178e-09	-0.059 (-0.591 - 0.473)	0.827972	-0.039 (-0.072 - -0.006)	0.0201845	0.039 (0.004 - 0.075)	0.028609
DCC_seq.21685.29	DCC_Neurology_II	P43146	seq.21685.29	21685-29	DCC	DCC	1630	DCC	0.776423	0	GOOD	0.671874	5.05941e-36	GOOD	0.615944	5.75132e-29	GOOD	1	0.0609029	6.09029	0.0878672	8.78672	21712.2	21958.2	1907.79	Overlap		0.217708	21.7708	0.322626	32.2626	-0.206344	-0.1273	0.453977		-0.004 (-0.141 - 0.132)	0.9513	0.531 (0.2 - 0.862)	0.00166587	0.1 (-0.025 - 0.225)	0.117898	0.298 (0.207 - 0.389)	6.17697e-10	0.444 (-0.061 - 0.948)	0.0858458	-0.08 (-0.11 - -0.051)	2.16845e-07	0.082 (0.05 - 0.114)	8.67741e-07
DDAH1_seq.19392.6	DDAH1_Oncology	O94760	seq.19392.6	19392-6	N(G),N(G)-dimethylarginine dimethylaminohydrolase 1	DDAH1	23576	DDAH1	0.796254	4.01134e-59	GOOD	0.809562	1.48951e-62	GOOD	0.72088	1.30301e-43	GOOD	1	0.048212	4.8212	0.0841516	8.41516	1625.13	1649.9	136.758	Overlap		0.175793	17.5793	0.282012	28.2012	-0.307638	-0.28955	0.399098		0.245 (0.135 - 0.354)	1.64375e-05	-0.012 (-0.271 - 0.247)	0.929082	-0.167 (-0.274 - -0.061)	0.00228092	0.435 (0.369 - 0.501)	6.4182e-30	-0.168 (-0.597 - 0.26)	0.441633	-0.068 (-0.093 - -0.043)	2.15023e-07	0.07 (0.043 - 0.097)	6.76209e-07
DERM_seq.4979.34	DPT_Cardiometabolic	Q07507	seq.4979.34	4979-34	Dermatopontin	DERM	1805	DPT	0.890112	2.12321e-91	GOOD	0.896535	1.2306e-94	GOOD	0.851262	2.43892e-75	GOOD	1	0.0427062	4.27062	0.0771777	7.71777	602.466	587.35	46.4969	Overlap		0.0395353	3.95353	0.314056	31.4056	0.162392	0.2651	0.442475		0.269 (0.141 - 0.397)	5.0244e-05	-0.155 (-0.462 - 0.153)	0.323892	-0.017 (-0.141 - 0.106)	0.782653	-0.079 (-0.175 - 0.017)	0.107124	-0.3 (-0.787 - 0.188)	0.2299	-0.019 (-0.049 - 0.012)	0.230539	0.012 (-0.021 - 0.045)	0.469951
Desmoglein.2_seq.20517.1	DSG2_Neurology	Q14126	seq.20517.1	20517-1	Desmoglein-2	Desmoglein-2	1829	DSG2	0.744152	8.17724e-48	GOOD	0.802066	1.37184e-60	GOOD	0.722866	5.93001e-44	GOOD	1	0.0543311	5.43311	0.0930195	9.30195	12391	12391.8	1152.61	Overlap		0.0318738	3.18738	0.106842	10.6842	0.365758	0.3917	0.153704		0.175 (0.04 - 0.309)	0.0115793	0.252 (-0.064 - 0.567)	0.117749	-0.029 (-0.154 - 0.096)	0.650804	0.198 (0.103 - 0.293)	5.56318e-05	0.151 (-0.344 - 0.646)	0.549543	-0.047 (-0.078 - -0.016)	0.00282778	0.05 (0.018 - 0.083)	0.00290944
Desmoglein.2_seq.9484.75	DSG2_Neurology	Q14126	seq.9484.75	9484-75	Desmoglein-2	Desmoglein-2	1829	DSG2	0.687878	2.46154e-38	GOOD	0.737984	1.17486e-46	GOOD	0.67732	8.57886e-37	GOOD	1	0.0576223	5.76223	0.151478	15.1478	75.35	73.3	11.4139	Overlap		0.0318738	3.18738	0.106842	10.6842	0.365758	0.3917	0.153704		0.081 (-0.058 - 0.219)	0.254723	0.349 (0.021 - 0.677)	0.0368656	-0.022 (-0.149 - 0.105)	0.731254	0.127 (0.029 - 0.225)	0.0113293	0.311 (-0.191 - 0.813)	0.225969	-0.02 (-0.052 - 0.011)	0.202378	0.027 (-0.006 - 0.061)	0.113967
DHPR_seq.11257.1	QDPR_Cardiometabolic	P09417	seq.11257.1	11257-1	Dihydropteridine reductase	DHPR	5860	QDPR	0.67698	0	GOOD	0.686625	3.78157e-38	GOOD	0.648713	6.39398e-33	GOOD	1	0.053342	5.3342	0.0866886	8.66886	17965.1	18243.2	1557.37	Overlap		0.067057	6.7057	0.1178	11.78	0.007224	0.0345	0.169364		-0.013 (-0.135 - 0.109)	0.835873	-0.08 (-0.36 - 0.2)	0.57666	-0.081 (-0.191 - 0.029)	0.148627	0.229 (0.147 - 0.31)	9.12437e-08	0.044 (-0.403 - 0.49)	0.847869	-0.066 (-0.092 - -0.04)	1.42006e-06	0.066 (0.038 - 0.094)	6.98522e-06
discoidin.domain.receptor.1_seq.11836.144	DDR1_Neurology	Q08345	seq.11836.144	11836-144	Epithelial discoidin domain-containing receptor 1	discoidin domain receptor 1	780	DDR1	0.915933	0	GOOD	0.876741	2.89885e-85	GOOD	0.832633	3.42601e-69	GOOD	1	0.0417054	4.17054	0.0858417	8.58417	4020.94	4077.05	345.165	Overlap		0.0701717	7.01717	0.138162	13.8162	0.0654346	0.06455	0.198385		-0.002 (-0.127 - 0.123)	0.974974	0.388 (0.092 - 0.683)	0.0100702	0.035 (-0.079 - 0.149)	0.550207	0.101 (0.012 - 0.189)	0.0262354	0.147 (-0.316 - 0.611)	0.533571	-0.043 (-0.071 - -0.015)	0.00274184	0.042 (0.012 - 0.072)	0.00648798
Dkk.4_seq.22959.32	DKK4_Neurology	Q9UBT3	seq.22959.32	22959-32	Dickkopf-related protein 4	Dkk-4	27121	DKK4	0.822506	3.69218e-66	GOOD	0.773806	7.02203e-54	GOOD	0.712829	2.95667e-42	GOOD	1	0.0547535	5.47535	0.058263	5.8263	156.709	156.9	9.13036	Overlap		0.0919036	9.19036	0.166543	16.6543	-1.34303	-1.3092	0.238629		0.251 (0.116 - 0.385)	0.000318025	0.115 (-0.205 - 0.436)	0.48152	0.073 (-0.056 - 0.201)	0.267845	0.322 (0.23 - 0.414)	5.54774e-11	0.327 (-0.183 - 0.838)	0.210329	-0.076 (-0.107 - -0.046)	1.55386e-06	0.077 (0.045 - 0.11)	5.93266e-06
DLK1.ECD_seq.6496.60	DLK1_Cardiometabolic	P80370	seq.6496.60	6496-60	Protein delta homolog 1:Extracellular domain	DLK1:ECD	8788	DLK1	0.770193	4.30564e-53	GOOD	0.790135	1.24702e-57	GOOD	0.701624	1.91352e-40	GOOD	1	0.0223368	2.23368	0.0258598	2.58598	273.444	275.75	7.0712	Overlap		0.0274429	2.74429	0.243935	24.3935	0.421152	0.4334	0.34685		0.039 (-0.107 - 0.185)	0.602907	0.677 (0.299 - 1.054)	0.00043663	0.098 (-0.037 - 0.234)	0.15441	0.031 (-0.075 - 0.137)	0.568557	0.451 (-0.11 - 1.013)	0.116131	-0.024 (-0.058 - 0.009)	0.155154	0.021 (-0.015 - 0.057)	0.254927
DLK1_seq.6373.54	DLK1_Cardiometabolic	P80370	seq.6373.54	6373-54	Protein delta homolog 1	DLK1	8788	DLK1	0.809602	1.45381e-62	GOOD	0.807537	5.15522e-62	GOOD	0.727362	9.73068e-45	GOOD	1	0.0325048	3.25048	0.0436006	4.36006	1114.36	1127.25	48.5867	Overlap		0.0274429	2.74429	0.243935	24.3935	0.421152	0.4334	0.34685		0.017 (-0.136 - 0.17)	0.82909	0.767 (0.367 - 1.167)	0.000169378	0.083 (-0.058 - 0.225)	0.250742	0.054 (-0.056 - 0.165)	0.335108	0.53 (-0.057 - 1.118)	0.0780245	-0.023 (-0.058 - 0.012)	0.193291	0.02 (-0.018 - 0.058)	0.295109
DLL1_seq.5349.69	DLL1_Oncology	O00548	seq.5349.69	5349-69	Delta-like protein 1	DLL1	28514	DLL1	0.842596	2.22158e-72	GOOD	0.804366	3.49664e-61	GOOD	0.709515	1.03618e-41	GOOD	1	0.0379119	3.79119	0.0602269	6.02269	1451.97	1464	87.4476	Overlap		0.0591445	5.91445	0.251803	25.1803	-0.141412	-0.09345	0.357706		-0.009 (-0.152 - 0.134)	0.901699	-0.075 (-0.406 - 0.256)	0.658047	0.039 (-0.09 - 0.169)	0.552456	0.408 (0.32 - 0.496)	2.52476e-17	0.328 (-0.189 - 0.845)	0.215132	-0.073 (-0.104 - -0.042)	5.42694e-06	0.075 (0.042 - 0.108)	1.37585e-05
DLL1_seq.8264.43	DLL1_Oncology	O00548	seq.8264.43	8264-43	Delta-like protein 1	DLL1	28514	DLL1	0.851201	2.56334e-75	GOOD	0.775888	2.43109e-54	GOOD	0.719778	2.01084e-43	GOOD	1	0.0391437	3.91437	0.0618845	6.18845	1139.7	1148.9	70.5296	Overlap		0.0591445	5.91445	0.251803	25.1803	-0.141412	-0.09345	0.357706		-0.024 (-0.171 - 0.122)	0.745333	-0.146 (-0.485 - 0.192)	0.396925	0.046 (-0.087 - 0.178)	0.499551	0.419 (0.329 - 0.509)	1.94191e-17	0.407 (-0.121 - 0.936)	0.131989	-0.074 (-0.105 - -0.042)	7.52738e-06	0.076 (0.042 - 0.11)	1.71471e-05
DNJB2_seq.11438.6	DNAJB2_Inflammation_II	P25686	seq.11438.6	11438-6	DnaJ homolog subfamily B member 2	DNJB2	3300	DNAJB2	0.709365	1.09615e-41	GOOD	0.705154	5.25423e-41	GOOD	0.658065	3.85859e-34	GOOD	1	0.0302247	3.02247	0.041016	4.1016	638.531	631.2	26.19	Overlap		0.0717906	7.17906	0.200039	20.0039	-0.579577	-0.53285	0.285769		0.216 (0.079 - 0.353)	0.00220451	0.126 (-0.196 - 0.449)	0.441709	-0.208 (-0.336 - -0.08)	0.0015674	0.608 (0.539 - 0.677)	6.72786e-45	-0.279 (-0.79 - 0.233)	0.28719	-0.071 (-0.101 - -0.04)	1.02081e-05	0.073 (0.04 - 0.106)	2.23907e-05
DPP2_seq.8346.9	DPP7_Cardiometabolic	Q9UHL4	seq.8346.9	8346-9	Dipeptidyl peptidase 2	DPP2	29952	DPP7	0.865385	1.36952e-80	GOOD	0.813907	9.86587e-64	GOOD	0.800818	2.85927e-60	GOOD	1	0.0533187	5.33187	0.100113	10.0113	281.597	277.95	28.1914	Overlap		0.0794088	7.94088	0.182144	18.2144	0.036608	0.0179	0.260638		0.008 (-0.098 - 0.114)	0.883903	0.049 (-0.192 - 0.29)	0.692648	0.055 (-0.04 - 0.15)	0.259806	-0.096 (-0.17 - -0.023)	0.0107248	0.577 (0.197 - 0.956)	0.00318195	-0.009 (-0.033 - 0.014)	0.448197	0.01 (-0.015 - 0.036)	0.428102
DSC2_seq.13126.52	DSC2_Neurology	Q02487	seq.13126.52	13126-52	Desmocollin-2	DSC2	1824	DSC2	0.753817	1.07284e-49	GOOD	0.747957	1.52001e-48	GOOD	0.656619	5.9948e-34	GOOD	1	0.0668169	6.68169	0.0940386	9.40386	8833.94	8990.6	830.731	Overlap		0.0457177	4.57177	0.189749	18.9749	-0.04635	0.0131	0.271333		0.416 (0.259 - 0.574)	4.07119e-07	-0.15 (-0.532 - 0.231)	0.440534	-0.058 (-0.215 - 0.099)	0.468455	0.388 (0.276 - 0.501)	9.41714e-11	0.177 (-0.441 - 0.795)	0.575171	-0.073 (-0.11 - -0.035)	0.000196387	0.074 (0.033 - 0.114)	0.00044843
DSCAM_seq.9175.48	DSCAM_Neurology_II	O60469	seq.9175.48	9175-48	Down syndrome cell adhesion molecule	DSCAM	1826	DSCAM	0.862895	1.27247e-79	GOOD	0.840562	1.03574e-71	GOOD	0.752507	1.95341e-49	GOOD	1	0.0418408	4.18408	0.0784169	7.84169	442.769	438.75	34.7206	Overlap		0.113165	11.3165	0.207835	20.7835	-0.245928	-0.3312	0.296678		0.038 (-0.086 - 0.163)	0.547948	0.219 (-0.069 - 0.507)	0.135629	0.049 (-0.066 - 0.164)	0.404043	0.285 (0.203 - 0.368)	8.69562e-11	0.219 (-0.239 - 0.676)	0.349975	-0.069 (-0.096 - -0.043)	6.79031e-07	0.072 (0.043 - 0.101)	1.56342e-06
Dtk_seq.13668.44	TYRO3_Cardiometabolic	Q06418	seq.13668.44	13668-44	Tyrosine-protein kinase receptor TYRO3	Dtk	7301	TYRO3	0.814947	5.09923e-64	GOOD	0.729485	4.09422e-45	GOOD	0.723595	4.43564e-44	GOOD	1	0.0279767	2.79767	0.0371166	3.71166	148.603	147.8	5.51564	Overlap		0.0841721	8.41721	0.159857	15.9857	-0.315268	-0.3415	0.229172		0.112 (-0.031 - 0.256)	0.125132	0.256 (-0.079 - 0.591)	0.133633	0.103 (-0.027 - 0.234)	0.121883	0.327 (0.233 - 0.421)	7.24226e-11	0.358 (-0.176 - 0.892)	0.189858	-0.054 (-0.086 - -0.022)	0.000984632	0.055 (0.02 - 0.089)	0.00204701
Dtk_seq.2611.72	TYRO3_Cardiometabolic	Q06418	seq.2611.72	2611-72	Tyrosine-protein kinase receptor TYRO3	Dtk	7301	TYRO3	0.899368	3.93039e-96	GOOD	0.835136	5.67414e-70	GOOD	0.813896	9.93747e-64	GOOD	1	0.0283668	2.83668	0.0356028	3.56028	480.328	484	17.101	Overlap		0.0841721	8.41721	0.159857	15.9857	-0.315268	-0.3415	0.229172		0.044 (-0.11 - 0.199)	0.574018	0.021 (-0.333 - 0.375)	0.906832	0.092 (-0.047 - 0.231)	0.196192	0.443 (0.348 - 0.537)	1.46835e-17	0.523 (-0.037 - 1.083)	0.0683506	-0.076 (-0.11 - -0.043)	1.05421e-05	0.078 (0.042 - 0.114)	2.88072e-05
Dynamin_seq.24435.1	DNM1_Oncology_II	Q05193	seq.24435.1	24435-1	Dynamin-1	Dynamin	1759	DNM1	0.875652	8.51883e-85	GOOD	0.507396	1.11538e-18	GOOD	0.460887	2.73975e-15	MODERATE	1	0.0409498	4.09498	0.0672988	6.72988	2157.26	2190.7	145.181	Overlap		0.240396	24.0396	0.263057	26.3057	-1.24796	-1.26595	0.373181		0.186 (0.045 - 0.327)	0.0103945	-0.107 (-0.439 - 0.225)	0.527119	-0.078 (-0.209 - 0.053)	0.243527	0.593 (0.521 - 0.666)	1.2466e-40	0.055 (-0.465 - 0.575)	0.835846	-0.083 (-0.114 - -0.053)	2.23195e-07	0.087 (0.054 - 0.12)	4.94943e-07
ECM1_seq.3366.51	ECM1_Inflammation_II	Q16610	seq.3366.51	3366-51	Extracellular matrix protein 1	ECM1	1893	ECM1	0.776571	0	GOOD	0.799561	5.95809e-60	GOOD	0.798388	1.17632e-59	GOOD	1	0.0338643	3.38643	0.0358612	3.58612	83543.3	83822.5	2995.96	Overlap		0.0623832	6.23832	0.162809	16.2809	0.0483077	0.0847	0.23335		0.115 (-0.047 - 0.276)	0.165135	0.213 (-0.16 - 0.586)	0.262959	0.096 (-0.051 - 0.243)	0.200864	0.424 (0.321 - 0.527)	2.2393e-14	0.275 (-0.309 - 0.86)	0.35676	-0.055 (-0.091 - -0.019)	0.0027718	0.059 (0.021 - 0.098)	0.00293599
ECP_seq.15576.158	RNASE3_Cardiometabolic	P12724	seq.15576.158	15576-158	Eosinophil cationic protein	ECP	6037	RNASE3	0.950631	3.71689e-135	GOOD	0.85618	4.19444e-77	GOOD	0.826941	1.83429e-67	GOOD	1	0.0229843	2.29843	0.0418465	4.18465	1179.72	1173.95	49.3672	Overlap		0.112336	11.2336	0.489535	48.9535	-1.76909	-1.9939	0.668677		0.278 (0.16 - 0.397)	6.62775e-06	0.143 (-0.144 - 0.429)	0.328738	-0.083 (-0.199 - 0.033)	0.163899	0.052 (-0.039 - 0.143)	0.264634	0.074 (-0.388 - 0.537)	0.752591	0 (-0.029 - 0.029)	0.996873	0.005 (-0.026 - 0.036)	0.77346
ECP_seq.5741.55	RNASE3_Cardiometabolic	P12724	seq.5741.55	5741-55	Eosinophil cationic protein	ECP	6037	RNASE3	0.943014	3.26293e-127	GOOD	0.881098	3.50536e-87	GOOD	0.840394	1.17479e-71	GOOD	1	0.0531253	5.31253	0.0890363	8.90363	3530.03	3529.7	314.301	Overlap		0.112336	11.2336	0.489535	48.9535	-1.76909	-1.9939	0.668677		0.28 (0.158 - 0.403)	1.05006e-05	0.128 (-0.166 - 0.422)	0.39258	-0.09 (-0.21 - 0.029)	0.140222	0.069 (-0.024 - 0.163)	0.145441	0.115 (-0.361 - 0.591)	0.635446	-0.001 (-0.031 - 0.028)	0.932374	0.005 (-0.027 - 0.037)	0.757748
EFHD1_seq.19616.100	EFHD1_Neurology_II	Q9BUP0	seq.19616.100	19616-100	EF-hand domain-containing protein D1	EFHD1	80303	EFHD1	0.858487	5.92063e-78	GOOD	0.67326	3.23273e-36	GOOD	0.65436	1.18747e-33	GOOD	1	0.0385904	3.85904	0.0507327	5.07327	433.503	435.8	21.9928	Overlap		0.137213	13.7213	0.209152	20.9152	0.463884	0.5022	0.298519		0.416 (0.291 - 0.541)	3.28646e-10	-0.473 (-0.798 - -0.148)	0.00439133	-0.052 (-0.184 - 0.08)	0.440713	0.141 (0.039 - 0.242)	0.0070554	-0.409 (-0.937 - 0.118)	0.129471	-0.037 (-0.07 - -0.005)	0.0246845	0.04 (0.005 - 0.075)	0.026494
EFNB2.ECD_seq.14131.37	EFNB2_Neurology_II	P52799	seq.14131.37	14131-37	Ephrin-B2:Extracellular domain	EFNB2:ECD	1948	EFNB2	0.855695	6.30451e-77	GOOD	0.727454	9.37648e-45	GOOD	0.693643	3.31911e-39	GOOD	1	0.0482857	4.82857	0.087789	8.7789	5290.47	5366.4	464.445	Overlap		0.557196	55.7196	0.620543	62.0543	0.164496	0.4509	0.823415	Intra-CV	0.135 (-0.018 - 0.288)	0.0845235	-0.028 (-0.384 - 0.327)	0.875356	0.116 (-0.023 - 0.255)	0.10362	0.458 (0.364 - 0.551)	7.94578e-19	0.428 (-0.13 - 0.985)	0.133763	-0.091 (-0.124 - -0.058)	1.16423e-07	0.092 (0.056 - 0.127)	7.69123e-07
EGFLA_seq.12338.27	EGFLAM_Oncology_II	Q63HQ2	seq.12338.27	12338-27	Pikachurin	EGFLA	133584	EGFLAM	0.810732	0	GOOD	0.699358	4.34346e-40	GOOD	0.590959	2.99634e-26	GOOD	1	0.0518065	5.18065	0.0566356	5.66356	1281.5	1285.95	72.5784	Overlap		0.0657288	6.57288	0.22747	22.747	-0.06645	-0.06575	0.32404		-0.001 (-0.122 - 0.12)	0.986487	0.23 (-0.052 - 0.511)	0.110255	0.047 (-0.063 - 0.156)	0.402777	-0.077 (-0.162 - 0.008)	0.0775949	0.308 (-0.125 - 0.741)	0.164003	-0.016 (-0.043 - 0.012)	0.262651	0.021 (-0.008 - 0.05)	0.156761
ELA2A_seq.7140.1	CELA2A_Cardiometabolic_II	P08217	seq.7140.1	7140-1	Chymotrypsin-like elastase family member 2A	ELA2A	63036	CELA2A	0.670929	6.85827e-36	GOOD	0.815715	3.12212e-64	GOOD	0.707935	1.87205e-41	GOOD	1	0.0133878	1.33878	0.0153468	1.53468	309.45	309.3	4.74906	Overlap		0.0575675	5.75675	0.194479	19.4479	-0.208858	-0.20055	0.277974		0.014 (-0.132 - 0.16)	0.851975	0.155 (-0.18 - 0.49)	0.36448	-0.002 (-0.135 - 0.13)	0.972274	-0.003 (-0.106 - 0.1)	0.953657	0.135 (-0.404 - 0.673)	0.624473	0.032 (0 - 0.064)	0.0546748	-0.031 (-0.065 - 0.004)	0.0880298
Elafin_seq.4982.54	PI3_Cardiometabolic	P19957	seq.4982.54	4982-54	Elafin	Elafin	5266	PI3	0.956888	0	GOOD	0.883753	2.18126e-88	GOOD	0.907948	5.97432e-101	GOOD	1	0.0478686	4.78686	0.0876836	8.76836	8885.48	8915.55	779.111	Overlap		0.0204724	2.04724	0.277746	27.7746	-0.119656	-0.0011	0.393281		0.38 (0.253 - 0.508)	1.52219e-08	-1.576 (-2.035 - -1.116)	1.79785e-11	0.086 (-0.059 - 0.231)	0.248616	-0.077 (-0.19 - 0.036)	0.182713	-0.805 (-1.376 - -0.235)	0.00610844	-0.022 (-0.058 - 0.014)	0.227292	0.023 (-0.016 - 0.062)	0.243461
EMR2_seq.4546.27	ADGRE2_Inflammation	Q9UHX3	seq.4546.27	4546-27	Adhesion G protein-coupled receptor E2	EMR2	30817	ADGRE2	0.613188	1.17834e-28	GOOD	0.304904	4.38613e-07	MODERATE	0.685319	5.90234e-38	GOOD	1	0.0569669	5.69669	0.0826664	8.26664	136.166	135.9	11.2563	Overlap		0.0397042	3.97042	0.167627	16.7627	-0.0723192	-0.0058	0.240161		0.208 (0.065 - 0.352)	0.00483136	-0.179 (-0.518 - 0.16)	0.300789	-0.058 (-0.191 - 0.076)	0.397522	0.326 (0.23 - 0.423)	2.00299e-10	-0.18 (-0.719 - 0.358)	0.511987	-0.064 (-0.096 - -0.032)	0.000118252	0.069 (0.035 - 0.104)	0.0001125
Endocan_seq.3805.16	ESM1_Inflammation	Q9NQ30	seq.3805.16	3805-16	Endothelial cell-specific molecule 1	Endocan	11082	ESM1	0.850492	4.54561e-75	GOOD	0.717031	5.87577e-43	GOOD	0.685163	6.22387e-38	GOOD	1	0.0140819	1.40819	0.0201403	2.01403	948.919	955.2	19.1115	Overlap		0.0339195	3.39195	0.279762	27.9762	-0.717173	-0.6723	0.396032		0.205 (0.094 - 0.317)	0.000358322	0.459 (0.175 - 0.744)	0.0015668	0.013 (-0.096 - 0.122)	0.819338	0.011 (-0.074 - 0.096)	0.792415	-0.037 (-0.474 - 0.399)	0.867304	-0.027 (-0.054 - 0)	0.0510031	0.027 (-0.002 - 0.055)	0.071277
Endoglin_seq.4908.6	ENG_Cardiometabolic	P17813	seq.4908.6	4908-6	Endoglin	Endoglin	2022	ENG	0.74451	6.98856e-48	GOOD	0.691889	6.13586e-39	GOOD	0.68318	1.21763e-37	GOOD	1	0.028009	2.8009	0.032817	3.2817	98.8125	99.25	3.24273	Overlap		0.0282894	2.82894	0.269155	26.9155	0.002808	-0.0776	0.381538		0.052 (-0.129 - 0.234)	0.573371	-0.028 (-0.451 - 0.395)	0.896605	0.009 (-0.155 - 0.173)	0.91343	0.361 (0.241 - 0.482)	1.21034e-08	0.241 (-0.41 - 0.892)	0.46907	-0.047 (-0.087 - -0.006)	0.0243878	0.041 (-0.002 - 0.085)	0.0632915
Endostatin_seq.2201.17	COL18A1_Cardiometabolic	P39060	seq.2201.17	2201-17	Endostatin	Endostatin	80781	COL18A1	0.797195	2.33935e-59	GOOD	0.70057	2.80432e-40	GOOD	0.65693	5.45391e-34	GOOD	1	0.0263677	2.63677	0.0310809	3.10809	623.484	624.5	19.3785	Overlap		0.025897	2.5897	0.273137	27.3137	-0.086384	-0.0937	0.386986		0.443 (0.269 - 0.617)	1.09799e-06	-0.476 (-0.909 - -0.043)	0.0312596	0.196 (0.025 - 0.367)	0.0254779	0.285 (0.155 - 0.415)	2.48118e-05	0.607 (-0.076 - 1.29)	0.082853	-0.055 (-0.097 - -0.013)	0.0116452	0.054 (0.009 - 0.1)	0.0203196
ENPP5_seq.6556.5	ENPP5_Inflammation	Q9UJA9	seq.6556.5	6556-5	Ectonucleotide pyrophosphatase/phosphodiesterase family member 5	ENPP5	59084	ENPP5	0.902465	0	GOOD	0.815875	2.81827e-64	GOOD	0.799999	4.61696e-60	GOOD	1	0.0437187	4.37187	0.0852844	8.52844	11436.5	11541.8	975.351	Overlap		0.0376342	3.76342	0.0745922	7.45922	0.443115	0.4548	0.107465		0.129 (0.024 - 0.235)	0.0166889	-0.096 (-0.352 - 0.16)	0.461789	-0.103 (-0.201 - -0.006)	0.0391293	0.188 (0.115 - 0.261)	8.9396e-07	-0.16 (-0.544 - 0.225)	0.415926	-0.019 (-0.043 - 0.005)	0.115273	0.019 (-0.007 - 0.045)	0.144877
ENPP6_seq.15579.26	ENPP6_Cardiometabolic_II	Q6UWR7	seq.15579.26	15579-26	Ectonucleotide pyrophosphatase/phosphodiesterase family member 6	ENPP6	133121	ENPP6	0.920708	4.57259e-109	GOOD	0.878444	5.26466e-86	GOOD	0.844271	6.14654e-73	GOOD	1	0.0638561	6.38561	0.129923	12.9923	215.675	212.7	28.0212	Overlap		0.0637138	6.37138	0.136862	13.6862	0.253373	0.23555	0.196535		-0.078 (-0.195 - 0.04)	0.196199	0.236 (-0.039 - 0.51)	0.0921697	0.042 (-0.066 - 0.149)	0.447589	0.072 (-0.011 - 0.156)	0.0900562	0.177 (-0.25 - 0.604)	0.416918	-0.014 (-0.041 - 0.012)	0.290126	0.014 (-0.014 - 0.043)	0.319478
ENPP7_seq.4435.66	ENPP7_Inflammation	Q6UWV6	seq.4435.66	4435-66	Ectonucleotide pyrophosphatase/phosphodiesterase family member 7	ENPP7	339221	ENPP7	0.576814	8.18346e-25	GOOD	0.644756	2.03677e-32	GOOD	0.664681	4.97825e-35	GOOD	1	0.0658874	6.58874	0.107751	10.7751	81.4781	83	8.77933	Overlap		0.026616	2.6616	0.184335	18.4335	0.450915	0.38305	0.263721		-0.015 (-0.159 - 0.129)	0.84057	0.148 (-0.193 - 0.489)	0.394949	0.003 (-0.127 - 0.134)	0.960597	-0.062 (-0.164 - 0.039)	0.231023	0.071 (-0.443 - 0.585)	0.78777	0.019 (-0.013 - 0.051)	0.255502	-0.02 (-0.055 - 0.014)	0.246936
ENTP2_seq.18887.7	ENTPD2_Oncology	Q9Y5L3	seq.18887.7	18887-7	Ectonucleoside triphosphate diphosphohydrolase 2	ENTP2	954	ENTPD2	0.941899	3.8326e-126	GOOD	0.847864	3.71033e-74	GOOD	0.820479	1.41562e-65	GOOD	1	0.0555675	5.55675	0.112925	11.2925	153.331	150.5	17.315	Overlap		0.137391	13.7391	0.256036	25.6036	-0.191912	-0.07735	0.363534		0.06 (-0.051 - 0.172)	0.290525	0.418 (0.147 - 0.689)	0.00254182	-0.009 (-0.113 - 0.094)	0.860392	0.005 (-0.076 - 0.085)	0.906834	0.165 (-0.249 - 0.578)	0.435579	-0.019 (-0.045 - 0.006)	0.138626	0.02 (-0.008 - 0.047)	0.157603
ENTP6_seq.8932.1	ENTPD6_Cardiometabolic	O75354	seq.8932.1	8932-1	Ectonucleoside triphosphate diphosphohydrolase 6	ENTP6	955	ENTPD6	0.74844	1.22554e-48	GOOD	0.77308	1.01358e-53	GOOD	0.655664	8.00842e-34	GOOD	1	0.0221137	2.21137	0.0241167	2.41167	271.925	272.2	6.55793	Overlap		0.0549189	5.49189	0.280127	28.0127	0.076384	0.0795	0.39653		-0.008 (-0.129 - 0.113)	0.897713	0.129 (-0.149 - 0.408)	0.363332	0.115 (0.005 - 0.224)	0.040605	0.154 (0.07 - 0.237)	0.00038824	0.243 (-0.191 - 0.676)	0.273451	-0.046 (-0.073 - -0.02)	0.000699686	0.049 (0.02 - 0.077)	0.000891983
EphA1_seq.3431.54	EPHA1_Inflammation	P21709	seq.3431.54	3431-54	Ephrin type-A receptor 1	EphA1	2041	EPHA1	0.666476	2.83105e-35	GOOD	0.62587	4.08862e-30	GOOD	0.621759	1.23625e-29	GOOD	1	0.0271586	2.71586	0.0299487	2.99487	309.928	308.7	9.28194	Overlap		0.040439	4.0439	0.15825	15.825	0.141388	0.19955	0.226896		0.166 (-0.036 - 0.367)	0.109008	-0.538 (-1.032 - -0.043)	0.0329697	0.067 (-0.118 - 0.252)	0.478247	0.047 (-0.098 - 0.191)	0.527439	-0.007 (-0.738 - 0.724)	0.984226	-0.001 (-0.047 - 0.045)	0.977696	-0.001 (-0.051 - 0.048)	0.961233
EPHA4_seq.7190.50	EPHA4_Inflammation_II	P54764	seq.7190.50	7190-50	Ephrin type-A receptor 4	EPHA4	2043	EPHA4	0.918997	6.68675e-108	GOOD	0.685409	5.72447e-38	GOOD	0.632154	7.2962e-31	GOOD	1	0.044423	4.4423	0.0814474	8.14474	14446.5	14585	1176.63	Overlap		0.0433827	4.33827	0.0976694	9.76694	-0.4256	-0.4019	0.140573		0.074 (-0.072 - 0.219)	0.322233	0.152 (-0.187 - 0.49)	0.378951	0.11 (-0.022 - 0.241)	0.103186	0.453 (0.366 - 0.54)	9.42441e-21	0.485 (-0.045 - 1.015)	0.073962	-0.084 (-0.115 - -0.053)	2.35528e-07	0.086 (0.053 - 0.12)	8.84631e-07
EPHAA_seq.5076.53	EPHA10_Neurology	Q5JZY3	seq.5076.53	5076-53	Ephrin type-A receptor 10	EPHAA	284656	EPHA10	0.853391	4.27941e-76	GOOD	0.752436	2.01756e-49	GOOD	0.703823	8.57093e-41	GOOD	1	0.061489	6.1489	0.0721278	7.21278	246.113	247.5	17.7516	Overlap		0.236782	23.6782	0.375593	37.5593	0.710688	0.7898	0.524091		-0.022 (-0.166 - 0.121)	0.761182	0.245 (-0.088 - 0.578)	0.149083	0.061 (-0.068 - 0.191)	0.354366	0.421 (0.334 - 0.508)	2.31642e-18	0.474 (-0.048 - 0.996)	0.0762102	-0.071 (-0.102 - -0.04)	9.96686e-06	0.073 (0.04 - 0.107)	2.42909e-05
EphB4_seq.15530.33	EPHB4_Cardiometabolic	P54760	seq.15530.33	15530-33	Ephrin type-B receptor 4	EphB4	2050	EPHB4	0.664954	4.57023e-35	GOOD	0.700182	3.22663e-40	GOOD	0.649121	5.66929e-33	GOOD	1	0.0254442	2.54442	0.030414	3.0414	340.506	341.6	10.3562	Overlap		0.0504461	5.04461	0.235177	23.5177	-0.088784	-0.0614	0.334733		0.25 (0.07 - 0.43)	0.00695233	-0.196 (-0.615 - 0.223)	0.359843	0.111 (-0.055 - 0.278)	0.192194	0.375 (0.253 - 0.497)	6.04154e-09	0.718 (0.059 - 1.377)	0.0337407	-0.054 (-0.095 - -0.013)	0.00975257	0.057 (0.013 - 0.101)	0.0117347
EphB6_seq.5078.82	EPHB6_Neurology	O15197	seq.5078.82	5078-82	Ephrin type-B receptor 6	EphB6	2051	EPHB6	0.880378	0	GOOD	0.792795	2.83922e-58	GOOD	0.719964	1.86875e-43	GOOD	1	0.0585532	5.85532	0.0878485	8.78485	15960.7	16220	1402.12	Overlap		0.0449144	4.49144	0.283923	28.3923	-0.242373	-0.1056	0.401701		0.048 (-0.094 - 0.19)	0.508654	0.267 (-0.064 - 0.598)	0.114175	0.056 (-0.073 - 0.185)	0.394239	0.458 (0.374 - 0.542)	2.61665e-22	0.351 (-0.165 - 0.867)	0.18404	-0.081 (-0.112 - -0.051)	3.6948e-07	0.083 (0.05 - 0.116)	1.36625e-06
EphB6_seq.9261.14	EPHB6_Neurology	O15197	seq.9261.14	9261-14	Ephrin type-B receptor 6	EphB6	2051	EPHB6	0.925934	8.58147e-113	GOOD	0.771728	2.00061e-53	GOOD	0.730762	2.4221e-45	GOOD	1	0.0506426	5.06426	0.0790426	7.90426	1713.49	1725.4	135.439	Overlap		0.0449144	4.49144	0.283923	28.3923	-0.242373	-0.1056	0.401701		0.05 (-0.097 - 0.198)	0.504733	0.344 (-0.002 - 0.689)	0.0514403	0.059 (-0.075 - 0.194)	0.387984	0.496 (0.411 - 0.582)	1.52587e-24	0.356 (-0.179 - 0.891)	0.192951	-0.079 (-0.111 - -0.047)	2.12965e-06	0.08 (0.046 - 0.115)	7.25367e-06
Ephrin.A1_seq.20091.138	EFNA1_Neurology	P20827	seq.20091.138	20091-138	Ephrin-A1	Ephrin-A1	1942	EFNA1	0.823967	0	GOOD	0.798481	1.1146e-59	GOOD	0.72194	8.56713e-44	GOOD	1	0.0794122	7.94122	0.0975226	9.75226	24245.2	24201.3	2364.46	Overlap		0.0724031	7.24031	0.223639	22.3639	-0.172115	-0.0725	0.318714		0.122 (-0.003 - 0.247)	0.0560065	0.267 (-0.025 - 0.559)	0.0729527	0.065 (-0.05 - 0.18)	0.27108	0.109 (0.02 - 0.198)	0.0167925	-0.008 (-0.474 - 0.458)	0.972646	-0.06 (-0.088 - -0.033)	2.71191e-05	0.059 (0.029 - 0.089)	0.000137266
Ephrin.A4_seq.14050.61	EFNA4_Neurology	P52798	seq.14050.61	14050-61	Ephrin-A4	Ephrin-A4	1945	EFNA4	0.678567	5.68467e-37	GOOD	0.614509	8.36217e-29	GOOD	0.530531	1.44018e-20	GOOD	1	0.0310566	3.10566	0.0358073	3.58073	550.447	546.6	19.71	Overlap		0.0600157	6.00157	0.262275	26.2275	-0.187958	-0.17335	0.372108		0.168 (0.035 - 0.301)	0.0139711	0.28 (-0.034 - 0.595)	0.0808319	0.059 (-0.066 - 0.184)	0.357188	-0.027 (-0.125 - 0.071)	0.587734	0.092 (-0.41 - 0.593)	0.720103	-0.025 (-0.056 - 0.005)	0.103636	0.026 (-0.006 - 0.059)	0.115658
Ephrin.A4_seq.2614.28	EFNA4_Neurology	P52798	seq.2614.28	2614-28	Ephrin-A4	Ephrin-A4	1945	EFNA4	0.71128	5.32434e-42	GOOD	0.693662	3.29705e-39	GOOD	0.590807	3.10717e-26	GOOD	1	0.0267958	2.67958	0.0350293	3.50293	446.906	447.4	15.6548	Overlap		0.0600157	6.00157	0.262275	26.2275	-0.187958	-0.17335	0.372108		0.272 (0.137 - 0.407)	9.74671e-05	0.181 (-0.139 - 0.501)	0.267469	0.12 (-0.009 - 0.249)	0.0694551	0.026 (-0.075 - 0.128)	0.608938	0.012 (-0.507 - 0.53)	0.965346	-0.032 (-0.064 - 0)	0.0532909	0.03 (-0.005 - 0.064)	0.0919219
Epithelial.cell.kinase_seq.4834.61	EPHA2_Oncology	P29317	seq.4834.61	4834-61	Ephrin type-A receptor 2	Epithelial cell kinase	1969	EPHA2	0.716082	8.48502e-43	GOOD	0.542472	1.33446e-21	GOOD	0.493009	1.41831e-17	MODERATE	1	0.0773588	7.73588	0.0863135	8.63135	249.9	247.4	21.5698	Overlap		0.141032	14.1032	0.201933	20.1933	-0.304469	-0.2832	0.288421		0.116 (-0.035 - 0.267)	0.134659	-0.072 (-0.42 - 0.276)	0.684919	0.142 (0.006 - 0.279)	0.0418708	0.166 (0.061 - 0.272)	0.00218617	0.351 (-0.19 - 0.891)	0.204346	-0.037 (-0.071 - -0.003)	0.0319043	0.041 (0.005 - 0.077)	0.0268885
ERBB1_seq.2677.1	EGFR_Cardiometabolic	P00533	seq.2677.1	2677-1	Epidermal growth factor receptor	ERBB1	1956	EGFR	0.901082	4.64704e-97	GOOD	0.852037	1.29805e-75	GOOD	0.797084	2.49343e-59	GOOD	1	0.0369032	3.69032	0.0549045	5.49045	1906.08	1925.4	104.653	Overlap		0.030889	3.0889	0.257742	25.7742	-0.12102	-0.0453	0.36588		0.166 (0.023 - 0.31)	0.0240099	0.196 (-0.14 - 0.531)	0.25284	0.101 (-0.032 - 0.233)	0.137264	0.255 (0.157 - 0.354)	7.6451e-07	-0.03 (-0.568 - 0.507)	0.911592	-0.07 (-0.102 - -0.038)	2.41204e-05	0.069 (0.035 - 0.104)	0.00010257
ERBB3_seq.2617.56	ERBB3_Inflammation	P21860	seq.2617.56	2617-56	Receptor tyrosine-protein kinase erbB-3	ERBB3	2065	ERBB3	0.906549	3.92391e-100	GOOD	0.888023	2.16856e-90	GOOD	0.838413	5.14481e-71	GOOD	1	0.0473858	4.73858	0.0794949	7.94949	1348.49	1381.1	107.198	Overlap		0.0444095	4.44095	0.117569	11.7569	-0.232388	-0.2011	0.169035		0.133 (0.002 - 0.264)	0.0473213	-0.105 (-0.406 - 0.196)	0.493837	0.046 (-0.074 - 0.167)	0.451113	0.226 (0.136 - 0.316)	1.5143e-06	0.044 (-0.436 - 0.525)	0.856258	-0.053 (-0.082 - -0.024)	0.000383618	0.054 (0.023 - 0.086)	0.000762663
ES8L2_seq.24891.54	EPS8L2_Oncology	Q9H6S3	seq.24891.54	24891-54	Epidermal growth factor receptor kinase substrate 8-like protein 2	ES8L2	64787	EPS8L2	0.602126	1.95769e-27	GOOD	0.557603	5.69777e-23	GOOD	0.571476	2.7357e-24	GOOD	1	0.0510361	5.10361	0.0708682	7.08682	88.8406	88.7	6.29597	Overlap		0.0548045	5.48045	0.23031	23.031	0.224042	0.28175	0.327983		0.369 (0.224 - 0.514)	1.13213e-06	-0.227 (-0.58 - 0.126)	0.206817	-0.085 (-0.23 - 0.06)	0.252573	0.257 (0.148 - 0.366)	5.91317e-06	-0.296 (-0.861 - 0.27)	0.306619	-0.042 (-0.077 - -0.006)	0.0215668	0.04 (0.002 - 0.078)	0.0387239
ESAM_seq.20536.11	ESAM_Cardiometabolic	Q96AP7	seq.20536.11	20536-11	Endothelial cell-selective adhesion molecule	ESAM	90952	ESAM	0.788579	0	GOOD	0.827419	1.32055e-67	GOOD	0.768501	9.95202e-53	GOOD	1	0.0812563	8.12563	0.0993343	9.93343	9027.37	9088.7	896.727	Overlap		0.031519	3.1519	0.245043	24.5043	0.024404	0.0144	0.348381		0.217 (0.067 - 0.368)	0.00505369	0.09 (-0.262 - 0.442)	0.616016	0.203 (0.064 - 0.341)	0.00440838	0.401 (0.303 - 0.499)	3.60152e-14	0.572 (0.017 - 1.128)	0.044559	-0.097 (-0.13 - -0.065)	1.64106e-08	0.097 (0.062 - 0.133)	1.74526e-07
ESAM_seq.2981.9	ESAM_Cardiometabolic	Q96AP7	seq.2981.9	2981-9	Endothelial cell-selective adhesion molecule	ESAM	90952	ESAM	0.804246	0	GOOD	0.836952	1.51061e-70	GOOD	0.767863	1.36212e-52	GOOD	1	0.0419136	4.19136	0.0895678	8.95678	9635.67	9678.2	863.045	Overlap		0.031519	3.1519	0.245043	24.5043	0.024404	0.0144	0.348381		0.184 (0.021 - 0.346)	0.0273097	0.11 (-0.269 - 0.489)	0.56959	0.163 (0.015 - 0.311)	0.032167	0.467 (0.366 - 0.569)	4.28955e-17	0.6 (0.006 - 1.193)	0.0486645	-0.086 (-0.122 - -0.051)	3.1211e-06	0.085 (0.047 - 0.124)	1.9252e-05
ESAM_seq.7841.84	ESAM_Cardiometabolic	Q96AP7	seq.7841.84	7841-84	Endothelial cell-selective adhesion molecule	ESAM	90952	ESAM	0.788803	2.5954e-57	GOOD	0.808169	3.50499e-62	GOOD	0.759854	6.45965e-51	GOOD	1	0.0204606	2.04606	0.029608	2.9608	574.2	570.8	17.0009	Overlap		0.031519	3.1519	0.245043	24.5043	0.024404	0.0144	0.348381		0.171 (0.015 - 0.326)	0.0330435	0.063 (-0.299 - 0.425)	0.733575	0.157 (0.014 - 0.3)	0.0321331	0.469 (0.373 - 0.566)	1.29134e-18	0.58 (0.013 - 1.148)	0.0461542	-0.09 (-0.124 - -0.056)	3.47217e-07	0.092 (0.056 - 0.129)	1.32719e-06
Ezrin_seq.9753.17	EZR_Neurology	P15311	seq.9753.17	9753-17	Ezrin	Ezrin	7430	EZR	0.820922	1.05648e-65	GOOD	0.54725	5.01548e-22	GOOD	0.465505	1.32936e-15	MODERATE	1	0.0591773	5.91773	0.0894204	8.94204	28678	28852.4	2564.4	Overlap		0.0904974	9.04974	0.118809	11.8809	-0.391608	-0.39915	0.170805		0.25 (0.118 - 0.381)	0.000243385	-0.039 (-0.349 - 0.27)	0.803789	-0.088 (-0.213 - 0.036)	0.166075	0.167 (0.072 - 0.262)	0.000698805	-0.325 (-0.821 - 0.171)	0.200771	-0.041 (-0.071 - -0.01)	0.00950515	0.043 (0.011 - 0.076)	0.0101472
F171B.ECD_seq.8786.6	FAM171B_Oncology_II	Q6P995	seq.8786.6	8786-6	Protein FAM171B:Extracellular domain	F171B:ECD	165215	FAM171B	0.841568	4.84743e-72	GOOD	0.545061	7.86831e-22	GOOD	0.470964	5.57483e-16	MODERATE	1	0.0388401	3.88401	0.0454384	4.54384	211.491	210.4	9.60979	Overlap		0.124471	12.4471	0.183761	18.3761	-0.0408167	0.011	0.262913		0.015 (-0.111 - 0.141)	0.819632	0.439 (0.138 - 0.74)	0.00426976	0.13 (0.016 - 0.245)	0.0269531	0.143 (0.054 - 0.232)	0.00176318	0.093 (-0.378 - 0.564)	0.699355	-0.047 (-0.075 - -0.019)	0.00127457	0.05 (0.02 - 0.081)	0.00121546
F171B.ECD_seq.8851.42	FAM171B_Oncology_II	Q6P995	seq.8851.42	8851-42	Protein FAM171B:Extracellular domain	F171B:ECD	165215	FAM171B	0.776906	1.44181e-54	GOOD	0.528012	2.3502e-20	GOOD	0.438045	8.38013e-14	MODERATE	1	0.0231735	2.31735	0.0297159	2.97159	219.366	218	6.51864	Overlap		0.124471	12.4471	0.183761	18.3761	-0.0408167	0.011	0.262913		-0.009 (-0.133 - 0.115)	0.890857	0.422 (0.125 - 0.719)	0.00533117	0.103 (-0.011 - 0.216)	0.0768159	0.131 (0.044 - 0.219)	0.00352147	0.083 (-0.38 - 0.546)	0.726446	-0.039 (-0.067 - -0.011)	0.0063989	0.044 (0.014 - 0.074)	0.00432832
F19A5_seq.5609.92	TAFA5_Oncology	Q7Z5A7	seq.5609.92	5609-92	Protein FAM19A5	F19A5	25817	TAFA5	0.791593	5.55551e-58	GOOD	0.584286	1.45523e-25	GOOD	0.55399	1.22762e-22	GOOD	1	0.0499577	4.99577	0.077924	7.7924	2294.73	2332.3	178.815	Overlap		0.126946	12.6946	0.172499	17.2499	-0.188858	-0.17365	0.247041		0.185 (0.035 - 0.335)	0.0165261	-0.084 (-0.434 - 0.266)	0.639573	0.127 (-0.01 - 0.265)	0.0710166	0.456 (0.363 - 0.549)	5.68111e-19	0.264 (-0.289 - 0.816)	0.350505	-0.089 (-0.122 - -0.057)	1.67646e-07	0.093 (0.058 - 0.128)	4.17128e-07
FABP_seq.4696.2	FABP3_Cardiometabolic_II	P05413	seq.4696.2	4696-2	Fatty acid-binding protein, heart	FABP	2170	FABP3	0.625687	4.29674e-30	GOOD	0.6523	2.20405e-33	GOOD	0.74146	2.64111e-47	GOOD	1	0.0353908	3.53908	0.0505543	5.05543	277.047	277.65	14.0059	Overlap		0.0846303	8.46303	0.379376	37.9376	0.0365923	0.1678	0.529032		0.339 (0.193 - 0.485)	7.91502e-06	-0.373 (-0.735 - -0.01)	0.0437762	-0.342 (-0.478 - -0.205)	1.59799e-06	0.639 (0.559 - 0.718)	1.07841e-39	-0.66 (-1.218 - -0.102)	0.0212451	-0.044 (-0.079 - -0.009)	0.0144637	0.045 (0.007 - 0.083)	0.0196165
FABP_seq.5437.63	FABP3_Cardiometabolic_II	P05413	seq.5437.63	5437-63	Fatty acid-binding protein, heart	FABP	2170	FABP3	0.90346	0	GOOD	0.717247	5.40304e-43	GOOD	0.635397	2.95166e-31	GOOD	1	0.0546718	5.46718	0.0882052	8.82052	18086.1	18279.7	1595.29	Overlap		0.0846303	8.46303	0.379376	37.9376	0.0365923	0.1678	0.529032		0.355 (0.217 - 0.493)	8.45795e-07	0.072 (-0.263 - 0.407)	0.675473	-0.224 (-0.358 - -0.09)	0.00121067	0.411 (0.317 - 0.505)	1.13696e-15	-0.479 (-1.025 - 0.067)	0.0866954	-0.051 (-0.084 - -0.018)	0.00306849	0.054 (0.018 - 0.09)	0.0035481
FABPA_seq.15386.7	FABP4_Cardiometabolic	P15090	seq.15386.7	15386-7	Fatty acid-binding protein, adipocyte	FABPA	2167	FABP4	0.962128	6.54438e-150	GOOD	0.820446	1.44661e-65	GOOD	0.834232	1.08996e-69	GOOD	1	0.0220779	2.20779	0.0259605	2.59605	599.184	595.95	15.5551	Overlap		0.0521755	5.21755	0.291405	29.1405	-0.275916	-0.1815	0.411873		0.123 (-0.021 - 0.266)	0.0950937	0.527 (0.163 - 0.89)	0.00454563	0.046 (-0.089 - 0.18)	0.507838	-0.106 (-0.21 - -0.001)	0.0480014	0.206 (-0.326 - 0.738)	0.449207	0.029 (-0.004 - 0.061)	0.0886442	-0.026 (-0.062 - 0.009)	0.145557
FABPA_seq.9851.9	FABP4_Cardiometabolic	P15090	seq.9851.9	9851-9	Fatty acid-binding protein, adipocyte	FABPA	2167	FABP4	0.860418	1.11915e-78	GOOD	0.847204	6.24744e-74	GOOD	0.807517	5.217e-62	GOOD	1	0.146265	14.6265	0.157465	15.7465	164.844	168.4	25.9571	Overlap	Intra-CV	0.0521755	5.21755	0.291405	29.1405	-0.275916	-0.1815	0.411873		-0.019 (-0.158 - 0.121)	0.793985	0.454 (0.119 - 0.789)	0.00788503	-0.01 (-0.139 - 0.118)	0.8727	-0.021 (-0.121 - 0.079)	0.678458	0.327 (-0.194 - 0.847)	0.219676	-0.01 (-0.042 - 0.022)	0.532328	0.011 (-0.023 - 0.045)	0.540375
Factor.B_seq.4129.72	CFB_Inflammation_II	P00751	seq.4129.72	4129-72	Complement factor B	Factor B	629	CFB	0.845989	0	GOOD	0.900775	6.83299e-97	GOOD	0.807128	6.61083e-62	GOOD	1	0.0297682	2.97682	0.0304282	3.04282	70401	70426.8	2142.18	Overlap		0.0699477	6.99477	0.172424	17.2424	-0.495535	-0.52105	0.246936		-0.031 (-0.169 - 0.107)	0.662061	0.303 (-0.024 - 0.63)	0.0693836	0.112 (-0.015 - 0.239)	0.0847402	-0.067 (-0.166 - 0.032)	0.186479	-0.32 (-0.815 - 0.175)	0.206488	-0.002 (-0.033 - 0.029)	0.916564	0.003 (-0.03 - 0.037)	0.838454
Factor.D_seq.13678.169	CFD_Inflammation_II	P00746	seq.13678.169	13678-169	Complement factor D	Factor D	1675	CFD	0.909189	0	GOOD	0.774696	0	GOOD	0.707694	0	GOOD	1	0.0500921	5.00921	0.0852922	8.52922	6785.22	6825.4	578.726	Overlap		0.0464526	4.64526	0.19459	19.459	-0.0934769	-0.04645	0.27813		0.191 (0.054 - 0.328)	0.00683905	-0.585 (-0.926 - -0.245)	0.000754405	-0.08 (-0.209 - 0.05)	0.227891	0.103 (0.003 - 0.203)	0.044555	-0.042 (-0.559 - 0.475)	0.873279	-0.015 (-0.047 - 0.017)	0.355993	0.016 (-0.019 - 0.05)	0.366495
Factor.D_seq.2946.52	CFD_Inflammation_II	P00746	seq.2946.52	2946-52	Complement factor D	Factor D	1675	CFD	0.945662	0	GOOD	0.905954	0	GOOD	0.862223	0	GOOD	1	0.04453	4.453	0.082634	8.2634	4630.68	4731.9	382.652	Overlap		0.0464526	4.64526	0.19459	19.459	-0.0934769	-0.04645	0.27813		0.511 (0.362 - 0.661)	1.18407e-10	-0.901 (-1.324 - -0.478)	2.95392e-05	-0.083 (-0.245 - 0.079)	0.318314	0.017 (-0.11 - 0.143)	0.798411	-0.411 (-1.057 - 0.236)	0.214475	0.013 (-0.027 - 0.053)	0.529145	-0.013 (-0.056 - 0.03)	0.55764
Factor.I_seq.2567.5	CFI_Inflammation_II	P05156	seq.2567.5	2567-5	Complement factor I	Factor I	3426	CFI	0.665166	0	GOOD	0.793532	1.87661e-58	GOOD	0.639095	1.0377e-31	GOOD	1	0.0514875	5.14875	0.0565112	5.65112	178639	179812	10095.1	Overlap		0.0764391	7.64391	0.175132	17.5132	-0.298515	-0.2458	0.250756		-0.041 (-0.188 - 0.106)	0.586251	0.244 (-0.103 - 0.592)	0.168386	0.009 (-0.124 - 0.142)	0.896248	-0.02 (-0.124 - 0.084)	0.710518	-0.411 (-0.937 - 0.114)	0.126184	-0.011 (-0.044 - 0.022)	0.520362	0.011 (-0.024 - 0.047)	0.534486
FAM3B_seq.5618.50	FAM3B_Oncology	P58499	seq.5618.50	5618-50	Protein FAM3B	FAM3B	54097	FAM3B	0.916834	1.8249e-106	GOOD	0.692998	4.16319e-39	GOOD	0.68537	5.80142e-38	GOOD	1	0.0533981	5.33981	0.0793966	7.93966	888.094	900.85	70.5116	Overlap		0.0972679	9.72679	0.225231	22.5231	-0.529327	-0.497	0.320927		-0.027 (-0.15 - 0.095)	0.664771	-0.041 (-0.325 - 0.242)	0.775049	0.008 (-0.102 - 0.119)	0.881615	-0.035 (-0.121 - 0.051)	0.427097	0.326 (-0.121 - 0.772)	0.154097	0.006 (-0.022 - 0.033)	0.684265	-0.009 (-0.039 - 0.02)	0.540262
FAM3B_seq.9177.6	FAM3B_Oncology	P58499	seq.9177.6	9177-6	Protein FAM3B	FAM3B	54097	FAM3B	0.929899	8.29488e-116	GOOD	0.689268	1.52498e-38	GOOD	0.664735	4.89421e-35	GOOD	1	0.034932	3.4932	0.0620443	6.20443	882.497	884	54.7539	Overlap		0.0972679	9.72679	0.225231	22.5231	-0.529327	-0.497	0.320927		-0.045 (-0.167 - 0.076)	0.463925	-0.018 (-0.298 - 0.262)	0.900914	0.02 (-0.09 - 0.129)	0.726417	-0.036 (-0.122 - 0.049)	0.40347	0.305 (-0.138 - 0.748)	0.178978	0 (-0.028 - 0.027)	0.976628	-0.003 (-0.032 - 0.026)	0.839775
Fas..soluble_seq.9459.7	FAS_Cardiometabolic	P25445	seq.9459.7	9459-7	Tumor necrosis factor receptor superfamily member 6	Fas, soluble	355	FAS	0.726444	1.41146e-44	GOOD	0.784071	3.36207e-56	GOOD	0.597249	6.53024e-27	GOOD	1	0.0804589	8.04589	0.094259	9.4259	2419.69	2426.75	228.078	Overlap		0.0462627	4.62627	0.293844	29.3844	-0.15682	-0.203	0.415181		0.333 (0.204 - 0.463)	8.58274e-07	-0.235 (-0.551 - 0.081)	0.144875	0.028 (-0.103 - 0.159)	0.675523	0.206 (0.108 - 0.305)	5.65348e-05	0.322 (-0.192 - 0.837)	0.220545	-0.015 (-0.047 - 0.016)	0.345288	0.019 (-0.016 - 0.053)	0.28863
Fas.ligand..soluble_seq.3052.8	FASLG_Inflammation	P48023	seq.3052.8	3052-8	Tumor necrosis factor ligand superfamily member 6, soluble form	Fas ligand, soluble	356	FASLG	0.717106	5.7064e-43	GOOD	0.762839	1.56076e-51	GOOD	0.767421	1.6924e-52	GOOD	1	0.0308252	3.08252	0.042188	4.2188	149.341	149.45	6.30038	Overlap		0.0446541	4.46541	0.110226	11.0226	-0.202223	-0.16605	0.158543		0.116 (-0.026 - 0.259)	0.109533	0.178 (-0.153 - 0.51)	0.290843	0.084 (-0.046 - 0.214)	0.208322	0.051 (-0.051 - 0.152)	0.327545	-0.05 (-0.574 - 0.473)	0.850514	-0.01 (-0.042 - 0.023)	0.557767	0.004 (-0.031 - 0.038)	0.83155
FCG3B_seq.3311.27	FCGR3B_Cardiometabolic	O75015	seq.3311.27	3311-27	Low affinity immunoglobulin gamma Fc region receptor III-B	FCG3B	2215	FCGR3B	0.656747	0	GOOD	0.511638	5.14961e-19	GOOD	0.371015	4.87137e-10	MODERATE	1	0.128053	12.8053	0.131264	13.1264	75842.4	77117.4	9955.35	Overlap	Intra-CV	0.043775	4.3775	0.515876	51.5876	0.061136	-0.0856	0.700804		0.261 (0.136 - 0.387)	5.89094e-05	-0.175 (-0.476 - 0.127)	0.256675	-0.108 (-0.229 - 0.013)	0.0825732	0.221 (0.13 - 0.312)	3.30589e-06	-0.219 (-0.696 - 0.258)	0.369187	-0.055 (-0.084 - -0.026)	0.000263109	0.058 (0.027 - 0.089)	0.000330582
FCN2_seq.13717.15	FCN2_Cardiometabolic	Q15485	seq.13717.15	13717-15	Ficolin-2	FCN2	2220	FCN2	0.964456	1.87829e-153	GOOD	0.63687	1.94982e-31	GOOD	0.610043	2.64979e-28	GOOD	1	0.0535575	5.35575	0.0861685	8.61685	534.572	534.5	46.0632	Overlap		0.05437	5.437	0.447232	44.7232	-0.073336	-0.2302	0.616041		-0.047 (-0.186 - 0.092)	0.509495	-0.085 (-0.405 - 0.235)	0.602226	-0.182 (-0.305 - -0.058)	0.0043461	0.015 (-0.083 - 0.113)	0.762573	-0.217 (-0.712 - 0.278)	0.391336	0.008 (-0.023 - 0.039)	0.629626	-0.009 (-0.043 - 0.024)	0.587407
FETUB_seq.3367.8	FETUB_Cardiometabolic	Q9UGM5	seq.3367.8	3367-8	Fetuin-B	FETUB	26998	FETUB	0.89374	0	GOOD	0.713971	1.91151e-42	GOOD	0.678371	6.06548e-37	GOOD	1	0.0764173	7.64173	0.0949494	9.49494	68125.4	69351	6468.47	Overlap		0.0502376	5.02376	0.41502	41.502	-0.231532	-0.3477	0.575123		-0.219 (-0.385 - -0.053)	0.0101843	0.817 (0.38 - 1.254)	0.000248277	0.01 (-0.147 - 0.167)	0.904041	-0.13 (-0.251 - -0.008)	0.0372984	-0.849 (-1.464 - -0.233)	0.00736469	0.015 (-0.023 - 0.054)	0.437965	-0.018 (-0.06 - 0.024)	0.401047
FGF.19_seq.13724.27	FGF19_Inflammation	O95750	seq.13724.27	13724-27	Fibroblast growth factor 19	FGF-19	9965	FGF19	0.830969	1.11418e-68	GOOD	0.646648	1.17323e-32	GOOD	0.624245	6.34362e-30	GOOD	1	0.0458251	4.58251	0.0796909	7.96909	270.853	268.6	21.5845	Overlap		0.0482631	4.82631	0.373381	37.3381	-0.835715	-0.8231	0.521198		-0.134 (-0.254 - -0.015)	0.028837	-0.057 (-0.334 - 0.221)	0.688772	0.073 (-0.036 - 0.183)	0.191481	0.05 (-0.035 - 0.136)	0.251148	0.345 (-0.091 - 0.781)	0.122617	-0.051 (-0.077 - -0.024)	0.000222952	0.054 (0.025 - 0.082)	0.000280517
FGF.19_seq.2762.30	FGF19_Inflammation	O95750	seq.2762.30	2762-30	Fibroblast growth factor 19	FGF-19	9965	FGF19	0.848258	2.71546e-74	GOOD	0.688807	1.78769e-38	GOOD	0.65904	2.86282e-34	GOOD	1	0.0244161	2.44161	0.0400058	4.00058	257.778	254.8	10.3126	Overlap		0.0482631	4.82631	0.373381	37.3381	-0.835715	-0.8231	0.521198		-0.089 (-0.211 - 0.033)	0.153065	-0.038 (-0.319 - 0.243)	0.790845	0.093 (-0.018 - 0.203)	0.101608	0.067 (-0.019 - 0.153)	0.128364	0.315 (-0.125 - 0.756)	0.161746	-0.049 (-0.076 - -0.022)	0.000418559	0.052 (0.023 - 0.081)	0.000527325
FGFP3_seq.11219.95	FGFBP3_Neurology_II	Q8TAT2	seq.11219.95	11219-95	Fibroblast growth factor-binding protein 3	FGFP3	143282	FGFBP3	0.817521	9.76424e-65	GOOD	0.649559	4.98092e-33	GOOD	0.578508	5.55401e-25	GOOD	1	0.0375043	3.75043	0.0713438	7.13438	1852.22	1851	132.145	Overlap		0.0828301	8.28301	0.252235	25.2235	0.141416	0.1985	0.358301		-0.176 (-0.304 - -0.049)	0.00725161	-0.01 (-0.309 - 0.29)	0.948889	0.004 (-0.115 - 0.123)	0.94954	0.155 (0.065 - 0.246)	0.000898149	-0.118 (-0.587 - 0.351)	0.622539	-0.058 (-0.086 - -0.029)	8.75954e-05	0.066 (0.035 - 0.096)	3.48078e-05
FGL1_seq.5581.28	FGL1_Inflammation_II	Q08830	seq.5581.28	5581-28	Fibrinogen-like protein 1	FGL1	2267	FGL1	0.809869	1.23277e-62	GOOD	0.742158	1.95121e-47	GOOD	0.562837	1.84273e-23	GOOD	1	0.0438791	4.38791	0.0685009	6.85009	521.047	525.1	35.6922	Overlap		0.0512344	5.12344	0.136153	13.6153	-0.416281	-0.4192	0.195526		0.017 (-0.115 - 0.149)	0.800001	0.445 (0.096 - 0.794)	0.0123729	0.063 (-0.058 - 0.183)	0.311241	-0.074 (-0.168 - 0.02)	0.123891	0.137 (-0.35 - 0.624)	0.581987	-0.027 (-0.057 - 0.002)	0.071783	0.027 (-0.005 - 0.059)	0.0950053
FHR2_seq.15584.9	CFHR2_Inflammation_II	P36980	seq.15584.9	15584-9	Complement factor H-related protein 2	FHR2	3080	CFHR2	0.924353	0	GOOD	0.851578	1.88712e-75	GOOD	0.79694	2.70898e-59	GOOD	1	0.0583682	5.83682	0.0909982	9.09982	23385.8	23664.5	2128.06	Overlap		0.161733	16.1733	0.268175	26.8175	0.160288	0.17815	0.380197		0.006 (-0.083 - 0.095)	0.897845	0.054 (-0.145 - 0.252)	0.596861	-0.027 (-0.107 - 0.053)	0.509669	-0.002 (-0.064 - 0.061)	0.959202	0.066 (-0.252 - 0.384)	0.684037	0.013 (-0.007 - 0.033)	0.205077	-0.013 (-0.034 - 0.009)	0.245425
Fibronectin_seq.4131.72	FN1_Inflammation_II	P02751	seq.4131.72	4131-72	Fibronectin	Fibronectin	2335	FN1	0.85365	3.45462e-76	GOOD	0.838062	6.67313e-71	GOOD	0.716752	6.54608e-43	GOOD	1	0.0536735	5.36735	0.0881802	8.81802	11688	11758.3	1030.65	Overlap		0.0618174	6.18174	0.189877	18.9877	0.642288	0.63035	0.271512		0.584 (0.443 - 0.726)	2.05935e-14	-0.439 (-0.82 - -0.059)	0.0235108	0.16 (0.001 - 0.319)	0.0496417	0.246 (0.125 - 0.367)	8.8096e-05	0.041 (-0.603 - 0.685)	0.901245	-0.078 (-0.117 - -0.04)	9.15302e-05	0.078 (0.036 - 0.12)	0.000284215
FIS1_seq.17746.77	FIS1_Inflammation	Q9Y3D6	seq.17746.77	17746-77	Mitochondrial fission 1 protein	FIS1	51024	FIS1	0.757614	1.85008e-50	GOOD	0.728744	5.54443e-45	GOOD	0.666923	2.45773e-35	GOOD	1	0.0318019	3.18019	0.0352751	3.52751	218.481	218	7.70695	Overlap		0.0902294	9.02294	0.45521	45.521	0.0942462	0.01075	0.626065		0.188 (0.028 - 0.348)	0.021843	0.242 (-0.133 - 0.616)	0.206175	-0.132 (-0.279 - 0.015)	0.0788838	0.554 (0.46 - 0.647)	2.00278e-25	0.014 (-0.578 - 0.606)	0.962305	-0.083 (-0.118 - -0.048)	6.27687e-06	0.089 (0.052 - 0.127)	5.68397e-06
FLRT2_seq.13122.19	FLRT2_Neurology	O43155	seq.13122.19	13122-19	Leucine-rich repeat transmembrane protein FLRT2	FLRT2	23768	FLRT2	0.736377	2.32334e-46	GOOD	0.665369	4.01161e-35	GOOD	0.495388	9.39043e-18	MODERATE	1	0.0354227	3.54227	0.0555717	5.55717	1425.22	1430.2	79.2022	Overlap		0.0905921	9.05921	0.270002	27.0002	-0.232854	-0.1293	0.382698		0.125 (-0.027 - 0.278)	0.108741	0.119 (-0.232 - 0.47)	0.506032	0.024 (-0.115 - 0.164)	0.730855	0.299 (0.196 - 0.401)	2.9084e-08	0.454 (-0.096 - 1.005)	0.107087	-0.059 (-0.092 - -0.025)	0.000800415	0.065 (0.029 - 0.101)	0.000530376
Flt3.ligand_seq.14093.10	FLT3LG_Inflammation	P49771	seq.14093.10	14093-10	Fms-related tyrosine kinase 3 ligand	Flt3 ligand	2323	FLT3LG	0.715336	1.1313e-42	GOOD	0.626017	3.92861e-30	GOOD	0.630635	1.11062e-30	GOOD	1	0.0289224	2.89224	0.0438643	4.38643	293.916	294.55	12.8924	Overlap		0.0390305	3.90305	0.12457	12.457	0.0669769	0.0964	0.179025		0.182 (0.051 - 0.313)	0.00683122	-0.07 (-0.375 - 0.235)	0.651404	-0.069 (-0.19 - 0.052)	0.265053	0.132 (0.039 - 0.225)	0.00599197	-0.006 (-0.501 - 0.488)	0.979965	-0.011 (-0.041 - 0.019)	0.461923	0.008 (-0.025 - 0.04)	0.647973
FN1.2_seq.20064.24	FN1_Inflammation_II	P02751	seq.20064.24	20064-24	Fibronectin-1 Fragment 2	FN1.2	2335	FN1	0.873445	7.33025e-84	GOOD	0.832049	5.19161e-69	GOOD	0.72775	8.31322e-45	GOOD	1	0.0682708	6.82708	0.0887233	8.87233	8659.68	8701.05	768.316	Overlap		0.0618174	6.18174	0.189877	18.9877	0.642288	0.63035	0.271512		0.574 (0.445 - 0.702)	2.73986e-16	-0.251 (-0.594 - 0.092)	0.151311	0.141 (-0.008 - 0.29)	0.065304	0.303 (0.192 - 0.414)	1.90385e-07	0.337 (-0.264 - 0.939)	0.272695	-0.086 (-0.121 - -0.05)	4.24896e-06	0.087 (0.048 - 0.125)	1.5715e-05
FN1.3_seq.3434.34	FN1_Inflammation_II	P02751	seq.3434.34	3434-34	Fibronectin Fragment 3	FN1.3	2335	FN1	0.881848	0	GOOD	0.758007	1.5396e-50	GOOD	0.652531	2.05664e-33	GOOD	1	0.0583097	5.83097	0.0869857	8.69857	21443.6	21441.7	1865.29	Overlap		0.0618174	6.18174	0.189877	18.9877	0.642288	0.63035	0.271512		0.575 (0.451 - 0.698)	2.2487e-17	-0.33 (-0.667 - 0.007)	0.0547825	0.153 (0.008 - 0.299)	0.0402958	0.187 (0.074 - 0.299)	0.00128861	0.143 (-0.452 - 0.737)	0.638177	-0.073 (-0.108 - -0.038)	7.02416e-05	0.075 (0.036 - 0.113)	0.000160565
FN1.4_seq.3435.53	FN1_Inflammation_II	P02751	seq.3435.53	3435-53	Fibronectin Fragment 4	FN1.4	2335	FN1	0.872194	2.44035e-83	GOOD	0.805231	2.08248e-61	GOOD	0.70744	2.25183e-41	GOOD	1	0.0599525	5.99525	0.0872861	8.72861	19905	20230.2	1737.43	Overlap		0.0618174	6.18174	0.189877	18.9877	0.642288	0.63035	0.271512		0.57 (0.429 - 0.712)	7.95289e-14	-0.372 (-0.756 - 0.011)	0.0567481	0.138 (-0.02 - 0.295)	0.0883816	0.287 (0.168 - 0.405)	3.43744e-06	0.355 (-0.28 - 0.99)	0.273942	-0.074 (-0.112 - -0.036)	0.000192647	0.075 (0.034 - 0.116)	0.000429952
FOLR1_seq.17455.42	FOLR1_Oncology	P15328	seq.17455.42	17455-42	Folate receptor alpha	FOLR1	2348	FOLR1	0.743336	1.16832e-47	GOOD	0.610577	2.31057e-28	GOOD	0.544732	8.41696e-22	GOOD	1	0.0822718	8.22718	0.106744	10.6744	3205.43	3261	342.16	Overlap		0.0564606	5.64606	0.109734	10.9734	-0.269215	-0.28275	0.157839		0.08 (-0.049 - 0.209)	0.225516	-0.435 (-0.745 - -0.126)	0.00588787	-0.081 (-0.2 - 0.037)	0.178873	-0.004 (-0.097 - 0.088)	0.929172	0.185 (-0.288 - 0.657)	0.4445	0.016 (-0.014 - 0.045)	0.297499	-0.018 (-0.05 - 0.013)	0.252952
FOLR2_seq.15587.20	FOLR2_Neurology	P14207	seq.15587.20	15587-20	Folate receptor beta	FOLR2	2350	FOLR2	0.878226	6.56081e-86	GOOD	0.798371	1.18818e-59	GOOD	0.752538	1.92598e-49	GOOD	1	0.0479416	4.79416	0.0942626	9.42626	7800.34	7931.65	735.28	Overlap		0.0651642	6.51642	0.0999524	9.99524	-0.220058	-0.23415	0.143843		0.406 (0.268 - 0.544)	2.14536e-08	-0.578 (-0.937 - -0.219)	0.00161453	0.03 (-0.112 - 0.172)	0.678129	0.387 (0.287 - 0.487)	6.1123e-13	0.322 (-0.249 - 0.894)	0.270049	-0.051 (-0.086 - -0.016)	0.0041476	0.049 (0.012 - 0.086)	0.0107966
FSTL3_seq.3438.10	FSTL3_Inflammation	O95633	seq.3438.10	3438-10	Follistatin-related protein 3	FSTL3	10272	FSTL3	0.770932	0	GOOD	0.78486	2.2041e-56	GOOD	0.7145	1.56005e-42	GOOD	1	0.0743214	7.43214	0.0967756	9.67756	35630.1	35925.7	3448.13	Overlap		0.0385522	3.85522	0.213753	21.3753	-0.199762	-0.19635	0.304942		0.333 (0.183 - 0.483)	2.01719e-05	-0.651 (-1.028 - -0.275)	0.000702038	-0.075 (-0.223 - 0.072)	0.316674	-0.037 (-0.152 - 0.078)	0.5262	-0.076 (-0.658 - 0.506)	0.798326	-0.041 (-0.077 - -0.004)	0.028632	0.039 (0 - 0.078)	0.0507177
FUT8_seq.8244.16	FUT8_Neurology	Q9BYC5	seq.8244.16	8244-16	Alpha-(1,6)-fucosyltransferase	FUT8	2530	FUT8	0.623254	8.28169e-30	GOOD	0.530178	1.54269e-20	GOOD	0.583625	1.69855e-25	GOOD	1	0.0474065	4.74065	0.0967277	9.67277	139.963	138.5	13.5383	Overlap		0.0655717	6.55717	0.13882	13.882	-0.328958	-0.31855	0.19932		-0.046 (-0.158 - 0.066)	0.423596	-0.045 (-0.304 - 0.213)	0.730067	0.01 (-0.092 - 0.111)	0.851763	0.161 (0.085 - 0.238)	5.11661e-05	0.406 (-0.053 - 0.865)	0.0843926	-0.027 (-0.052 - -0.002)	0.0320406	0.034 (0.007 - 0.06)	0.0148516
g.Synuclein_seq.19630.2	SNCG_Neurology	O76070	seq.19630.2	19630-2	Gamma-synuclein	g-Synuclein	6623	SNCG	0.766222	3.04129e-52	GOOD	0.490129	2.32602e-17	MODERATE	0.502799	2.54654e-18	GOOD	1	0.0507109	5.07109	0.0898604	8.98604	12139.4	12177.2	1090.85	Overlap		0.104389	10.4389	0.209189	20.9189	-0.626612	-0.5694	0.29857		0.224 (0.082 - 0.367)	0.00217947	-0.154 (-0.488 - 0.181)	0.367908	-0.116 (-0.25 - 0.017)	0.0883403	0.52 (0.437 - 0.603)	1.30833e-27	-0.107 (-0.636 - 0.422)	0.690934	-0.082 (-0.113 - -0.05)	6.39812e-07	0.086 (0.052 - 0.12)	1.0875e-06
Galectin.3_seq.3066.12	LGALS3_Cardiometabolic	P17931	seq.3066.12	3066-12	Galectin-3	Galectin-3	3958	LGALS3	0.683528	1.0828e-37	GOOD	0.598478	4.82997e-27	GOOD	0.498288	5.65673e-18	MODERATE	1	0.0515894	5.15894	0.0868779	8.68779	5331.78	5271.4	463.214	Overlap		0.0301664	3.01664	0.27746	27.746	-0.303696	-0.2834	0.392892		0.091 (-0.052 - 0.233)	0.212394	-0.074 (-0.4 - 0.251)	0.654115	0 (-0.13 - 0.13)	0.997445	-0.008 (-0.109 - 0.094)	0.884174	-0.226 (-0.742 - 0.29)	0.391761	0.004 (-0.028 - 0.036)	0.827274	-0.003 (-0.037 - 0.032)	0.881658
GBRAP_seq.22966.20	GABARAP_Oncology_II	O95166	seq.22966.20	22966-20	Gamma-aminobutyric acid receptor-associated protein	GBRAP	11337	GABARAP	0.84415	6.74671e-73	GOOD	0.539449	2.45894e-21	GOOD	0.456841	5.1166e-15	MODERATE	1	0.0299279	2.99279	0.0499404	4.99404	1183.09	1183.6	59.0842	Overlap		0.297237	29.7237	0.467105	46.7105	-0.0358292	-0.0627	0.640927		0.425 (0.298 - 0.551)	2.64719e-10	-0.149 (-0.465 - 0.166)	0.353026	-0.089 (-0.222 - 0.044)	0.192122	0.541 (0.46 - 0.622)	1.66052e-30	-0.204 (-0.732 - 0.324)	0.450503	-0.07 (-0.102 - -0.039)	2.12516e-05	0.072 (0.038 - 0.107)	4.89359e-05
GFAP_seq.20126.19	GFAP_Oncology	P14136	seq.20126.19	20126-19	Glial fibrillary acidic protein	GFAP	2670	GFAP	0.604328	1.12873e-27	GOOD	0.497156	6.89849e-18	MODERATE	0.512261	4.59263e-19	GOOD	1	0.12944	12.944	0.142895	14.2895	618.962	630.9	88.4469	Overlap	Intra-CV	0.204016	20.4016	0.743399	74.3399	0.0621769	-0.08775	0.95693	Inter-CV	0.463 (0.332 - 0.594)	3.22981e-11	0.106 (-0.224 - 0.436)	0.530326	-0.092 (-0.234 - 0.049)	0.203142	0.195 (0.087 - 0.303)	0.000486671	-0.181 (-0.762 - 0.4)	0.54199	-0.03 (-0.065 - 0.005)	0.0926432	0.025 (-0.012 - 0.063)	0.186636
GFRa.1_seq.3314.74	GFRA1_Oncology	P56159	seq.3314.74	3314-74	GDNF family receptor alpha-1	GFRa-1	2674	GFRA1	0.742944	1.38609e-47	GOOD	0.51659	2.06009e-19	GOOD	0.427124	3.93713e-13	MODERATE	1	0.0370085	3.70085	0.0568593	5.68593	583.519	586.2	33.1785	Overlap		0.0571645	5.71645	0.182404	18.2404	-0.121669	-0.079	0.261003		-0.135 (-0.274 - 0.004)	0.0586014	0.289 (-0.04 - 0.617)	0.0852075	-0.031 (-0.16 - 0.097)	0.633372	0.134 (0.035 - 0.233)	0.00843187	0.306 (-0.201 - 0.812)	0.238387	-0.023 (-0.054 - 0.009)	0.162364	0.024 (-0.01 - 0.058)	0.174274
GFRa.2_seq.2515.14	GFRA2_Oncology	O00451	seq.2515.14	2515-14	GDNF family receptor alpha-2	GFRa-2	2675	GFRA2	0.893513	4.35313e-93	GOOD	0.799676	5.57251e-60	GOOD	0.753242	1.39653e-49	GOOD	1	0.0394834	3.94834	0.0706008	7.06008	4247.4	4291.1	299.87	Overlap		0.128234	12.8234	0.217657	21.7657	-0.254285	-0.2809	0.310386		0.023 (-0.117 - 0.164)	0.744512	0.32 (-0.01 - 0.65)	0.0571669	0.067 (-0.061 - 0.195)	0.302661	0.429 (0.344 - 0.514)	9.72395e-20	0.425 (-0.086 - 0.936)	0.104472	-0.076 (-0.106 - -0.045)	1.95368e-06	0.078 (0.045 - 0.111)	4.97416e-06
GFRP_seq.21118.48	GCHFR_Inflammation_II	P30047	seq.21118.48	21118-48	GTP cyclohydrolase I feedback regulatory protein	GFRP	2644	GCHFR	0.709915	8.91188e-42	GOOD	0.743758	9.71852e-48	GOOD	0.652376	2.15457e-33	GOOD	1	0.0297194	2.97194	0.038468	3.8468	338.238	341.75	13.0113	Overlap		0.048086	4.8086	0.115452	11.5452	0.0160346	0.0518	0.166011		0.225 (0.107 - 0.344)	0.000235706	0.143 (-0.14 - 0.425)	0.322073	0.106 (-0.009 - 0.222)	0.0721535	0.204 (0.117 - 0.291)	7.08412e-06	0.459 (0.011 - 0.908)	0.0457991	-0.018 (-0.046 - 0.009)	0.196033	0.015 (-0.015 - 0.045)	0.317815
GGH_seq.9370.69	GGH_Cardiometabolic	Q92820	seq.9370.69	9370-69	Gamma-glutamyl hydrolase	GGH	8836	GGH	0.859879	1.78551e-78	GOOD	0.716985	5.98115e-43	GOOD	0.634617	3.67306e-31	GOOD	1	0.0568025	5.68025	0.0764668	7.64668	869.209	877.8	66.4657	Overlap		0.021558	2.1558	0.513494	51.3494	-0.106512	-0.2699	0.69792		0.024 (-0.099 - 0.147)	0.699317	0.379 (0.084 - 0.674)	0.0118065	0.054 (-0.058 - 0.167)	0.34292	0.043 (-0.045 - 0.13)	0.340903	0.344 (-0.108 - 0.795)	0.136974	-0.037 (-0.064 - -0.009)	0.00938519	0.04 (0.01 - 0.069)	0.00909296
Glutaminyl.cyclase_seq.7849.3	QPCT_Cardiometabolic	Q16769	seq.7849.3	7849-3	Glutaminyl-peptide cyclotransferase	Glutaminyl cyclase	25797	QPCT	0.926859	1.7586e-113	GOOD	0.859873	1.79495e-78	GOOD	0.852361	9.96358e-76	GOOD	1	0.0474016	4.74016	0.0575136	5.75136	113.559	113.6	6.53121	Overlap		0.0312705	3.12705	0.283765	28.3765	0.037036	-0.0216	0.401487		0.111 (-0.038 - 0.26)	0.14499	0.467 (0.108 - 0.827)	0.0108897	0.126 (-0.012 - 0.263)	0.0738612	0.339 (0.24 - 0.439)	1.47894e-10	0.467 (-0.077 - 1.011)	0.0939331	-0.072 (-0.105 - -0.039)	2.89745e-05	0.07 (0.034 - 0.106)	0.000152834
Glutathione.reductase_seq.19273.3	GSR_Inflammation_II	P00390	seq.19273.3	19273-3	Glutathione reductase, mitochondrial	Glutathione reductase	2936	GSR	0.831707	0	GOOD	0.862493	1.81485e-79	GOOD	0.708805	1.35202e-41	GOOD	1	0.0398388	3.98388	0.0805551	8.05551	14754.6	15095.6	1188.56	Overlap		0.0688926	6.88926	0.126628	12.6628	0.130073	0.16925	0.181959		0.333 (0.208 - 0.458)	3.87243e-07	-0.14 (-0.444 - 0.165)	0.368878	-0.275 (-0.399 - -0.151)	1.94325e-05	0.613 (0.547 - 0.679)	7.90581e-48	-0.416 (-0.908 - 0.076)	0.0985618	-0.069 (-0.099 - -0.039)	8.14089e-06	0.073 (0.041 - 0.105)	1.34168e-05
Glypican.1_seq.8697.38	GPC1_Oncology	P35052	seq.8697.38	8697-38	Glypican-1	Glypican 1	2817	GPC1	0.937566	3.5563e-122	GOOD	0.708435	1.55336e-41	GOOD	0.652775	1.91206e-33	GOOD	1	0.0329828	3.29828	0.0554531	5.54531	1184.66	1187.15	65.6932	Overlap		0.0591619	5.91619	0.345711	34.5711	0.00625	-0.06735	0.484747		0.103 (-0.014 - 0.22)	0.0855295	0.364 (0.087 - 0.642)	0.00997228	0.051 (-0.057 - 0.159)	0.357476	0.115 (0.032 - 0.198)	0.00733396	0.121 (-0.314 - 0.556)	0.585844	-0.045 (-0.071 - -0.019)	0.000929952	0.047 (0.018 - 0.075)	0.0014365
gp130..soluble_seq.2620.4	IL6ST_Cardiometabolic	P40189	seq.2620.4	2620-4	Interleukin-6 receptor subunit beta	gp130, soluble	3572	IL6ST	0.787037	0	GOOD	0.736303	2.39697e-46	GOOD	0.678412	5.98295e-37	GOOD	1	0.0500225	5.00225	0.0952432	9.52432	11076.6	11011.3	1054.97	Overlap		0.0959388	9.59388	0.140965	14.0965	-0.099796	-0.1013	0.20237		0.104 (-0.038 - 0.246)	0.151432	0.206 (-0.122 - 0.533)	0.218434	0.092 (-0.037 - 0.221)	0.1633	0.322 (0.229 - 0.415)	8.26169e-11	0.168 (-0.351 - 0.687)	0.527512	-0.081 (-0.112 - -0.051)	3.86552e-07	0.085 (0.052 - 0.118)	7.34309e-07
GPC5_seq.4991.12	GPC5_Neurology	P78333	seq.4991.12	4991-12	Glypican-5	GPC5	2262	GPC5	0.783641	4.23063e-56	GOOD	0.658608	3.26736e-34	GOOD	0.604206	1.16383e-27	GOOD	1	0.0244359	2.44359	0.0294947	2.94947	293.519	292.1	8.65725	Overlap		0.0968253	9.68253	0.273638	27.3638	-0.0558269	-0.07675	0.387671		0.141 (0.008 - 0.274)	0.0385005	0.4 (0.084 - 0.716)	0.0131926	0.085 (-0.038 - 0.209)	0.178087	0.271 (0.18 - 0.362)	1.46864e-08	0.269 (-0.228 - 0.766)	0.289235	-0.053 (-0.083 - -0.023)	0.000656078	0.055 (0.023 - 0.087)	0.000989225
GPNMB.CD_seq.8606.39	GPNMB_Cardiometabolic	Q14956	seq.8606.39	8606-39	Transmembrane glycoprotein NMB:Cytoplasmic domain	GPNMB:CD	10457	GPNMB	0.517831	1.63362e-19	GOOD	0.527571	2.55952e-20	GOOD	0.567263	6.98456e-24	GOOD	1	0.0254024	2.54024	0.0364664	3.64664	110.753	111.05	4.03876	Overlap		0.097945	9.7945	0.183397	18.3397	0.003628	-0.0653	0.262401		0.21 (0.003 - 0.417)	0.0480291	0.014 (-0.462 - 0.49)	0.95445	-0.039 (-0.23 - 0.152)	0.68874	0.271 (0.126 - 0.416)	0.000306566	0.351 (-0.412 - 1.114)	0.367856	-0.057 (-0.104 - -0.011)	0.0169011	0.06 (0.01 - 0.11)	0.0197204
GPNMB.ECD_seq.5080.131	GPNMB_Cardiometabolic	Q14956	seq.5080.131	5080-131	Transmembrane glycoprotein NMB:Extracellular domain	GPNMB:ECD	10457	GPNMB	0.942712	6.39397e-127	GOOD	0.805848	1.43566e-61	GOOD	0.799902	4.88454e-60	GOOD	1	0.045135	4.5135	0.0681325	6.81325	1397.63	1414.2	95.2244	Overlap		0.097945	9.7945	0.183397	18.3397	0.003628	-0.0653	0.262401		0.141 (0.023 - 0.26)	0.0201233	0.066 (-0.207 - 0.34)	0.633456	-0.12 (-0.228 - -0.012)	0.0304912	0.105 (0.02 - 0.189)	0.015573	0.004 (-0.431 - 0.439)	0.986051	0.001 (-0.026 - 0.028)	0.919664	-0.003 (-0.032 - 0.026)	0.823125
GPNMB.ECD_seq.8240.207	GPNMB_Cardiometabolic	Q14956	seq.8240.207	8240-207	Transmembrane glycoprotein NMB:Extracellular domain	GPNMB:ECD	10457	GPNMB	0.951258	7.25096e-136	GOOD	0.847931	3.52115e-74	GOOD	0.842364	2.64914e-72	GOOD	1	0.0445866	4.45866	0.0687609	6.87609	3421.38	3450.6	235.258	Overlap		0.097945	9.7945	0.183397	18.3397	0.003628	-0.0653	0.262401		0.206 (0.092 - 0.32)	0.000493713	-0.011 (-0.278 - 0.256)	0.934291	-0.084 (-0.192 - 0.024)	0.126801	0.176 (0.095 - 0.258)	3.17349e-05	0.041 (-0.394 - 0.475)	0.854789	-0.007 (-0.034 - 0.02)	0.598781	0.006 (-0.023 - 0.035)	0.691467
GPNMB.ECD_seq.8289.8	GPNMB_Cardiometabolic	Q14956	seq.8289.8	8289-8	Transmembrane glycoprotein NMB:Extracellular domain	GPNMB:ECD	10457	GPNMB	0.844308	0	GOOD	0.803958	4.46429e-61	GOOD	0.720786	1.3521e-43	GOOD	1	0.0529331	5.29331	0.0827018	8.27018	14976.6	15253.8	1238.59	Overlap		0.097945	9.7945	0.183397	18.3397	0.003628	-0.0653	0.262401		0.308 (0.191 - 0.424)	4.65798e-07	-0.258 (-0.544 - 0.028)	0.0766174	-0.135 (-0.251 - -0.018)	0.0240034	0.275 (0.189 - 0.36)	1.24817e-09	-0.177 (-0.64 - 0.285)	0.452707	-0.041 (-0.07 - -0.013)	0.00460606	0.042 (0.011 - 0.072)	0.00808667
GPR37_seq.21495.134	GPR37_Cardiometabolic	O15354	seq.21495.134	21495-134	Prosaposin receptor GPR37	GPR37	2861	GPR37	0.655755	0	GOOD	0.533617	7.85807e-21	GOOD	0.517158	1.85303e-19	GOOD	1	0.0736001	7.36001	0.096114	9.6114	1824.13	1834.9	175.325	Overlap		0.233373	23.3373	0.484672	48.4672	-0.283832	-0.397	0.662691		-0.04 (-0.174 - 0.094)	0.557524	-0.15 (-0.458 - 0.158)	0.339526	-0.008 (-0.131 - 0.116)	0.903481	0.363 (0.277 - 0.448)	5.21358e-15	-0.081 (-0.567 - 0.404)	0.742854	-0.069 (-0.098 - -0.04)	4.13696e-06	0.07 (0.039 - 0.101)	1.41975e-05
GPR56_seq.18893.26	ADGRG1_Oncology	Q9Y653	seq.18893.26	18893-26	Adhesion G-protein coupled receptor G1	GPR56	9289	ADGRG1	0.847266	5.95161e-74	GOOD	0.606187	7.06717e-28	GOOD	0.613125	1.19799e-28	GOOD	1	0.0598261	5.98261	0.11486	11.486	200.106	195.3	22.9841	Overlap		0.0912708	9.12708	0.638233	63.8233	1.49702	1.53885	0.843332	Inter-CV	0.415 (0.285 - 0.544)	1.45445e-09	-0.022 (-0.342 - 0.297)	0.891469	-0.034 (-0.169 - 0.101)	0.621246	0.183 (0.08 - 0.285)	0.000570019	0.324 (-0.206 - 0.854)	0.231951	-0.025 (-0.058 - 0.008)	0.142945	0.021 (-0.015 - 0.057)	0.249013
Granulysin_seq.14102.6	GNLY_Neurology	P22749	seq.14102.6	14102-6	Granulysin	Granulysin	10578	GNLY	0.957315	3.05079e-143	GOOD	0.684043	9.09879e-38	GOOD	0.692708	4.60781e-39	GOOD	1	0.0295196	2.95196	0.0432796	4.32796	696.559	694.4	30.1468	Overlap		0.0630845	6.30845	0.279814	27.9814	0.263315	0.1958	0.396103		-0.039 (-0.159 - 0.081)	0.519992	-0.139 (-0.416 - 0.138)	0.325792	-0.017 (-0.126 - 0.092)	0.75936	-0.026 (-0.111 - 0.059)	0.552451	-0.264 (-0.689 - 0.161)	0.223917	0.013 (-0.013 - 0.04)	0.327484	-0.013 (-0.042 - 0.016)	0.378749
Granulysin_seq.3195.50	GNLY_Neurology	P22749	seq.3195.50	3195-50	Granulysin	Granulysin	10578	GNLY	0.959641	2.30708e-146	GOOD	0.680475	3.01628e-37	GOOD	0.694275	2.6564e-39	GOOD	1	0.0356215	3.56215	0.0431722	4.31722	305.625	307.5	13.1945	Overlap		0.0630845	6.30845	0.279814	27.9814	0.263315	0.1958	0.396103		-0.049 (-0.17 - 0.072)	0.431147	-0.121 (-0.4 - 0.158)	0.395482	-0.017 (-0.128 - 0.093)	0.7558	-0.025 (-0.11 - 0.061)	0.574719	-0.3 (-0.729 - 0.128)	0.170688	0.013 (-0.014 - 0.04)	0.345825	-0.012 (-0.041 - 0.017)	0.422893
granzyme.A_seq.13712.104	GZMA_Inflammation	P12544	seq.13712.104	13712-104	Granzyme A	granzyme A	3001	GZMA	0.68744	2.86095e-38	GOOD	0.717721	4.49403e-43	GOOD	0.744533	6.9183e-48	GOOD	1	0.0472146	4.72146	0.0556847	5.56847	94.175	93.3	5.24411	Overlap		0.0547417	5.47417	0.116953	11.6953	-0.0436	0.0113	0.168154		-0.068 (-0.186 - 0.051)	0.263742	0.538 (0.244 - 0.832)	0.000333765	0.075 (-0.036 - 0.186)	0.186733	0.011 (-0.075 - 0.098)	0.796839	0.09 (-0.349 - 0.528)	0.689605	-0.012 (-0.039 - 0.015)	0.385971	0.011 (-0.019 - 0.04)	0.477361
granzyme.A_seq.3440.7	GZMA_Inflammation	P12544	seq.3440.7	3440-7	Granzyme A	granzyme A	3001	GZMA	0.928999	4.14837e-115	GOOD	0.895549	3.98692e-94	GOOD	0.841676	4.46812e-72	GOOD	1	0.0418339	4.18339	0.0647086	6.47086	680.378	683.5	44.0263	Overlap		0.0547417	5.47417	0.116953	11.6953	-0.0436	0.0113	0.168154		-0.136 (-0.241 - -0.031)	0.0118996	0.616 (0.343 - 0.889)	9.72004e-06	-0.023 (-0.124 - 0.078)	0.658242	-0.032 (-0.111 - 0.047)	0.425804	-0.05 (-0.453 - 0.353)	0.808622	0.001 (-0.024 - 0.026)	0.908438	-0.002 (-0.029 - 0.025)	0.89795
GRN_seq.4992.49	GRN_Neurology	P28799	seq.4992.49	4992-49	Granulins	GRN	2896	GRN	0.83435	0	GOOD	0.528075	2.32192e-20	GOOD	0.469857	6.65724e-16	MODERATE	1	0.0375606	3.75606	0.0819763	8.19763	16476.2	16655.7	1350.65	Overlap		0.0473594	4.73594	0.201004	20.1004	-0.403485	-0.34295	0.287121		0.27 (0.139 - 0.402)	7.32145e-05	0.15 (-0.165 - 0.464)	0.351228	-0.105 (-0.231 - 0.021)	0.103439	0.142 (0.045 - 0.24)	0.00450158	-0.102 (-0.617 - 0.413)	0.699112	-0.014 (-0.045 - 0.018)	0.398579	0.016 (-0.017 - 0.05)	0.340643
Gro.a_seq.2985.35	CXCL1_Inflammation	P09341	seq.2985.35	2985-35	Growth-regulated alpha protein	Gro-a	2919	CXCL1	0.822046	5.01413e-66	GOOD	0.539977	2.2109e-21	GOOD	0.521298	8.50392e-20	GOOD	1	0.0359529	3.59529	0.0518921	5.18921	501.4	505	26.0187	Overlap		0.0696714	6.96714	0.420415	42.0415	-1.04417	-0.8368	0.582026		0.11 (0.007 - 0.214)	0.0370923	0.228 (-0.019 - 0.474)	0.0705922	-0.045 (-0.14 - 0.051)	0.359917	-0.039 (-0.114 - 0.035)	0.299761	0.113 (-0.264 - 0.49)	0.556572	-0.013 (-0.036 - 0.011)	0.294276	0.016 (-0.009 - 0.041)	0.216434
Growth.hormone.receptor_seq.2948.58	GHR_Inflammation_II	P10912	seq.2948.58	2948-58	Growth hormone receptor	Growth hormone receptor	2690	GHR	0.95355	1.533e-138	GOOD	0.607958	4.51175e-28	GOOD	0.586145	9.40332e-26	GOOD	1	0.0312223	3.12223	0.0447448	4.47448	371.719	372.95	16.6325	Overlap		0.0270499	2.70499	0.0805996	8.05996	-0.15245	-0.15685	0.116092		-0.314 (-0.456 - -0.172)	2.04879e-05	0.809 (0.426 - 1.192)	3.42671e-05	0.095 (-0.046 - 0.235)	0.187141	-0.116 (-0.225 - -0.008)	0.0368642	-0.078 (-0.638 - 0.482)	0.784858	0.015 (-0.02 - 0.05)	0.397037	-0.024 (-0.061 - 0.013)	0.210667
HCC.1_seq.2900.53	CCL14_Cardiometabolic	Q16627	seq.2900.53	2900-53	C-C motif chemokine 14	HCC-1	6358	CCL14	0.693102	4.01385e-39	GOOD	0.845771	1.92118e-73	GOOD	0.639621	8.93297e-32	GOOD	1	0.0580636	5.80636	0.0879962	8.79962	7139.22	7228.6	628.224	Overlap		0.0429215	4.29215	0.668509	66.8509	-0.127812	-0.2828	0.876877	Inter-CV	0.22 (0.094 - 0.346)	0.000716957	-0.152 (-0.45 - 0.146)	0.317238	-0.029 (-0.151 - 0.092)	0.635728	-0.084 (-0.178 - 0.01)	0.080254	0.026 (-0.444 - 0.496)	0.91399	0.054 (0.025 - 0.083)	0.000282376	-0.055 (-0.085 - -0.024)	0.000634773
HCC.4_seq.4913.78	CCL16_Cardiometabolic	O15467	seq.4913.78	4913-78	C-C motif chemokine 16	HCC-4	6360	CCL16	0.892108	2.20341e-92	GOOD	0.759083	9.29095e-51	GOOD	0.749877	6.43038e-49	GOOD	1	0.0539777	5.39777	0.0889787	8.89787	1618.73	1637.1	144.033	Overlap		0.0576291	5.76291	0.479997	47.9997	-0.531936	-0.5488	0.656921		0.111 (-0.021 - 0.243)	0.10137	-0.503 (-0.835 - -0.17)	0.0030738	0.015 (-0.108 - 0.137)	0.812156	-0.046 (-0.141 - 0.049)	0.343861	-0.45 (-0.927 - 0.028)	0.0664051	0.018 (-0.012 - 0.048)	0.244337	-0.021 (-0.053 - 0.012)	0.211422
HE4_seq.11388.75	WFDC2_Oncology	Q14508	seq.11388.75	11388-75	WAP four-disulfide core domain protein 2	HE4	10406	WFDC2	0.650835	3.41109e-33	GOOD	0.708707	1.40251e-41	GOOD	0.682622	1.46959e-37	GOOD	1	0.101912	10.1912	0.100698	10.0698	2726.15	2713.4	274.518	Overlap		0.0441103	4.41103	0.907679	90.7679	0.30255	0.0392	1.11841	Inter-CV	-0.082 (-0.224 - 0.06)	0.258388	0.206 (-0.127 - 0.539)	0.225289	0.011 (-0.118 - 0.14)	0.868163	0.374 (0.284 - 0.463)	1.48749e-14	0.387 (-0.121 - 0.895)	0.136341	-0.023 (-0.055 - 0.009)	0.153992	0.024 (-0.011 - 0.058)	0.178195
Heparin.cofactor.II_seq.3316.58	SERPIND1_Inflammation_II	P05546	seq.3316.58	3316-58	Heparin cofactor 2	Heparin cofactor II	3053	SERPIND1	0.752576	0	GOOD	0.807492	5.30003e-62	GOOD	0.746756	2.59425e-48	GOOD	1	0.0739487	7.39487	0.0896555	8.96555	3031.56	3076.35	271.796	Overlap		0.0522925	5.22925	0.38595	38.595	-0.395465	-0.2733	0.537595		-0.073 (-0.269 - 0.124)	0.468168	0.073 (-0.383 - 0.529)	0.754433	-0.017 (-0.194 - 0.161)	0.855468	0.191 (0.055 - 0.328)	0.0064755	-0.212 (-0.924 - 0.501)	0.560755	-0.019 (-0.063 - 0.025)	0.40399	0.017 (-0.03 - 0.064)	0.484424
HERV1_seq.15398.2	GFER_Oncology	P55789	seq.15398.2	15398-2	FAD-linked sulfhydryl oxidase ALR	HERV1	2671	GFER	0.529756	1.67494e-20	GOOD	0.596551	7.74493e-27	GOOD	0.539698	2.33873e-21	GOOD	1	0.0209502	2.09502	0.0209381	2.09381	161.637	161.8	3.38438	Overlap		0.134512	13.4512	0.143532	14.3532	0.513285	0.5056	0.206018		0.25 (0.12 - 0.38)	0.000201639	0.099 (-0.208 - 0.405)	0.529051	-0.018 (-0.145 - 0.109)	0.784898	0.322 (0.231 - 0.414)	3.17589e-11	-0.08 (-0.571 - 0.411)	0.750457	-0.044 (-0.075 - -0.014)	0.00449912	0.043 (0.01 - 0.075)	0.0110235
HGF_seq.2681.23	HGF_Inflammation	P14210	seq.2681.23	2681-23	Hepatocyte growth factor	HGF	3082	HGF	0.815754	3.04437e-64	GOOD	0.681903	1.87042e-37	GOOD	0.610757	2.20596e-28	GOOD	1	0.0593291	5.93291	0.0711356	7.11356	700.919	705.2	49.8603	Overlap		0.0380277	3.80277	0.209244	20.9244	-0.202369	-0.2397	0.298647		0.102 (-0.021 - 0.226)	0.105917	0.574 (0.265 - 0.883)	0.00026953	0.055 (-0.062 - 0.171)	0.35828	0.045 (-0.046 - 0.136)	0.332486	-0.025 (-0.491 - 0.441)	0.915672	-0.02 (-0.049 - 0.009)	0.178094	0.018 (-0.013 - 0.049)	0.245653
HGFA_seq.3617.80	HGFAC_Inflammation_II	Q04756	seq.3617.80	3617-80	Hepatocyte growth factor activator	HGFA	3083	HGFAC	0.964668	0	GOOD	0.777533	1.04347e-54	GOOD	0.748745	1.06914e-48	GOOD	1	0.0778182	7.78182	0.0932001	9.32001	27990.3	28390.9	2608.7	Overlap		0.0287266	2.87266	0.186149	18.6149	0.0148462	0.0976	0.266273		0.042 (-0.12 - 0.203)	0.612782	0.458 (-0.025 - 0.94)	0.0630692	0.016 (-0.131 - 0.164)	0.827526	-0.017 (-0.132 - 0.098)	0.77603	-0.039 (-0.618 - 0.54)	0.894914	-0.006 (-0.042 - 0.03)	0.74588	0.001 (-0.038 - 0.04)	0.971872
HGFA_seq.8385.248	HGFAC_Inflammation_II	Q04756	seq.8385.248	8385-248	Hepatocyte growth factor activator	HGFA	3083	HGFAC	0.845369	2.62716e-73	GOOD	0.650993	3.25442e-33	GOOD	0.685861	4.90808e-38	GOOD	1	0.0442855	4.42855	0.0494423	4.94423	245.878	247.5	12.1568	Overlap		0.0287266	2.87266	0.186149	18.6149	0.0148462	0.0976	0.266273		-0.205 (-0.371 - -0.039)	0.0162875	0.372 (-0.036 - 0.78)	0.0737815	-0.078 (-0.231 - 0.075)	0.318827	-0.089 (-0.208 - 0.03)	0.145872	-0.026 (-0.633 - 0.582)	0.933818	-0.047 (-0.084 - -0.009)	0.015602	0.043 (0.002 - 0.084)	0.0385656
Histidyl.tRNA.synthetase.related_seq.19194.9	DTD1_Inflammation_II	Q8TEA8	seq.19194.9	19194-9	D-tyrosyl-tRNA(Tyr) deacylase 1	Histidyl-tRNA synthetase-related	92675	DTD1	0.900717	7.34943e-97	GOOD	0.735596	3.22985e-46	GOOD	0.741094	3.0942e-47	GOOD	1	0.0327443	3.27443	0.0562032	5.62032	1716.52	1714.3	96.4739	Overlap		0.115972	11.5972	0.399455	39.9455	-1.30059	-1.22515	0.5551		0.281 (0.148 - 0.415)	5.04445e-05	0.112 (-0.207 - 0.431)	0.491655	-0.173 (-0.301 - -0.045)	0.00871249	0.623 (0.556 - 0.689)	2.07209e-48	-0.182 (-0.697 - 0.332)	0.48768	-0.074 (-0.105 - -0.044)	3.30596e-06	0.077 (0.044 - 0.11)	7.5934e-06
Histidyl.tRNA.synthetase_seq.17450.51	HARS1_Neurology	P12081	seq.17450.51	17450-51	Histidine--tRNA ligase, cytoplasmic	Histidyl-tRNA synthetase	3035	HARS1	0.865118	1.74238e-80	GOOD	0.523541	5.55201e-20	GOOD	0.434382	1.41696e-13	MODERATE	1	0.0643742	6.43742	0.0861528	8.61528	4593.53	4610.6	395.745	Overlap		0.20251	20.251	0.322477	32.2477	-1.41587	-1.3738	0.453777		0.32 (0.203 - 0.436)	1.68906e-07	-0.308 (-0.597 - -0.019)	0.0369061	-0.055 (-0.172 - 0.062)	0.358521	0.133 (0.043 - 0.223)	0.00401606	-0.239 (-0.706 - 0.229)	0.31761	-0.056 (-0.084 - -0.028)	0.000121167	0.061 (0.031 - 0.091)	9.77635e-05
HNMT_seq.23178.95	HNMT_Neurology	P50135	seq.23178.95	23178-95	Histamine N-methyltransferase	HNMT	3176	HNMT	0.51806	1.5651e-19	GOOD	0.386399	7.88563e-11	MODERATE	0.573177	1.86672e-24	GOOD	1	0.0608925	6.08925	0.076	7.6	556.091	557.9	42.2629	Overlap		0.0409205	4.09205	0.268659	26.8659	0.316896	0.2599	0.38086		0.145 (0.012 - 0.279)	0.0332017	-0.186 (-0.5 - 0.128)	0.245156	0.078 (-0.045 - 0.202)	0.213057	0.112 (0.017 - 0.208)	0.0217649	0.132 (-0.351 - 0.614)	0.59326	-0.039 (-0.069 - -0.009)	0.0122765	0.042 (0.01 - 0.074)	0.0114321
Holo.TC.II_seq.5584.21	TCN2_Cardiometabolic	P20062	seq.5584.21	5584-21	Holo-Transcobalamin-2	Holo-TC II	6948	TCN2	0.849175	0	GOOD	0.686929	3.40777e-38	GOOD	0.622716	9.56919e-30	GOOD	1	0.0589726	5.89726	0.093767	9.3767	9286.35	9390.3	870.753	Overlap		0.0317904	3.17904	0.380489	38.0489	-0.198248	-0.1333	0.530483		0.013 (-0.12 - 0.146)	0.850915	-0.279 (-0.591 - 0.033)	0.0792333	-0.086 (-0.207 - 0.034)	0.161306	0.087 (-0.006 - 0.181)	0.0682413	-0.132 (-0.611 - 0.348)	0.590767	-0.014 (-0.044 - 0.016)	0.360493	0.016 (-0.016 - 0.049)	0.315525
HRG_seq.4996.66	HRG_Inflammation_II	P04196	seq.4996.66	4996-66	Histidine-rich glycoprotein	HRG	3273	HRG	0.808876	0	GOOD	0.847399	5.36033e-74	GOOD	0.720403	1.57267e-43	GOOD	1	0.0566697	5.66697	0.0823179	8.23179	924.866	931.2	76.133	Overlap		0.032549	3.2549	0.216289	21.6289	0.0135731	-0.05395	0.308479		-0.106 (-0.261 - 0.05)	0.184781	0.414 (0.035 - 0.793)	0.0322666	0.045 (-0.097 - 0.188)	0.531021	-0.018 (-0.129 - 0.092)	0.744172	-0.761 (-1.323 - -0.2)	0.00835615	0.02 (-0.015 - 0.055)	0.269916	-0.025 (-0.062 - 0.013)	0.204383
HSP.70_seq.10749.18	HSPA1A_Inflammation	P0DMV8	seq.10749.18	10749-18	Heat shock 70 kDa protein 1A	HSP 70	3303	HSPA1A	0.749969	6.16954e-49	GOOD	0.643822	2.67114e-32	GOOD	0.559173	4.06991e-23	GOOD	1	0.080696	8.0696	0.106422	10.6422	1044.34	1034.2	111.141	Overlap		0.109217	10.9217	0.219832	21.9832	-0.376827	-0.3342	0.313416		0.275 (0.145 - 0.406)	4.95425e-05	-0.175 (-0.488 - 0.138)	0.272825	-0.103 (-0.229 - 0.024)	0.112914	0.235 (0.141 - 0.33)	1.9723e-06	-0.294 (-0.797 - 0.208)	0.252176	-0.032 (-0.063 - -0.001)	0.0419553	0.033 (-0.001 - 0.066)	0.055471
HSP.70_seq.10803.22	HSPA1A_Inflammation	P0DMV8	seq.10803.22	10803-22	Heat shock 70 kDa protein 1A	HSP 70	3303	HSPA1A	0.626876	3.11068e-30	GOOD	0.585571	1.07635e-25	GOOD	0.481167	1.05315e-16	MODERATE	1	0.0547452	5.47452	0.0664987	6.64987	808.434	798.35	53.7599	Overlap		0.109217	10.9217	0.219832	21.9832	-0.376827	-0.3342	0.313416		0.347 (0.208 - 0.486)	1.67974e-06	-0.239 (-0.578 - 0.1)	0.166291	-0.108 (-0.245 - 0.029)	0.124786	0.235 (0.132 - 0.338)	1.24202e-05	-0.381 (-0.93 - 0.169)	0.176023	-0.031 (-0.064 - 0.003)	0.0767483	0.028 (-0.008 - 0.064)	0.13172
HSP.70_seq.16780.6	HSPA1A_Inflammation	P0DMV8	seq.16780.6	16780-6	Heat shock 70 kDa protein 1A	HSP 70	3303	HSPA1A	0.687906	2.43821e-38	GOOD	0.641079	5.88723e-32	GOOD	0.616835	4.55302e-29	GOOD	1	0.0665499	6.65499	0.0992033	9.92033	2861.4	2900.4	283.86	Overlap		0.109217	10.9217	0.219832	21.9832	-0.376827	-0.3342	0.313416		0.307 (0.169 - 0.445)	1.91991e-05	-0.219 (-0.552 - 0.114)	0.19821	-0.127 (-0.26 - 0.005)	0.0613389	0.341 (0.245 - 0.437)	2.41366e-11	-0.426 (-0.957 - 0.105)	0.117199	-0.049 (-0.082 - -0.017)	0.00326748	0.049 (0.014 - 0.084)	0.0069985
HSP.70_seq.6563.78	HSPA1A_Inflammation	P0DMV8	seq.6563.78	6563-78	Heat shock 70 kDa protein 1A	HSP 70	3303	HSPA1A	0.73663	2.08719e-46	GOOD	0.532558	9.67954e-21	GOOD	0.529426	1.78634e-20	GOOD	1	0.0565202	5.65202	0.0854283	8.54283	1307.05	1326.8	111.659	Overlap		0.109217	10.9217	0.219832	21.9832	-0.376827	-0.3342	0.313416		0.311 (0.186 - 0.435)	1.78551e-06	-0.244 (-0.55 - 0.061)	0.116514	-0.089 (-0.211 - 0.034)	0.156846	0.102 (0.007 - 0.197)	0.0367405	-0.323 (-0.816 - 0.17)	0.200472	-0.002 (-0.032 - 0.028)	0.89571	-0.002 (-0.034 - 0.031)	0.918187
HSPB6_seq.19127.1	HSPB6_Oncology	O14558	seq.19127.1	19127-1	Heat shock protein beta-6	HSPB6	126393	HSPB6	0.924939	4.61072e-112	GOOD	0.779423	3.91387e-55	GOOD	0.78671	8.12346e-57	GOOD	1	0.0477654	4.77654	0.0743912	7.43912	367.847	369.6	27.3646	Overlap		0.0398804	3.98804	0.233238	23.3238	-0.113423	-0.0432	0.332045		0.565 (0.449 - 0.681)	1.06097e-18	-1.142 (-1.534 - -0.75)	1.15109e-08	-0.009 (-0.16 - 0.141)	0.904904	0.21 (0.096 - 0.325)	0.000381269	-0.243 (-0.852 - 0.365)	0.434021	-0.041 (-0.078 - -0.004)	0.032333	0.042 (0.002 - 0.082)	0.0386369
HVEM_seq.5352.11	TNFRSF14_Inflammation	Q92956	seq.5352.11	5352-11	Tumor necrosis factor receptor superfamily member 14	HVEM	8764	TNFRSF14	0.732927	9.87833e-46	GOOD	0.671309	6.06913e-36	GOOD	0.657128	5.13509e-34	GOOD	1	0.018243	1.8243	0.0267782	2.67782	147.991	149.1	3.96292	Overlap		0.0435524	4.35524	0.120039	12.0039	-0.0792577	-0.05225	0.172561		-0.017 (-0.171 - 0.136)	0.82703	0.213 (-0.145 - 0.571)	0.243195	0.056 (-0.082 - 0.195)	0.426333	0.39 (0.292 - 0.487)	1.1295e-13	0.341 (-0.208 - 0.89)	0.224271	-0.084 (-0.117 - -0.051)	1.0869e-06	0.085 (0.05 - 0.121)	4.08496e-06
HYOU1_seq.21497.32	HYOU1_Cardiometabolic	Q9Y4L1	seq.21497.32	21497-32	Hypoxia up-regulated protein 1	HYOU1	10525	HYOU1	0.772441	1.39855e-53	GOOD	0.637989	1.42067e-31	GOOD	0.566633	8.02606e-24	GOOD	1	0.0602295	6.02295	0.0942349	9.42349	23189.7	23561.7	2185.27	Overlap		0.0288406	2.88406	0.317248	31.7248	-0.135932	-0.0043	0.446764		0.109 (-0.028 - 0.246)	0.121484	0.26 (-0.06 - 0.579)	0.111331	0.144 (0.02 - 0.269)	0.0239054	0.258 (0.165 - 0.351)	1.22493e-07	0.287 (-0.22 - 0.794)	0.268093	-0.084 (-0.113 - -0.054)	6.04483e-08	0.084 (0.052 - 0.116)	5.49149e-07
I.TAC_seq.3038.9	CXCL11_Neurology	O14625	seq.3038.9	3038-9	C-X-C motif chemokine 11	I-TAC	6373	CXCL11	0.857421	1.46953e-77	GOOD	0.607191	5.48183e-28	GOOD	0.609338	3.17309e-28	GOOD	1	0.0572678	5.72678	0.0789192	7.89192	239.109	238.9	18.8703	Overlap		0.0735082	7.35082	0.292151	29.2151	-0.851985	-0.92115	0.412884		-0.026 (-0.138 - 0.087)	0.655622	0.485 (0.176 - 0.793)	0.00205988	0.014 (-0.09 - 0.117)	0.797162	-0.019 (-0.099 - 0.062)	0.645694	-0.234 (-0.647 - 0.178)	0.267009	0 (-0.026 - 0.026)	0.998273	-0.001 (-0.028 - 0.027)	0.968593
IBPL1_seq.7815.49	IGFBPL1_Cardiometabolic	Q8WX77	seq.7815.49	7815-49	Insulin-like growth factor-binding protein-like 1	IBPL1	347252	IGFBPL1	0.824243	1.15028e-66	GOOD	0.788354	3.31902e-57	GOOD	0.78282	6.54808e-56	GOOD	1	0.0356621	3.56621	0.0474353	4.74353	349.616	344.9	16.5841	Overlap		0.104803	10.4803	0.251967	25.1967	-0.004488	-0.0006	0.357932		0.183 (0.07 - 0.295)	0.00164102	-0.373 (-0.647 - -0.1)	0.00745261	0.054 (-0.052 - 0.161)	0.31899	0.176 (0.096 - 0.257)	2.39914e-05	-0.21 (-0.632 - 0.212)	0.329796	-0.045 (-0.071 - -0.019)	0.000683582	0.045 (0.017 - 0.073)	0.00182654
IDS_seq.3198.4	IDS_Inflammation	P22304	seq.3198.4	3198-4	Iduronate 2-sulfatase	IDS	3423	IDS	0.716237	7.99062e-43	GOOD	0.518677	1.3941e-19	GOOD	0.461209	2.60614e-15	MODERATE	1	0.0300322	3.00322	0.0328129	3.28129	420.253	419.8	13.7897	Overlap		0.0411477	4.11477	0.173996	17.3996	-0.164438	-0.1538	0.249154		0.097 (-0.027 - 0.22)	0.12603	0.198 (-0.089 - 0.484)	0.175971	0.099 (-0.015 - 0.213)	0.0885101	0.168 (0.082 - 0.255)	0.000178897	0.159 (-0.301 - 0.62)	0.497833	-0.058 (-0.085 - -0.031)	3.3762e-05	0.06 (0.03 - 0.089)	8.10946e-05
IDUA_seq.3169.70	IDUA_Oncology	P35475	seq.3169.70	3169-70	Alpha-L-iduronidase	IDUA	3425	IDUA	0.821026	0	GOOD	0.563942	1.44835e-23	GOOD	0.53629	4.62625e-21	GOOD	1	0.0330882	3.30882	0.044674	4.4674	726.4	730.1	32.4512	Overlap		0.0501079	5.01079	0.42929	42.929	-0.204812	-0.14115	0.593338		-0.167 (-0.286 - -0.047)	0.00676327	0.224 (-0.06 - 0.508)	0.121463	-0.08 (-0.191 - 0.032)	0.161457	0.013 (-0.074 - 0.1)	0.777181	0.086 (-0.358 - 0.53)	0.703543	-0.007 (-0.034 - 0.021)	0.624682	0.009 (-0.02 - 0.039)	0.540396
IFN.a.b.R1_seq.9183.7	IFNAR1_Oncology_II	P17181	seq.9183.7	9183-7	Interferon alpha/beta receptor 1	IFN-a/b R1	3454	IFNAR1	0.853988	2.61299e-76	GOOD	0.765313	4.73332e-52	GOOD	0.774329	5.38356e-54	GOOD	1	0.0366687	3.66687	0.0481658	4.81658	356.434	355	17.1679	Overlap		0.0701476	7.01476	0.148709	14.8709	-0.100246	-0.1582	0.21337		0.007 (-0.119 - 0.133)	0.914982	0.09 (-0.2 - 0.38)	0.544406	0.03 (-0.084 - 0.144)	0.604162	0.239 (0.155 - 0.323)	6.43637e-08	0.532 (0.084 - 0.981)	0.0208673	-0.032 (-0.06 - -0.004)	0.0264455	0.037 (0.007 - 0.067)	0.0157204
IFN.g.R1_seq.5825.49	IFNGR1_Inflammation	P15260	seq.5825.49	5825-49	Interferon gamma receptor 1	IFN-g R1	3459	IFNGR1	0.738208	1.06781e-46	GOOD	0.771374	2.38866e-53	GOOD	0.731346	1.90298e-45	GOOD	1	0.0364063	3.64063	0.0542573	5.42573	188.894	191.35	10.2489	Overlap		0.0454546	4.54546	0.0969594	9.69594	0.0373808	0.01815	0.139556		0.026 (-0.128 - 0.18)	0.743615	0.28 (-0.077 - 0.637)	0.12455	0.056 (-0.083 - 0.195)	0.430909	0.379 (0.28 - 0.477)	8.27792e-13	0.364 (-0.193 - 0.922)	0.201191	-0.059 (-0.093 - -0.025)	0.000692464	0.059 (0.022 - 0.095)	0.00186111
IGDC4_seq.9793.145	IGDCC4_Cardiometabolic_II	Q8TDY8	seq.9793.145	9793-145	Immunoglobulin superfamily DCC subclass member 4	IGDC4	57722	IGDCC4	0.787076	6.65941e-57	GOOD	0.766018	3.35928e-52	GOOD	0.636866	1.95199e-31	GOOD	1	0.0535952	5.35952	0.0747819	7.47819	311.872	317.6	23.3224	Overlap		0.07683	7.683	0.162162	16.2162	-0.0467846	-0.02985	0.232434		0.234 (0.079 - 0.388)	0.00325533	0.288 (-0.076 - 0.653)	0.120815	0.002 (-0.143 - 0.147)	0.973432	0.269 (0.161 - 0.378)	1.84719e-06	0.05 (-0.525 - 0.624)	0.865922	-0.075 (-0.109 - -0.04)	3.69242e-05	0.071 (0.033 - 0.108)	0.000292528
IGF.I.sR_seq.4232.19	IGF1R_Oncology	P08069	seq.4232.19	4232-19	Insulin-like growth factor 1 receptor	IGF-I sR	3480	IGF1R	0.775787	2.56028e-54	GOOD	0.731687	1.65296e-45	GOOD	0.729494	4.0788e-45	GOOD	1	0.0916193	9.16193	0.10754	10.754	484.738	486.55	52.1288	Overlap		0.0706091	7.06091	0.152664	15.2664	-0.176346	-0.1468	0.21898		0.168 (0.024 - 0.312)	0.0233448	0.211 (-0.124 - 0.545)	0.216458	0.15 (0.018 - 0.282)	0.0266417	0.326 (0.23 - 0.422)	1.62364e-10	0.095 (-0.441 - 0.631)	0.729684	-0.074 (-0.106 - -0.042)	8.10126e-06	0.073 (0.039 - 0.108)	3.90289e-05
IGF.II.receptor_seq.16057.6	IGF2R_Neurology	P11717	seq.16057.6	16057-6	Cation-independent mannose-6-phosphate receptor	IGF-II receptor	3482	IGF2R	0.810227	9.87851e-63	GOOD	0.676717	1.04628e-36	GOOD	0.626814	3.16378e-30	GOOD	1	0.040785	4.0785	0.0555454	5.55454	1262.9	1265.7	70.1485	Overlap		0.0564173	5.64173	0.177079	17.7079	-0.250615	-0.22955	0.253501		0.186 (0.027 - 0.345)	0.0228616	0.094 (-0.273 - 0.462)	0.614971	0.113 (-0.033 - 0.259)	0.131788	0.339 (0.232 - 0.446)	1.99089e-09	0.252 (-0.339 - 0.843)	0.404112	-0.07 (-0.105 - -0.034)	0.00014407	0.071 (0.033 - 0.11)	0.00028801
IGF.II.receptor_seq.3676.15	IGF2R_Neurology	P11717	seq.3676.15	3676-15	Cation-independent mannose-6-phosphate receptor	IGF-II receptor	3482	IGF2R	0.70659	3.08824e-41	GOOD	0.600515	2.92129e-27	GOOD	0.502074	2.8972e-18	GOOD	1	0.0400004	4.00004	0.0468345	4.68345	2017.19	1989.8	94.4741	Overlap		0.0564173	5.64173	0.177079	17.7079	-0.250615	-0.22955	0.253501		0.08 (-0.083 - 0.242)	0.338922	0.153 (-0.221 - 0.527)	0.422433	0.032 (-0.116 - 0.18)	0.674471	0.198 (0.085 - 0.31)	0.000690119	0.261 (-0.339 - 0.861)	0.39506	-0.04 (-0.077 - -0.004)	0.0307196	0.047 (0.008 - 0.085)	0.0199985
IGFBP.1_seq.13741.36	IGFBP1_Cardiometabolic	P08833	seq.13741.36	13741-36	Insulin-like growth factor-binding protein 1	IGFBP-1	3484	IGFBP1	0.844017	7.47529e-73	GOOD	0.698278	6.40096e-40	GOOD	0.634088	4.25826e-31	GOOD	1	0.0329108	3.29108	0.0346624	3.46624	569.516	571.65	19.7408	Overlap		0.0313419	3.13419	0.27424	27.424	0.103844	0.128	0.388494		0.211 (0.091 - 0.331)	0.000687886	0.083 (-0.203 - 0.369)	0.568945	-0.03 (-0.143 - 0.084)	0.608764	0.131 (0.043 - 0.218)	0.00364872	-0.303 (-0.797 - 0.192)	0.231489	0.002 (-0.026 - 0.03)	0.882469	0 (-0.031 - 0.03)	0.987402
IGFBP.1_seq.2771.35	IGFBP1_Cardiometabolic	P08833	seq.2771.35	2771-35	Insulin-like growth factor-binding protein 1	IGFBP-1	3484	IGFBP1	0.858235	7.34362e-78	GOOD	0.665656	3.66559e-35	GOOD	0.605946	7.51132e-28	GOOD	1	0.0385353	3.85353	0.0587314	5.87314	265.156	267.05	15.573	Overlap		0.0313419	3.13419	0.27424	27.424	0.103844	0.128	0.388494		0.19 (0.075 - 0.305)	0.00138896	0.072 (-0.197 - 0.341)	0.601323	-0.086 (-0.194 - 0.022)	0.118287	0.102 (0.019 - 0.186)	0.0172944	-0.37 (-0.825 - 0.085)	0.112305	0.008 (-0.019 - 0.035)	0.543906	-0.006 (-0.035 - 0.022)	0.665725
IGSF3_seq.9715.15	IGSF3_Oncology	O75054	seq.9715.15	9715-15	Immunoglobulin superfamily member 3	IGSF3	3321	IGSF3	0.883937	1.79444e-88	GOOD	0.764437	7.23245e-52	GOOD	0.706301	3.43793e-41	GOOD	1	0.0445283	4.45283	0.0803615	8.03615	276.506	278.3	22.2204	Overlap		0.055619	5.5619	0.203943	20.3943	-0.165492	-0.16005	0.291235		0.022 (-0.112 - 0.155)	0.748783	0.432 (0.112 - 0.752)	0.00819591	0.17 (0.049 - 0.29)	0.00620671	0.149 (0.055 - 0.243)	0.00200515	0.43 (-0.064 - 0.923)	0.0892071	-0.058 (-0.088 - -0.029)	0.000130189	0.061 (0.03 - 0.093)	0.000186749
IL.1.R.AcP_seq.14048.7	IL1RAP_Neurology	Q9NPH3	seq.14048.7	14048-7	Interleukin-1 Receptor accessory protein	IL-1 R AcP	3556	IL1RAP	0.910809	0	GOOD	0.713844	2.00638e-42	GOOD	0.682794	1.38671e-37	GOOD	1	0.0705996	7.05996	0.0917322	9.17322	21098.1	21504.9	1935.37	Overlap		0.0476534	4.76534	0.204139	20.4139	0.569277	0.59165	0.29151		0.008 (-0.124 - 0.14)	0.902211	0.419 (0.103 - 0.736)	0.00939124	-0.085 (-0.205 - 0.036)	0.16859	0.102 (0.009 - 0.196)	0.0323456	0.342 (-0.137 - 0.821)	0.163465	0.01 (-0.02 - 0.04)	0.504177	-0.013 (-0.045 - 0.019)	0.417516
IL.1.R.AcP_seq.2630.12	IL1RAP_Neurology	Q9NPH3	seq.2630.12	2630-12	Interleukin-1 Receptor accessory protein	IL-1 R AcP	3556	IL1RAP	0.962788	6.83274e-151	GOOD	0.737566	1.40309e-46	GOOD	0.72092	1.28249e-43	GOOD	1	0.0259047	2.59047	0.0377271	3.77271	1344.25	1334.1	50.7148	Overlap		0.0476534	4.76534	0.204139	20.4139	0.569277	0.59165	0.29151		-0.004 (-0.145 - 0.138)	0.961219	0.443 (0.102 - 0.784)	0.010997	-0.083 (-0.212 - 0.046)	0.209109	0.068 (-0.033 - 0.169)	0.187032	0.301 (-0.212 - 0.813)	0.251194	0.042 (0.01 - 0.074)	0.0100586	-0.045 (-0.079 - -0.011)	0.0105634
IL.1.R4_seq.4234.8	IL1RL1_Cardiometabolic	Q01638	seq.4234.8	4234-8	Interleukin-1 receptor-like 1	IL-1 R4	9173	IL1RL1	0.977833	6.17722e-180	GOOD	0.930973	1.17907e-116	GOOD	0.928469	1.06187e-114	GOOD	1	0.0510487	5.10487	0.0815124	8.15124	345.359	349.4	28.1511	Overlap		0.0324507	3.24507	0.231209	23.1209	0.388248	0.4329	0.329231		0.173 (0.055 - 0.291)	0.00451317	-0.506 (-0.798 - -0.213)	0.000696539	0.012 (-0.1 - 0.124)	0.835895	0.038 (-0.05 - 0.125)	0.399152	-0.126 (-0.572 - 0.321)	0.582224	-0.011 (-0.039 - 0.016)	0.417367	0.014 (-0.016 - 0.044)	0.36352
IL.1.sRI_seq.2991.9	IL1R1_Neurology	P14778	seq.2991.9	2991-9	Interleukin-1 receptor type 1	IL-1 sRI	3554	IL1R1	0.883162	4.07061e-88	GOOD	0.774744	4.36004e-54	GOOD	0.723948	3.85249e-44	GOOD	1	0.0308311	3.08311	0.0515043	5.15043	125.541	124.85	6.46588	Overlap		0.0607451	6.07451	0.179748	17.9748	-0.0795269	-0.0015	0.257262		0.3 (0.161 - 0.438)	3.02013e-05	-0.686 (-1.044 - -0.328)	0.000174316	0.059 (-0.079 - 0.196)	0.402944	0.035 (-0.072 - 0.142)	0.521241	0.124 (-0.419 - 0.668)	0.65416	-0.026 (-0.059 - 0.008)	0.137125	0.023 (-0.014 - 0.059)	0.222784
IL.1.sRII_seq.14133.93	IL1R2_Inflammation	P27930	seq.14133.93	14133-93	Interleukin-1 receptor type 2	IL-1 sRII	7850	IL1R2	0.958209	2.0241e-144	GOOD	0.912182	1.6671e-103	GOOD	0.884652	8.39176e-89	GOOD	1	0.0449109	4.49109	0.0857614	8.57614	1593.92	1616.4	136.697	Overlap		0.0327587	3.27587	0.175943	17.5943	0.0890615	0.13535	0.251899		-0.152 (-0.346 - 0.042)	0.125338	0.741 (0.229 - 1.252)	0.00455704	0.047 (-0.131 - 0.226)	0.603972	-0.124 (-0.263 - 0.014)	0.0798371	-0.688 (-1.386 - 0.01)	0.0544471	0.092 (0.049 - 0.135)	3.46588e-05	-0.1 (-0.146 - -0.054)	2.64328e-05
IL.17.sR_seq.2992.59	IL17RA_Neurology	Q96F46	seq.2992.59	2992-59	Interleukin-17 receptor A	IL-17 sR	23765	IL17RA	0.887121	5.8379e-90	GOOD	0.843002	1.62865e-72	GOOD	0.797235	2.28689e-59	GOOD	1	0.0350556	3.50556	0.05916	5.916	644.725	653.7	38.1419	Overlap		0.0418967	4.18967	0.199024	19.9024	-0.457827	-0.43225	0.284348		0.126 (0 - 0.253)	0.0514226	0.057 (-0.24 - 0.354)	0.706321	-0.019 (-0.135 - 0.098)	0.755375	0.184 (0.096 - 0.272)	5.46736e-05	0.273 (-0.185 - 0.731)	0.244388	-0.035 (-0.063 - -0.006)	0.0174088	0.036 (0.005 - 0.066)	0.022265
IL.17B.R_seq.5084.154	IL17RB_Inflammation	Q9NRM6	seq.5084.154	5084-154	Interleukin-17 receptor B	IL-17B R	55540	IL17RB	0.839895	1.7077e-71	GOOD	0.738185	1.07817e-46	GOOD	0.687979	2.3773e-38	GOOD	1	0.0500019	5.00019	0.0582173	5.82173	264.281	262.4	15.3857	Overlap		0.0737776	7.37776	0.140603	14.0603	0.168588	0.2243	0.201855		0.045 (-0.092 - 0.181)	0.522155	0.268 (-0.052 - 0.588)	0.100512	0.241 (0.12 - 0.361)	0.000116019	0.058 (-0.038 - 0.155)	0.238408	0 (-0.502 - 0.502)	0.999887	-0.053 (-0.083 - -0.023)	0.000658734	0.057 (0.024 - 0.089)	0.000707958
IL.18.BPa_seq.3073.51	IL18BP_Cardiometabolic	O95998	seq.3073.51	3073-51	Interleukin-18-binding protein	IL-18 BPa	10068	IL18BP	0.831417	8.121e-69	GOOD	0.796587	3.31536e-59	GOOD	0.757667	1.80512e-50	GOOD	1	0.0349817	3.49817	0.0521978	5.21978	766.572	775.7	40.0134	Overlap		0.0520708	5.20708	0.507348	50.7348	-0.012716	-0.1731	0.690459		0.424 (0.281 - 0.568)	1.89558e-08	-0.179 (-0.537 - 0.179)	0.326493	0.033 (-0.113 - 0.179)	0.654133	0.457 (0.358 - 0.556)	4.14598e-17	0.15 (-0.435 - 0.735)	0.614663	-0.074 (-0.109 - -0.039)	5.24592e-05	0.076 (0.038 - 0.114)	0.000106296
IL.18.Ra_seq.14079.14	IL18R1_Inflammation	Q13478	seq.14079.14	14079-14	Interleukin-18 receptor 1	IL-18 Ra	8809	IL18R1	0.885619	2.97585e-89	GOOD	0.719606	2.15139e-43	GOOD	0.73054	2.65397e-45	GOOD	1	0.0424756	4.24756	0.0879158	8.79158	247.141	242.5	21.7276	Overlap		0.0363755	3.63755	0.129489	12.9489	-0.509508	-0.5094	0.186037		0.085 (-0.04 - 0.209)	0.184756	0.153 (-0.139 - 0.445)	0.303322	0.093 (-0.02 - 0.206)	0.107189	-0.028 (-0.117 - 0.06)	0.534631	0.058 (-0.389 - 0.506)	0.798711	-0.011 (-0.039 - 0.017)	0.435938	0.014 (-0.016 - 0.045)	0.348331
IL.18.Ra_seq.3446.7	IL18R1_Inflammation	Q13478	seq.3446.7	3446-7	Interleukin-18 receptor 1	IL-18 Ra	8809	IL18R1	0.949737	3.6695e-134	GOOD	0.84702	7.22489e-74	GOOD	0.835002	6.25418e-70	GOOD	1	0.0480872	4.80872	0.182917	18.2917	229.309	222.8	41.9445	Overlap	Inter-CV	0.0363755	3.63755	0.129489	12.9489	-0.509508	-0.5094	0.186037		0.13 (0.01 - 0.251)	0.0351011	0.106 (-0.175 - 0.387)	0.460494	0.11 (0 - 0.221)	0.0514643	0.047 (-0.039 - 0.134)	0.284688	-0.04 (-0.481 - 0.4)	0.858087	-0.022 (-0.049 - 0.005)	0.114788	0.028 (-0.002 - 0.057)	0.0646989
IL.22_seq.2778.10	IL22_Oncology_II	Q9GZX6	seq.2778.10	2778-10	Interleukin-22	IL-22	50616	IL22	0.794939	8.47656e-59	GOOD	0.555798	8.37044e-23	GOOD	0.487005	3.95757e-17	MODERATE	1	0.0349037	3.49037	0.0375482	3.75482	253.334	253.3	9.51225	Overlap		0.0988858	9.88858	0.219983	21.9983	0.44345	0.37385	0.313626		-0.134 (-0.237 - -0.031)	0.0115619	-0.18 (-0.45 - 0.09)	0.191609	0.06 (-0.036 - 0.155)	0.221088	0.009 (-0.065 - 0.084)	0.80785	-0.068 (-0.445 - 0.31)	0.725205	-0.021 (-0.045 - 0.002)	0.0761746	0.024 (-0.001 - 0.05)	0.0624445
IL.6.sRa_seq.15602.43	IL6R_Cardiometabolic	P08887	seq.15602.43	15602-43	Interleukin-6 receptor subunit alpha	IL-6 sRa	3570	IL6R	0.889353	4.96739e-91	GOOD	0.823359	2.08549e-66	GOOD	0.802751	9.15113e-61	GOOD	1	0.042719	4.2719	0.0828528	8.28528	1556.41	1564.7	128.953	Overlap		0.0489122	4.89122	0.505647	50.5647	0.024384	-0.0926	0.688389		-0.161 (-0.286 - -0.035)	0.0127594	0.591 (0.28 - 0.902)	0.000194559	-0.019 (-0.139 - 0.101)	0.754557	0.184 (0.093 - 0.274)	9.74326e-05	-0.139 (-0.613 - 0.334)	0.564753	-0.027 (-0.057 - 0.002)	0.066941	0.025 (-0.007 - 0.056)	0.128407
IL.6.sRa_seq.4139.71	IL6R_Cardiometabolic	P08887	seq.4139.71	4139-71	Interleukin-6 receptor subunit alpha	IL-6 sRa	3570	IL6R	0.868618	7.08595e-82	GOOD	0.849368	1.12175e-74	GOOD	0.77843	6.55951e-55	GOOD	1	0.0452766	4.52766	0.0759767	7.59767	1695.98	1726.1	128.855	Overlap		0.0489122	4.89122	0.505647	50.5647	0.024384	-0.0926	0.688389		-0.071 (-0.202 - 0.059)	0.284626	0.477 (0.166 - 0.788)	0.00265753	0.019 (-0.103 - 0.14)	0.76153	0.175 (0.083 - 0.268)	0.000240327	-0.073 (-0.55 - 0.403)	0.763052	-0.028 (-0.057 - 0.002)	0.0662329	0.024 (-0.008 - 0.056)	0.14524
IL.6.sRa_seq.8092.29	IL6R_Cardiometabolic	P08887	seq.8092.29	8092-29	Interleukin-6 receptor subunit alpha	IL-6 sRa	3570	IL6R	0.89205	2.35386e-92	GOOD	0.865126	1.72984e-80	GOOD	0.80913	1.94433e-62	GOOD	1	0.0535609	5.35609	0.0924995	9.24995	9667.81	9704.05	894.267	Overlap		0.0489122	4.89122	0.505647	50.5647	0.024384	-0.0926	0.688389		-0.131 (-0.26 - -0.001)	0.0487949	0.622 (0.302 - 0.942)	0.000137722	-0.005 (-0.127 - 0.117)	0.935211	0.193 (0.101 - 0.286)	5.30945e-05	-0.074 (-0.559 - 0.412)	0.766831	-0.029 (-0.059 - 0.001)	0.0559208	0.025 (-0.007 - 0.057)	0.12822
IL.6_seq.4673.13	IL6_Cardiometabolic	P05231	seq.4673.13	4673-13	Interleukin-6	IL-6	3569	IL6	0.634825	3.46533e-31	GOOD	0.533387	8.22335e-21	GOOD	0.526447	3.1799e-20	GOOD	1	0.0235924	2.35924	0.0329065	3.29065	609.853	605.5	20.0681	Overlap		0.281196	28.1196	0.39636	39.636	-0.903344	-0.8993	0.551099		0.076 (-0.027 - 0.18)	0.150675	-0.109 (-0.354 - 0.137)	0.386643	0.079 (-0.015 - 0.173)	0.102568	-0.141 (-0.213 - -0.069)	0.000150484	0.152 (-0.218 - 0.523)	0.420864	0.001 (-0.022 - 0.025)	0.919906	-0.003 (-0.029 - 0.022)	0.787826
IL.6_seq.4673.13	IL6_Neurology	P05231	seq.4673.13	4673-13	Interleukin-6	IL-6	3569	IL6	0.634825	3.46533e-31	GOOD	0.502192	2.83745e-18	GOOD	0.482923	7.86128e-17	MODERATE	1	0.0235924	2.35924	0.0329065	3.29065	609.853	605.5	20.0681	Overlap		0.157421	15.7421	0.304955	30.4955	-0.794369	-0.70415	0.430214		0.076 (-0.027 - 0.18)	0.150675	-0.109 (-0.354 - 0.137)	0.386643	0.079 (-0.015 - 0.173)	0.102568	-0.141 (-0.213 - -0.069)	0.000150484	0.152 (-0.218 - 0.523)	0.420864	0.001 (-0.022 - 0.025)	0.919906	-0.003 (-0.029 - 0.022)	0.787826
IL.8_seq.3447.64	CXCL8_Cardiometabolic	P10145	seq.3447.64	3447-64	Interleukin-8	IL-8	3576	CXCL8	0.819765	2.26424e-65	GOOD	0.731053	2.14745e-45	GOOD	0.645655	1.56796e-32	GOOD	1	0.0662224	6.62224	0.0979912	9.79912	17664.2	17926.1	1730.93	Overlap		0.0632512	6.32512	0.254327	25.4327	0.66676	0.7095	0.361183		0.067 (-0.054 - 0.188)	0.277435	0.154 (-0.124 - 0.432)	0.278117	-0.031 (-0.141 - 0.079)	0.582933	-0.063 (-0.149 - 0.023)	0.150361	0.112 (-0.325 - 0.549)	0.615422	-0.011 (-0.039 - 0.016)	0.417337	0.013 (-0.016 - 0.042)	0.381993
IL.8_seq.3447.64	CXCL8_Inflammation	P10145	seq.3447.64	3447-64	Interleukin-8	IL-8	3576	CXCL8	0.819765	2.26424e-65	GOOD	0.748552	1.16546e-48	GOOD	0.650516	3.75e-33	GOOD	1	0.0662224	6.62224	0.0979912	9.79912	17664.2	17926.1	1730.93	Overlap		0.0480076	4.80076	0.203745	20.3745	0.901023	0.9044	0.290958		0.067 (-0.054 - 0.188)	0.277435	0.154 (-0.124 - 0.432)	0.278117	-0.031 (-0.141 - 0.079)	0.582933	-0.063 (-0.149 - 0.023)	0.150361	0.112 (-0.325 - 0.549)	0.615422	-0.011 (-0.039 - 0.016)	0.417337	0.013 (-0.016 - 0.042)	0.381993
IL.8_seq.3447.64	CXCL8_Neurology	P10145	seq.3447.64	3447-64	Interleukin-8	IL-8	3576	CXCL8	0.819765	2.26424e-65	GOOD	0.700125	3.2939e-40	GOOD	0.615396	6.63623e-29	GOOD	1	0.0662224	6.62224	0.0979912	9.79912	17664.2	17926.1	1730.93	Overlap		0.0527331	5.27331	0.221837	22.1837	0.951842	1.03365	0.316208		0.067 (-0.054 - 0.188)	0.277435	0.154 (-0.124 - 0.432)	0.278117	-0.031 (-0.141 - 0.079)	0.582933	-0.063 (-0.149 - 0.023)	0.150361	0.112 (-0.325 - 0.549)	0.615422	-0.011 (-0.039 - 0.016)	0.417337	0.013 (-0.016 - 0.042)	0.381993
IL.8_seq.3447.64	CXCL8_Oncology	P10145	seq.3447.64	3447-64	Interleukin-8	IL-8	3576	CXCL8	0.819765	2.26424e-65	GOOD	0.708951	1.28009e-41	GOOD	0.613579	1.0649e-28	GOOD	1	0.0662224	6.62224	0.0979912	9.79912	17664.2	17926.1	1730.93	Overlap		0.0629569	6.29569	0.258347	25.8347	0.885708	0.9785	0.366713		0.067 (-0.054 - 0.188)	0.277435	0.154 (-0.124 - 0.432)	0.278117	-0.031 (-0.141 - 0.079)	0.582933	-0.063 (-0.149 - 0.023)	0.150361	0.112 (-0.325 - 0.549)	0.615422	-0.011 (-0.039 - 0.016)	0.417337	0.013 (-0.016 - 0.042)	0.381993
ILT.2_seq.5090.49	LILRB1_Cardiometabolic	Q8NHL6	seq.5090.49	5090-49	Leukocyte immunoglobulin-like receptor subfamily B member 1	ILT-2	10859	LILRB1	0.935979	8.57247e-121	GOOD	0.832915	2.80178e-69	GOOD	0.811925	3.43326e-63	GOOD	1	0.0625073	6.25073	0.096726	9.6726	5708.93	5713	552.202	Overlap		0.0405754	4.05754	0.265248	26.5248	-0.298964	-0.2565	0.376186		0.089 (-0.016 - 0.194)	0.0975118	-0.016 (-0.266 - 0.234)	0.898349	0.018 (-0.078 - 0.114)	0.712314	0.114 (0.041 - 0.188)	0.00252027	-0.081 (-0.459 - 0.297)	0.675696	-0.023 (-0.047 - 0.001)	0.0581475	0.024 (-0.001 - 0.05)	0.0626186
ILT.4_seq.5091.28	LILRB2_Cardiometabolic	Q8N423	seq.5091.28	5091-28	Leukocyte immunoglobulin-like receptor subfamily B member 2	ILT-4	10288	LILRB2	0.905394	1.81271e-99	GOOD	0.861588	4.02611e-79	GOOD	0.812635	2.20088e-63	GOOD	1	0.0383516	3.83516	0.0719875	7.19875	1587.35	1608.3	114.269	Overlap		0.0401514	4.01514	0.256472	25.6472	-0.087856	-0.0352	0.364135		0.407 (0.285 - 0.528)	3.02798e-10	-0.399 (-0.71 - -0.088)	0.0118588	-0.133 (-0.261 - -0.005)	0.0428661	0.197 (0.099 - 0.295)	0.000100762	-0.312 (-0.821 - 0.196)	0.230074	-0.021 (-0.053 - 0.011)	0.193707	0.018 (-0.016 - 0.052)	0.298668
INGR2.ECD_seq.9180.6	IFNGR2_Neurology	P38484	seq.9180.6	9180-6	Interferon gamma receptor 2:Extracellular domain	INGR2:ECD	3460	IFNGR2	0.71182	4.33943e-42	GOOD	0.709636	9.89858e-42	GOOD	0.673922	2.60739e-36	GOOD	1	0.0321709	3.21709	0.0418666	4.18666	230.725	229.7	9.65966	Overlap		0.0564012	5.64012	0.159019	15.9019	-0.640627	-0.58475	0.227985		0.132 (0.003 - 0.261)	0.0461615	0.312 (0.003 - 0.621)	0.0475148	-0.012 (-0.131 - 0.108)	0.848122	0.28 (0.193 - 0.367)	1.07301e-09	0.091 (-0.386 - 0.569)	0.708518	-0.043 (-0.072 - -0.013)	0.00461793	0.045 (0.013 - 0.076)	0.00546961
INGR2.ECD_seq.9305.89	IFNGR2_Neurology	P38484	seq.9305.89	9305-89	Interferon gamma receptor 2:Extracellular domain	INGR2:ECD	3460	IFNGR2	0.735198	3.81901e-46	GOOD	0.714678	1.45714e-42	GOOD	0.657402	4.72368e-34	GOOD	1	0.0274068	2.74068	0.0370247	3.70247	290.803	290.1	10.7669	Overlap		0.0564012	5.64012	0.159019	15.9019	-0.640627	-0.58475	0.227985		0.175 (0.041 - 0.309)	0.0112109	0.439 (0.106 - 0.772)	0.0097266	-0.099 (-0.227 - 0.029)	0.131557	0.335 (0.243 - 0.427)	8.4156e-12	-0.123 (-0.631 - 0.385)	0.635815	-0.067 (-0.097 - -0.036)	2.37044e-05	0.069 (0.036 - 0.102)	4.64527e-05
IP.10_seq.4141.79	CXCL10_Inflammation	P02778	seq.4141.79	4141-79	C-X-C motif chemokine 10	IP-10	3627	CXCL10	0.754999	6.22876e-50	GOOD	0.680597	2.89603e-37	GOOD	0.709736	9.53434e-42	GOOD	1	0.0370612	3.70612	0.0664413	6.64413	1644.57	1637.15	109.268	Overlap		0.0559799	5.59799	0.628681	62.8681	-0.915138	-0.89905	0.832607		0.04 (-0.084 - 0.164)	0.526998	0.318 (0.003 - 0.632)	0.0475225	0.018 (-0.096 - 0.131)	0.762039	0.051 (-0.037 - 0.139)	0.254063	-0.266 (-0.716 - 0.184)	0.247479	-0.004 (-0.032 - 0.024)	0.762565	0.005 (-0.025 - 0.035)	0.748987
ISK2_seq.13405.61	SPINK2_Inflammation_II	P20155	seq.13405.61	13405-61	Serine protease inhibitor Kazal-type 2	ISK2	6691	SPINK2	0.830263	1.82988e-68	GOOD	0.70908	1.21967e-41	GOOD	0.71204	3.99109e-42	GOOD	1	0.0311521	3.11521	0.0322671	3.22671	93.8125	93.3	3.02706	Overlap		0.0394904	3.94904	0.193389	19.3389	-0.343112	-0.27695	0.276444		-0.121 (-0.25 - 0.008)	0.0661943	0.404 (0.081 - 0.727)	0.0142948	0.048 (-0.071 - 0.167)	0.430927	0.161 (0.07 - 0.252)	0.000610214	0.289 (-0.197 - 0.775)	0.245032	-0.03 (-0.06 - -0.001)	0.0430555	0.036 (0.005 - 0.068)	0.0239796
ISLR2_seq.13124.20	ISLR2_Neurology	Q6UXK2	seq.13124.20	13124-20	Immunoglobulin superfamily containing leucine-rich repeat protein 2	ISLR2	57611	ISLR2	0.875139	1.40973e-84	GOOD	0.787869	4.32496e-57	GOOD	0.722202	7.72098e-44	GOOD	1	0.0670139	6.70139	0.081543	8.1543	4854.07	4887.9	395.815	Overlap		0.387523	38.7523	0.662906	66.2906	-0.352704	-0.24065	0.870721	Inter-CV	0.063 (-0.077 - 0.203)	0.378624	0.395 (0.064 - 0.726)	0.0194274	0.034 (-0.094 - 0.162)	0.604601	0.428 (0.342 - 0.513)	1.53406e-19	0.261 (-0.264 - 0.785)	0.330773	-0.073 (-0.103 - -0.042)	4.73748e-06	0.076 (0.043 - 0.109)	9.48776e-06
ISLR2_seq.8528.74	ISLR2_Neurology	Q6UXK2	seq.8528.74	8528-74	Immunoglobulin superfamily containing leucine-rich repeat protein 2	ISLR2	57611	ISLR2	0.870972	7.80033e-83	GOOD	0.78699	6.98076e-57	GOOD	0.726314	1.48782e-44	GOOD	1	0.052304	5.2304	0.0819107	8.19107	4515.87	4515.6	369.898	Overlap		0.387523	38.7523	0.662906	66.2906	-0.352704	-0.24065	0.870721	Inter-CV	0.082 (-0.058 - 0.221)	0.253776	0.394 (0.064 - 0.725)	0.0194206	0.045 (-0.084 - 0.173)	0.49688	0.424 (0.338 - 0.51)	3.57174e-19	0.217 (-0.308 - 0.742)	0.419114	-0.072 (-0.103 - -0.042)	5.95161e-06	0.074 (0.041 - 0.107)	1.43971e-05
ITI.heavy.chain.H1_seq.7955.195	ITIH1_Inflammation_II	P19827	seq.7955.195	7955-195	Inter-alpha-trypsin inhibitor heavy chain H1	ITI heavy chain H1	3697	ITIH1	0.952546	0	GOOD	0.563454	1.61095e-23	GOOD	0.500071	4.13207e-18	GOOD	1	0.0613098	6.13098	0.0877307	8.77307	33589.5	33952.2	2946.84	Overlap		0.093107	9.3107	0.237185	23.7185	-0.0844808	-0.03585	0.337514		-0.193 (-0.381 - -0.006)	0.0441507	0.234 (-0.212 - 0.681)	0.303581	-0.046 (-0.218 - 0.125)	0.597367	-0.007 (-0.141 - 0.126)	0.914472	-0.423 (-1.104 - 0.258)	0.224222	0.033 (-0.009 - 0.076)	0.123145	-0.034 (-0.08 - 0.012)	0.144384
ITI.heavy.chain.H4_seq.4811.33	ITIH4_Inflammation_II	Q14624	seq.4811.33	4811-33	Inter-alpha-trypsin inhibitor heavy chain H4	ITI heavy chain H4	3700	ITIH4	0.893984	0	GOOD	0.835854	3.36966e-70	GOOD	0.811644	4.09203e-63	GOOD	1	0.0793235	7.93235	0.0990363	9.90363	20444.6	20734.8	2024.76	Overlap		0.0547131	5.47131	0.196599	19.6599	-0.537608	-0.426	0.280947		-0.163 (-0.341 - 0.014)	0.072737	0.282 (-0.141 - 0.704)	0.191134	0.063 (-0.099 - 0.225)	0.446967	-0.11 (-0.236 - 0.016)	0.0880542	-0.289 (-0.935 - 0.358)	0.381958	0.009 (-0.032 - 0.049)	0.672599	-0.009 (-0.052 - 0.035)	0.693254
JAM.B_seq.2997.8	JAM2_Neurology	P57087	seq.2997.8	2997-8	Junctional adhesion molecule B	JAM-B	58494	JAM2	0.815064	4.7308e-64	GOOD	0.806492	9.72953e-62	GOOD	0.77234	1.47148e-53	GOOD	1	0.0399696	3.99696	0.0627111	6.27111	3164.12	3218.4	198.426	Overlap		0.0652916	6.52916	0.142783	14.2783	0.231773	0.2947	0.204955		0.007 (-0.144 - 0.158)	0.92581	0.089 (-0.258 - 0.436)	0.615395	0.131 (-0.004 - 0.267)	0.0592078	0.398 (0.304 - 0.493)	8.80331e-15	0.567 (0.018 - 1.116)	0.0439913	-0.07 (-0.103 - -0.037)	3.95286e-05	0.075 (0.04 - 0.11)	3.79672e-05
JAM.C_seq.2998.53	JAM3_Inflammation_II	Q9BX67	seq.2998.53	2998-53	Junctional adhesion molecule C	JAM-C	83700	JAM3	0.802468	1.08198e-60	GOOD	0.765106	5.23109e-52	GOOD	0.708005	1.82345e-41	GOOD	1	0.0293809	2.93809	0.0372432	3.72432	1043.57	1057.3	38.8659	Overlap		0.0754864	7.54864	0.177552	17.7552	-0.301973	-0.2747	0.254168		0.035 (-0.081 - 0.151)	0.558072	0.115 (-0.161 - 0.391)	0.414006	-0.001 (-0.107 - 0.105)	0.981417	0.253 (0.176 - 0.33)	5.64034e-10	-0.009 (-0.427 - 0.409)	0.966517	-0.05 (-0.075 - -0.024)	0.000162336	0.055 (0.027 - 0.082)	0.000105283
kallikrein.10_seq.6227.1	KLK10_Oncology	O43240	seq.6227.1	6227-1	Kallikrein-10	kallikrein 10	5655	KLK10	0.912718	7.75027e-104	GOOD	0.642084	4.41149e-32	GOOD	0.611721	1.72156e-28	GOOD	1	0.0637157	6.37157	0.0808497	8.08497	141.584	140.9	11.447	Overlap		0.0907865	9.07865	0.44919	44.919	-0.358188	-0.39505	0.618505		0.009 (-0.113 - 0.131)	0.884771	-0.222 (-0.504 - 0.06)	0.122558	0.071 (-0.04 - 0.182)	0.213373	0.055 (-0.032 - 0.142)	0.215502	-0.133 (-0.578 - 0.312)	0.558471	-0.018 (-0.045 - 0.009)	0.198423	0.026 (-0.004 - 0.055)	0.0875747
Kallikrein.11_seq.2831.29	KLK11_Oncology	Q9UBX7	seq.2831.29	2831-29	Kallikrein-11	Kallikrein 11	11012	KLK11	0.853168	5.14285e-76	GOOD	0.725637	1.95506e-44	GOOD	0.702367	1.45979e-40	GOOD	1	0.0479174	4.79174	0.0847784	8.47784	2588.33	2655.8	219.435	Overlap		0.085209	8.5209	0.158978	15.8978	0.0698885	0.03875	0.227927		-0.094 (-0.192 - 0.003)	0.0588668	0.287 (0.045 - 0.528)	0.019945	-0.076 (-0.165 - 0.014)	0.0994845	-0.019 (-0.089 - 0.051)	0.593647	-0.294 (-0.647 - 0.058)	0.102783	0.002 (-0.02 - 0.025)	0.84217	-0.003 (-0.027 - 0.021)	0.835603
Kallikrein.11_seq.7775.15	KLK11_Oncology	Q9UBX7	seq.7775.15	7775-15	Kallikrein-11	Kallikrein 11	11012	KLK11	0.930704	1.92685e-116	GOOD	0.689921	1.2168e-38	GOOD	0.663863	6.4307e-35	GOOD	1	0.0188473	1.88473	0.0210376	2.10376	559.853	561	11.7779	Overlap		0.085209	8.5209	0.158978	15.8978	0.0698885	0.03875	0.227927		-0.09 (-0.191 - 0.012)	0.0842003	0.329 (0.084 - 0.575)	0.00865413	-0.079 (-0.172 - 0.014)	0.0981288	-0.043 (-0.116 - 0.03)	0.24852	-0.341 (-0.709 - 0.027)	0.0702871	0.007 (-0.016 - 0.031)	0.530434	-0.006 (-0.031 - 0.019)	0.613982
kallikrein.13_seq.11152.46	KLK13_Oncology	Q9UKR3	seq.11152.46	11152-46	Kallikrein-13	kallikrein 13	26085	KLK13	0.834775	7.36897e-70	GOOD	0.667869	1.82159e-35	GOOD	0.609644	2.93442e-28	GOOD	1	0.0368334	3.68334	0.0621164	6.21164	366.353	369.2	22.7565	Overlap		0.0608664	6.08664	0.138878	13.8878	0.527635	0.5701	0.199402		-0.077 (-0.203 - 0.049)	0.229699	0.592 (0.273 - 0.911)	0.000275853	0.135 (0.018 - 0.251)	0.0242358	-0.193 (-0.281 - -0.104)	2.77631e-05	0.279 (-0.184 - 0.742)	0.238522	0.001 (-0.029 - 0.03)	0.97201	-0.003 (-0.034 - 0.028)	0.862549
kallikrein.14_seq.8620.56	KLK14_Oncology	Q9P0G3	seq.8620.56	8620-56	Kallikrein-14	kallikrein 14	43847	KLK14	0.730785	2.39878e-45	GOOD	0.467776	9.27821e-16	MODERATE	0.512766	4.18507e-19	GOOD	1	0.0489865	4.89865	0.0817378	8.17378	229.559	233	18.7637	Overlap		0.0964416	9.64416	0.4279	42.79	-1.89659	-1.80315	0.591569		0.005 (-0.156 - 0.167)	0.948047	-0.194 (-0.57 - 0.182)	0.311359	-0.099 (-0.245 - 0.047)	0.183888	-0.126 (-0.239 - -0.013)	0.0296115	-0.236 (-0.825 - 0.354)	0.43432	0.019 (-0.017 - 0.055)	0.311247	-0.015 (-0.054 - 0.024)	0.460102
kallikrein.15_seq.6491.59	KLK15_Oncology_II	Q9H2R5	seq.6491.59	6491-59	Kallikrein-15	kallikrein 15	55554	KLK15	0.744672	6.50965e-48	GOOD	0.61408	9.3499e-29	GOOD	0.622188	1.10231e-29	GOOD	1	0.0308171	3.08171	0.0356371	3.56371	341.5	341.45	12.1701	Overlap		0.259071	25.9071	0.403413	40.3413	-0.0365667	0.0997	0.560206		0.15 (0.026 - 0.273)	0.0180023	-0.054 (-0.34 - 0.232)	0.712749	0.009 (-0.105 - 0.123)	0.877986	0.21 (0.125 - 0.295)	2.14865e-06	0.467 (0.025 - 0.909)	0.0393907	-0.047 (-0.074 - -0.019)	0.000988546	0.051 (0.022 - 0.081)	0.000815772
Kallikrein.7_seq.3378.49	KLK7_Inflammation_II	P49862	seq.3378.49	3378-49	Kallikrein-7	Kallikrein 7	5650	KLK7	0.833765	0	GOOD	0.812541	2.33339e-63	GOOD	0.828621	5.75471e-68	GOOD	1	0.105922	10.5922	0.163604	16.3604	2195.37	2128.2	359.171	Overlap		0.099757	9.9757	0.233984	23.3984	-0.337058	-0.38315	0.333079		-0.015 (-0.129 - 0.099)	0.79754	0.101 (-0.162 - 0.364)	0.450726	0.065 (-0.038 - 0.168)	0.216542	0.096 (0.016 - 0.175)	0.0192737	0.29 (-0.118 - 0.697)	0.164747	-0.026 (-0.051 - -0.001)	0.0464239	0.025 (-0.002 - 0.052)	0.0753416
kallikrein.8_seq.13708.56	KLK8_Oncology	O60259	seq.13708.56	13708-56	Kallikrein-8	kallikrein 8	11202	KLK8	0.843001	1.63048e-72	GOOD	0.856008	4.84638e-77	GOOD	0.842231	2.93231e-72	GOOD	1	0.0607373	6.07373	0.175789	17.5789	208.097	204.2	36.5812	Overlap	Inter-CV	0.081094	8.1094	0.117796	11.7796	-0.0264115	-0.0004	0.169359		-0.079 (-0.209 - 0.05)	0.23136	0.061 (-0.238 - 0.36)	0.68786	-0.03 (-0.148 - 0.087)	0.611319	-0.016 (-0.107 - 0.076)	0.737758	0.247 (-0.225 - 0.72)	0.305658	0.004 (-0.025 - 0.033)	0.779019	0.001 (-0.03 - 0.033)	0.933234
kallikrein.8_seq.2834.54	KLK8_Oncology	O60259	seq.2834.54	2834-54	Kallikrein-8	kallikrein 8	11202	KLK8	0.789558	1.71423e-57	GOOD	0.813296	1.45116e-63	GOOD	0.78459	2.54759e-56	GOOD	1	0.063896	6.3896	0.0756669	7.56669	281.847	279.7	21.3265	Overlap		0.081094	8.1094	0.117796	11.7796	-0.0264115	-0.0004	0.169359		-0.101 (-0.238 - 0.037)	0.153817	0.031 (-0.287 - 0.349)	0.849401	-0.041 (-0.166 - 0.084)	0.518503	-0.041 (-0.138 - 0.057)	0.415815	0.254 (-0.25 - 0.757)	0.324463	0.015 (-0.016 - 0.046)	0.354202	-0.009 (-0.042 - 0.025)	0.61055
Kallistatin_seq.14105.5	SERPINA4_Inflammation_II	P29622	seq.14105.5	14105-5	Kallistatin	Kallistatin	5267	SERPINA4	0.91323	0	GOOD	0.90115	4.27066e-97	GOOD	0.896748	9.53047e-95	GOOD	1	0.0322997	3.22997	0.0384236	3.84236	74992.6	74275.4	2881.48	Overlap		0.0337012	3.37012	0.230738	23.0738	-0.0227077	0.0522	0.328577		0.028 (-0.136 - 0.193)	0.736715	0.279 (-0.11 - 0.668)	0.160199	-0.017 (-0.168 - 0.133)	0.820772	0.007 (-0.111 - 0.124)	0.909594	-0.414 (-1.024 - 0.196)	0.184993	0.042 (0.006 - 0.079)	0.0237035	-0.048 (-0.087 - -0.009)	0.0170875
Kallistatin_seq.3449.58	SERPINA4_Inflammation_II	P29622	seq.3449.58	3449-58	Kallistatin	Kallistatin	5267	SERPINA4	0.939584	0	GOOD	0.909254	1.00377e-101	GOOD	0.89409	2.22244e-93	GOOD	1	0.0230948	2.30948	0.0243127	2.43127	113609	113833	2762.13	Overlap		0.0337012	3.37012	0.230738	23.0738	-0.0227077	0.0522	0.328577		-0.032 (-0.199 - 0.135)	0.70701	0.167 (-0.229 - 0.562)	0.408094	-0.015 (-0.168 - 0.137)	0.842713	-0.046 (-0.165 - 0.072)	0.443851	-0.457 (-1.073 - 0.159)	0.147338	0.075 (0.039 - 0.111)	6.7639e-05	-0.083 (-0.122 - -0.044)	4.32656e-05
KCRU_seq.15542.19	CKMT1A_CKMT1B_Inflammation	P12532	seq.15542.19	15542-19	Creatine kinase U-type, mitochondrial	KCRU	1159	CKMT1A	0.728199	6.92259e-45	GOOD	0.517107	1.87058e-19	GOOD	0.565185	1.10333e-23	GOOD	1	0.0778632	7.78632	0.0736787	7.36787	179.053	177.65	13.1924	Overlap		0.042546	4.2546	2.87988	287.988	0.771715	2.1684	2.15408	Inter-CV	0.149 (0.003 - 0.295)	0.0464025	0.104 (-0.235 - 0.443)	0.547873	-0.072 (-0.206 - 0.062)	0.293509	0.423 (0.332 - 0.514)	2.05523e-17	0.004 (-0.532 - 0.539)	0.989736	-0.061 (-0.093 - -0.028)	0.000294144	0.067 (0.032 - 0.102)	0.00019274
L.plastin_seq.17231.1	LCP1_Cardiometabolic_II	P13796	seq.17231.1	17231-1	Plastin-2	L-plastin	3936	LCP1	0.870227	1.57607e-82	GOOD	0.739537	6.04706e-47	GOOD	0.676732	1.04119e-36	GOOD	1	0.0664404	6.64404	0.0895193	8.95193	3479.63	3512.8	311.494	Overlap		0.144761	14.4761	0.502605	50.2605	-0.0415577	0.0345	0.684681		-0.125 (-0.301 - 0.051)	0.165884	0.555 (0.128 - 0.982)	0.010867	-0.026 (-0.187 - 0.136)	0.753789	0.074 (-0.052 - 0.2)	0.24861	0.151 (-0.503 - 0.805)	0.65095	0.017 (-0.023 - 0.057)	0.417802	-0.018 (-0.061 - 0.025)	0.40752
L.plastin_seq.9749.190	LCP1_Cardiometabolic_II	P13796	seq.9749.190	9749-190	Plastin-2	L-plastin	3936	LCP1	0.876575	3.41982e-85	GOOD	0.750943	3.97423e-49	GOOD	0.679144	4.69483e-37	GOOD	1	0.0463889	4.63889	0.0697497	6.97497	2870.34	2903.05	200.205	Overlap		0.144761	14.4761	0.502605	50.2605	-0.0415577	0.0345	0.684681		-0.046 (-0.22 - 0.128)	0.603997	0.441 (0.006 - 0.875)	0.0467827	-0.098 (-0.256 - 0.059)	0.222484	0.109 (-0.013 - 0.232)	0.0822519	0.455 (-0.198 - 1.109)	0.17328	0.027 (-0.012 - 0.066)	0.176798	-0.027 (-0.069 - 0.015)	0.208792
LACB2_seq.22381.1	LACTB2_Cardiometabolic	Q53H82	seq.22381.1	22381-1	Endoribonuclease LACTB2	LACB2	51110	LACTB2	0.872814	1.34633e-83	GOOD	0.581668	2.6784e-25	GOOD	0.594285	1.34426e-26	GOOD	1	0.0466732	4.66732	0.0831808	8.31808	1837.47	1856.8	152.843	Overlap		0.17884	17.884	0.259485	25.9485	-0.651632	-0.5941	0.368276		0.301 (0.173 - 0.429)	6.4055e-06	-0.17 (-0.482 - 0.142)	0.286111	-0.177 (-0.3 - -0.054)	0.00526839	0.392 (0.306 - 0.477)	4.3795e-17	-0.075 (-0.57 - 0.421)	0.767664	-0.033 (-0.064 - -0.002)	0.0373672	0.032 (-0.001 - 0.065)	0.0595838
Layilin_seq.2635.61	LAYN_Neurology	Q6UX15	seq.2635.61	2635-61	Layilin	Layilin	143903	LAYN	0.919346	3.89004e-108	GOOD	0.892468	1.45684e-92	GOOD	0.870125	1.73434e-82	GOOD	1	0.0182215	1.82215	0.0196964	1.96964	1156.08	1166.9	22.7705	Overlap		0.0746569	7.46569	0.142325	14.2325	0.100612	0.1018	0.204303		0.064 (-0.067 - 0.195)	0.340232	-0.17 (-0.469 - 0.13)	0.267297	-0.012 (-0.132 - 0.108)	0.848012	0.338 (0.254 - 0.422)	9.27726e-14	-0.135 (-0.62 - 0.35)	0.585614	-0.044 (-0.073 - -0.015)	0.00349501	0.047 (0.016 - 0.079)	0.00314369
LECT2_seq.16763.11	LECT2_Cardiometabolic_II	O14960	seq.16763.11	16763-11	Leukocyte cell-derived chemotaxin-2	LECT2	3950	LECT2	0.934245	2.53255e-119	GOOD	0.512551	4.35401e-19	GOOD	0.491321	1.89655e-17	MODERATE	1	0.040122	4.0122	0.0458469	4.58469	1488.97	1489.4	68.2645	Overlap		0.110461	11.0461	0.169286	16.9286	-3.34032	-3.37065	0.242505		-0.229 (-0.342 - -0.116)	9.24474e-05	0.43 (0.15 - 0.711)	0.00266508	0.058 (-0.051 - 0.167)	0.296881	-0.108 (-0.192 - -0.024)	0.0127122	0.008 (-0.426 - 0.443)	0.969789	-0.011 (-0.038 - 0.016)	0.421777	0.016 (-0.014 - 0.045)	0.295012
Leptin_seq.2575.5	LEP_Cardiometabolic	P41159	seq.2575.5	2575-5	Leptin	Leptin	3952	LEP	0.655944	7.35779e-34	GOOD	0.529282	1.83693e-20	GOOD	0.461887	2.34467e-15	MODERATE	1	0.0736455	7.36455	0.117836	11.7836	312.369	298.95	36.8082	Overlap		0.107745	10.7745	0.239522	23.9522	-1.88561	-1.8758	0.340749		-0.182 (-0.312 - -0.052)	0.00630701	1.161 (0.767 - 1.555)	7.45116e-09	-0.035 (-0.164 - 0.095)	0.599259	-0.151 (-0.251 - -0.052)	0.00304432	-0.138 (-0.654 - 0.378)	0.601807	0.013 (-0.019 - 0.045)	0.433289	-0.009 (-0.043 - 0.026)	0.624572
Leptin_seq.8484.24	LEP_Cardiometabolic	P41159	seq.8484.24	8484-24	Leptin	Leptin	3952	LEP	0.899135	5.23443e-96	GOOD	0.568334	5.51031e-24	GOOD	0.5303	1.50636e-20	GOOD	1	0.0575811	5.75811	0.0638543	6.38543	375.522	370.6	23.9787	Overlap		0.107745	10.7745	0.239522	23.9522	-1.88561	-1.8758	0.340749		-0.219 (-0.343 - -0.094)	0.000665767	1.777 (1.302 - 2.251)	2.15712e-13	0.02 (-0.116 - 0.156)	0.773235	-0.179 (-0.283 - -0.075)	0.000846495	-0.151 (-0.694 - 0.392)	0.586507	-0.019 (-0.052 - 0.015)	0.276901	0.015 (-0.021 - 0.052)	0.405783
LG3BP_seq.5000.52	LGALS3BP_Inflammation_II	Q08380	seq.5000.52	5000-52	Galectin-3-binding protein	LG3BP	3959	LGALS3BP	0.703732	8.86229e-41	GOOD	0.698784	5.33899e-40	GOOD	0.595034	1.12095e-26	GOOD	1	0.0522657	5.22657	0.091635	9.1635	2293.59	2335.3	210.173	Overlap		0.048979	4.8979	0.159098	15.9098	-0.568254	-0.5396	0.228097		0.019 (-0.117 - 0.155)	0.785817	-0.154 (-0.499 - 0.191)	0.381329	0.078 (-0.045 - 0.201)	0.214233	0.152 (0.057 - 0.247)	0.00181366	0.255 (-0.229 - 0.738)	0.302483	-0.049 (-0.079 - -0.019)	0.00143323	0.045 (0.013 - 0.078)	0.00633434
LIF.sR_seq.5837.49	LIFR_Inflammation	P42702	seq.5837.49	5837-49	Leukemia inhibitory factor receptor	LIF sR	3977	LIFR	0.828681	5.51833e-68	GOOD	0.541611	1.58915e-21	GOOD	0.512562	4.34472e-19	GOOD	1	0.032775	3.2775	0.0459944	4.59944	205.012	208.2	9.42942	Overlap		0.121455	12.1455	0.265414	26.5414	-0.256035	-0.17355	0.376414		0.071 (-0.071 - 0.212)	0.327742	0.235 (-0.094 - 0.565)	0.162059	0.077 (-0.053 - 0.206)	0.24702	0.218 (0.12 - 0.315)	1.80003e-05	0.169 (-0.346 - 0.685)	0.520107	-0.059 (-0.09 - -0.028)	0.000266551	0.058 (0.025 - 0.092)	0.000751109
Lipocalin.2_seq.2836.68	LCN2_Cardiometabolic	P80188	seq.2836.68	2836-68	Neutrophil gelatinase-associated lipocalin	Lipocalin 2	3934	LCN2	0.938132	1.12052e-122	GOOD	0.888284	1.6269e-90	GOOD	0.866534	4.82347e-81	GOOD	1	0.0492471	4.92471	0.0936981	9.36981	18189.6	18602.8	1704.33	Overlap		0.0349187	3.49187	0.800526	80.0526	0.131572	0.2289	1.01524	Inter-CV	0.473 (0.318 - 0.627)	6.84951e-09	-0.841 (-1.265 - -0.418)	9.8018e-05	-0.055 (-0.217 - 0.107)	0.507222	-0.117 (-0.243 - 0.009)	0.0706959	-0.017 (-0.655 - 0.622)	0.959512	0.034 (-0.006 - 0.074)	0.0964838	-0.033 (-0.076 - 0.011)	0.139814
LIPP_seq.15613.16	PNLIP_Inflammation_II	P16233	seq.15613.16	15613-16	Pancreatic triacylglycerol lipase	LIPP	5406	PNLIP	0.952479	2.83249e-137	GOOD	0.892689	1.12977e-92	GOOD	0.87993	1.16398e-86	GOOD	1	0.0155721	1.55721	0.0215795	2.15795	501.788	504.8	10.8283	Overlap		0.070159	7.0159	0.200016	20.0016	-0.269896	-0.2382	0.285737		-0.01 (-0.153 - 0.133)	0.890666	0.139 (-0.195 - 0.474)	0.413336	0.027 (-0.102 - 0.156)	0.680486	-0.142 (-0.241 - -0.043)	0.00529959	0.333 (-0.18 - 0.846)	0.20464	0.019 (-0.013 - 0.051)	0.240673	-0.017 (-0.051 - 0.017)	0.32707
LIPR2_seq.15471.29	PNLIPRP2_Inflammation	P54317	seq.15471.29	15471-29	Pancreatic lipase-related protein 2	LIPR2	5408	PNLIPRP2	0.93927	1.06052e-123	GOOD	0.879861	1.24935e-86	GOOD	0.841637	4.60367e-72	GOOD	1	0.0303461	3.03461	0.0364801	3.64801	166.441	166.9	6.07177	Overlap		0.0388812	3.88812	0.0674829	6.74829	0.0773038	0.09385	0.0972467		-0.037 (-0.166 - 0.092)	0.576896	0.05 (-0.245 - 0.346)	0.73949	0.065 (-0.052 - 0.182)	0.275693	-0.075 (-0.165 - 0.016)	0.10721	0.248 (-0.219 - 0.714)	0.299184	-0.01 (-0.039 - 0.019)	0.495102	0.008 (-0.023 - 0.039)	0.610004
LIRA2_seq.15614.168	LILRA2_Neurology	Q8N149	seq.15614.168	15614-168	Leukocyte immunoglobulin-like receptor subfamily A member 2	LIRA2	11027	LILRA2	0.824713	8.37548e-67	GOOD	0.811139	5.6059e-63	GOOD	0.758612	1.15904e-50	GOOD	1	0.0322986	3.22986	0.0479922	4.79922	234.822	236.75	11.2696	Overlap		0.0591437	5.91437	0.219823	21.9823	0.0348615	0.17165	0.313404		0.254 (0.126 - 0.381)	0.000118374	-0.241 (-0.547 - 0.066)	0.124083	-0.123 (-0.246 - 0)	0.0516416	0.281 (0.191 - 0.372)	4.07874e-09	-0.154 (-0.638 - 0.33)	0.5324	-0.036 (-0.066 - -0.006)	0.0189249	0.033 (0.001 - 0.065)	0.0445288
LIRA3_seq.6391.52	LILRA3_Cardiometabolic_II	Q8N6C8	seq.6391.52	6391-52	Leukocyte immunoglobulin-like receptor subfamily A member 3	LIRA3	11026	LILRA3	0.984708	0	GOOD	0.910565	1.63195e-102	GOOD	0.904042	1.06154e-98	GOOD	1	0.0586628	5.86628	0.0894619	8.94619	22388.5	22540.9	2002.92	Overlap		0.0437817	4.37817	0.223486	22.3486	-0.256427	-0.4045	0.318501		0.01 (-0.107 - 0.128)	0.866824	0.335 (0.022 - 0.648)	0.0361818	-0.012 (-0.12 - 0.095)	0.821847	-0.005 (-0.089 - 0.078)	0.90354	-0.293 (-0.713 - 0.127)	0.172723	-0.009 (-0.036 - 0.017)	0.499538	0.004 (-0.024 - 0.033)	0.767744
LIRA5_seq.7787.25	LILRA5_Cardiometabolic	A6NI73	seq.7787.25	7787-25	Leukocyte immunoglobulin-like receptor subfamily A member 5	LIRA5	353514	LILRA5	0.880761	4.96128e-87	GOOD	0.658104	3.81266e-34	GOOD	0.630174	1.26131e-30	GOOD	1	0.0249607	2.49607	0.0267966	2.67966	466.203	468.95	12.4927	Overlap		0.0303929	3.03929	0.105702	10.5702	-0.399272	-0.4167	0.152073		0.283 (0.116 - 0.451)	0.00101719	-0.334 (-0.733 - 0.065)	0.10091	-0.109 (-0.266 - 0.048)	0.173904	-0.018 (-0.141 - 0.105)	0.770539	-0.66 (-1.279 - -0.041)	0.0377669	-0.003 (-0.042 - 0.036)	0.872084	0.003 (-0.039 - 0.045)	0.883006
LIRA6_seq.7059.14	LILRA6_Cardiometabolic_II	Q6PI73	seq.7059.14	7059-14	Leukocyte immunoglobulin-like receptor subfamily A member 6	LIRA6	11025	LILRA6	0.884847	6.81145e-89	GOOD	0.590872	3.05915e-26	GOOD	0.59524	1.06624e-26	GOOD	1	0.0304779	3.04779	0.0504233	5.04233	220.65	219.6	11.1259	Overlap		0.0493155	4.93155	0.119461	11.9461	-0.0550577	-0.04625	0.171736		0.165 (0.048 - 0.281)	0.00596299	-0.215 (-0.486 - 0.056)	0.119617	-0.025 (-0.134 - 0.083)	0.647061	0.072 (-0.013 - 0.156)	0.096863	0.114 (-0.313 - 0.542)	0.601342	-0.017 (-0.043 - 0.01)	0.228177	0.021 (-0.007 - 0.05)	0.147263
LIRB5_seq.7015.8	LILRB5_Cardiometabolic	O75023	seq.7015.8	7015-8	Leukocyte immunoglobulin-like receptor subfamily B member 5	LIRB5	10990	LILRB5	0.974558	3.44055e-172	GOOD	0.953216	3.84042e-138	GOOD	0.931764	2.74377e-117	GOOD	1	0.0394087	3.94087	0.0653334	6.53334	1355.04	1377	88.5294	Overlap		0.0403202	4.03202	0.288899	28.8899	0.29758	0.1551	0.408469		-0.061 (-0.177 - 0.054)	0.300397	-0.552 (-0.838 - -0.266)	0.000154792	-0.001 (-0.109 - 0.108)	0.991427	0.122 (0.039 - 0.206)	0.0043847	-0.046 (-0.477 - 0.384)	0.832854	-0.023 (-0.049 - 0.004)	0.0952108	0.027 (-0.002 - 0.055)	0.0671937
LPLC1_seq.11246.3	BPIFB1_Cardiometabolic	Q8TDL5	seq.11246.3	11246-3	BPI fold-containing family B member 1	LPLC1	92747	BPIFB1	0.869603	2.83011e-82	GOOD	0.758361	1.30424e-50	GOOD	0.764636	6.56822e-52	GOOD	1	0.0582756	5.82756	0.0583688	5.83688	158.903	158.8	9.27499	Overlap		0.0373741	3.73741	0.652281	65.2281	-1.22184	-1.0624	0.858981	Inter-CV	0.056 (-0.063 - 0.175)	0.361236	0.326 (-0.048 - 0.701)	0.0879502	-0.023 (-0.131 - 0.086)	0.68272	0.059 (-0.025 - 0.144)	0.16959	-0.285 (-0.711 - 0.141)	0.190976	0.016 (-0.011 - 0.042)	0.253639	-0.016 (-0.045 - 0.012)	0.264279
LPLC1_seq.15367.38	BPIFB1_Cardiometabolic	Q8TDL5	seq.15367.38	15367-38	BPI fold-containing family B member 1	LPLC1	92747	BPIFB1	0.827849	0	GOOD	0.834389	9.7341e-70	GOOD	0.773011	1.04955e-53	GOOD	1	0.0534062	5.34062	0.0962991	9.62991	545.75	533	52.5552	Overlap		0.0373741	3.73741	0.652281	65.2281	-1.22184	-1.0624	0.858981	Inter-CV	-0.036 (-0.192 - 0.121)	0.656093	0.209 (-0.155 - 0.574)	0.260053	0.001 (-0.14 - 0.143)	0.988288	0.015 (-0.095 - 0.126)	0.785287	-0.162 (-0.72 - 0.396)	0.569047	0.036 (0.001 - 0.07)	0.0457315	-0.033 (-0.071 - 0.004)	0.0840113
LRIG1_seq.18831.6	LRIG1_Oncology	Q96JA1	seq.18831.6	18831-6	Leucine-rich repeats and immunoglobulin-like domains protein 1	LRIG1	26018	LRIG1	0.927106	1.14894e-113	GOOD	0.871385	5.276e-83	GOOD	0.820271	1.6231e-65	GOOD	1	0.0452318	4.52318	0.0776088	7.76088	3757.39	3776.4	291.606	Overlap		0.0478161	4.78161	0.28283	28.283	-0.434519	-0.27425	0.400213		0.083 (-0.035 - 0.201)	0.167365	0.374 (0.092 - 0.655)	0.00923086	0.051 (-0.057 - 0.16)	0.355464	0.099 (0.015 - 0.183)	0.0221483	0.156 (-0.288 - 0.599)	0.491472	-0.041 (-0.067 - -0.014)	0.00283203	0.041 (0.012 - 0.069)	0.00556959
LRP11_seq.15472.16	LRP11_Cardiometabolic	Q86VZ4	seq.15472.16	15472-16	Low-density lipoprotein receptor-related protein 11	LRP11	84918	LRP11	0.824479	9.81431e-67	GOOD	0.742094	2.00671e-47	GOOD	0.692179	5.54463e-39	GOOD	1	0.0630042	6.30042	0.0944802	9.44802	7234.47	7183.3	683.514	Overlap		0.0538146	5.38146	0.351553	35.1553	-0.263648	-0.1703	0.492482		0.026 (-0.114 - 0.166)	0.71507	0.38 (0.051 - 0.709)	0.0235969	0.105 (-0.022 - 0.232)	0.105557	0.339 (0.248 - 0.429)	2.72724e-12	0.266 (-0.247 - 0.779)	0.3105	-0.082 (-0.112 - -0.052)	1.86123e-07	0.083 (0.051 - 0.116)	9.09829e-07
LRP11_seq.6713.4	LRP11_Cardiometabolic	Q86VZ4	seq.6713.4	6713-4	Low-density lipoprotein receptor-related protein 11	LRP11	84918	LRP11	0.740862	3.4191e-47	GOOD	0.7072	2.46222e-41	GOOD	0.679575	4.06956e-37	GOOD	1	0.0655241	6.55241	0.0987243	9.87243	311.903	309.8	30.7924	Overlap		0.0538146	5.38146	0.351553	35.1553	-0.263648	-0.1703	0.492482		0.013 (-0.121 - 0.148)	0.844962	0.239 (-0.073 - 0.552)	0.132973	0.093 (-0.029 - 0.216)	0.136104	0.313 (0.225 - 0.401)	2.42958e-11	0.311 (-0.185 - 0.806)	0.220166	-0.065 (-0.095 - -0.036)	1.73535e-05	0.07 (0.038 - 0.101)	2.12101e-05
LRP11_seq.8330.1	LRP11_Cardiometabolic	Q86VZ4	seq.8330.1	8330-1	Low-density lipoprotein receptor-related protein 11	LRP11	84918	LRP11	0.870782	9.33541e-83	GOOD	0.71234	3.56149e-42	GOOD	0.702256	1.52046e-40	GOOD	1	0.0570885	5.70885	0.0889861	8.89861	1936.28	1943.3	172.302	Overlap		0.0538146	5.38146	0.351553	35.1553	-0.263648	-0.1703	0.492482		0.079 (-0.059 - 0.216)	0.262407	0.146 (-0.17 - 0.463)	0.36504	0.114 (-0.01 - 0.238)	0.0729871	0.347 (0.26 - 0.435)	1.73584e-13	0.255 (-0.246 - 0.757)	0.319178	-0.069 (-0.099 - -0.04)	7.19455e-06	0.071 (0.039 - 0.103)	2.14027e-05
LRTM2_seq.8906.60	LRTM2_Neurology_II	Q8N967	seq.8906.60	8906-60	Leucine-rich repeat and transmembrane domain-containing protein 2	LRTM2	654429	LRTM2	0.920322	0	GOOD	0.805107	2.2429e-61	GOOD	0.748979	9.62719e-49	GOOD	1	0.0475234	4.75234	0.0832025	8.32025	6364.72	6423.6	529.561	Overlap		0.110786	11.0786	0.317256	31.7256	-0.129276	-0.0955	0.446775		-0.003 (-0.141 - 0.136)	0.969287	0.541 (0.204 - 0.878)	0.00163595	0.137 (0.01 - 0.264)	0.0347805	0.337 (0.246 - 0.428)	4.0627e-12	0.599 (0.088 - 1.111)	0.0225347	-0.08 (-0.11 - -0.05)	3.49366e-07	0.082 (0.049 - 0.114)	1.55001e-06
LTB4DH_seq.19617.5	PTGR1_Cardiometabolic_II	Q14914	seq.19617.5	19617-5	Prostaglandin reductase 1	LTB4DH	22949	PTGR1	0.576665	8.46613e-25	GOOD	0.583453	1.76788e-25	GOOD	0.435678	1.17753e-13	MODERATE	1	0.0400529	4.00529	0.0622309	6.22309	1589.99	1591.65	98.9464	Overlap		0.0469822	4.69822	0.715645	71.5645	1.07644	1.67045	0.927745	Inter-CV	0.113 (-0.008 - 0.233)	0.068843	-0.205 (-0.505 - 0.095)	0.179812	-0.021 (-0.136 - 0.094)	0.71614	0.113 (0.024 - 0.201)	0.0132968	0.301 (-0.135 - 0.736)	0.177314	0.003 (-0.025 - 0.03)	0.835119	0 (-0.029 - 0.03)	0.97607
LY75_seq.16620.26	LY75_Inflammation	O60449	seq.16620.26	16620-26	Lymphocyte antigen 75	LY75	100526664	LY75	0.866941	3.32612e-81	GOOD	0.502991	0	GOOD	0.466421	1.15026e-15	MODERATE	1	0.05215	5.215	0.0648253	6.48253	905.403	907.3	58.693	Overlap		0.0776495	7.76495	0.146477	14.6477	0.146642	0.16815	0.210202		0.063 (-0.068 - 0.195)	0.348143	-0.05 (-0.352 - 0.252)	0.74736	-0.026 (-0.145 - 0.093)	0.670265	0.133 (0.042 - 0.225)	0.004586	0.18 (-0.295 - 0.655)	0.459214	-0.02 (-0.049 - 0.01)	0.188411	0.024 (-0.008 - 0.056)	0.137825
Lymphotactin_seq.14078.69	XCL1_Oncology	P47992	seq.14078.69	14078-69	Lymphotactin	Lymphotactin	6375	XCL1	0.687829	2.50309e-38	GOOD	0.619362	2.33874e-29	GOOD	0.586081	9.54764e-26	GOOD	1	0.0594543	5.94543	0.141928	14.1928	204.184	200.9	28.9794	Overlap		0.0647302	6.47302	0.393252	39.3252	0.0341885	0.1283	0.547075		0.038 (-0.086 - 0.162)	0.547275	-0.131 (-0.415 - 0.154)	0.368417	0.078 (-0.034 - 0.191)	0.174275	-0.003 (-0.091 - 0.085)	0.943629	0.194 (-0.252 - 0.641)	0.394548	0.003 (-0.025 - 0.031)	0.823106	-0.007 (-0.037 - 0.022)	0.627537
LYVE1_seq.3206.4	LYVE1_Inflammation_II	Q9Y5Y7	seq.3206.4	3206-4	Lymphatic vessel endothelial hyaluronic acid receptor 1	LYVE1	10894	LYVE1	0.832145	0	GOOD	0.836961	1.50013e-70	GOOD	0.766325	2.89262e-52	GOOD	1	0.0756582	7.56582	0.104797	10.4797	10815.9	11194.5	1133.48	Overlap		0.0761948	7.61948	0.123035	12.3035	-0.0219731	-0.0114	0.176836		0.322 (0.188 - 0.456)	4.22189e-06	-0.699 (-1.063 - -0.334)	0.000171324	0.106 (-0.028 - 0.24)	0.121382	0.224 (0.123 - 0.325)	2.01073e-05	0.49 (-0.041 - 1.021)	0.071496	-0.031 (-0.064 - 0.002)	0.0645543	0.034 (-0.001 - 0.07)	0.0603954
M.CSF.R_seq.13682.47	CSF1R_Inflammation_II	P07333	seq.13682.47	13682-47	Macrophage colony-stimulating factor 1 receptor	M-CSF R	1436	CSF1R	0.777619	9.98415e-55	GOOD	0.77144	2.31041e-53	GOOD	0.708605	1.45747e-41	GOOD	1	0.0313714	3.13714	0.0347485	3.47485	174905	175874	6077.7	Overlap		0.0632143	6.32143	0.108404	10.8404	-0.177592	-0.19075	0.155937		0.068 (-0.058 - 0.194)	0.290113	0.366 (0.067 - 0.666)	0.0164118	-0.037 (-0.153 - 0.079)	0.530485	0.187 (0.1 - 0.275)	3.5382e-05	0.39 (-0.067 - 0.846)	0.0958524	-0.027 (-0.055 - 0.002)	0.0671821	0.025 (-0.006 - 0.055)	0.11601
M.CSF.R_seq.2638.12	CSF1R_Inflammation_II	P07333	seq.2638.12	2638-12	Macrophage colony-stimulating factor 1 receptor	M-CSF R	1436	CSF1R	0.678757	0	GOOD	0.743542	1.0677e-47	GOOD	0.569872	3.91526e-24	GOOD	1	0.106881	10.6881	0.115302	11.5302	88248	90076.2	10175.2	Overlap		0.0632143	6.32143	0.108404	10.8404	-0.177592	-0.19075	0.155937		0.099 (-0.048 - 0.247)	0.1877	0.113 (-0.229 - 0.455)	0.51751	0.008 (-0.127 - 0.143)	0.909981	0.214 (0.112 - 0.316)	5.35031e-05	0.322 (-0.212 - 0.857)	0.238265	-0.063 (-0.096 - -0.031)	0.000153496	0.061 (0.026 - 0.096)	0.000727964
MA1A2_seq.9077.10	MAN1A2_Cardiometabolic_II	O60476	seq.9077.10	9077-10	Mannosyl-oligosaccharide 1,2-alpha-mannosidase IB	MA1A2	10905	MAN1A2	0.756722	0	GOOD	0.641693	4.93712e-32	GOOD	0.550583	2.51075e-22	GOOD	1	0.0471989	4.71989	0.0758376	7.58376	3729.41	3747.4	282.83	Overlap		0.0544225	5.44225	0.253481	25.3481	0.131988	0.16365	0.360018		0.067 (-0.045 - 0.179)	0.241159	-0.117 (-0.388 - 0.155)	0.40013	0.023 (-0.078 - 0.124)	0.656073	0.197 (0.121 - 0.272)	6.25219e-07	0.657 (0.197 - 1.117)	0.00551057	-0.051 (-0.075 - -0.026)	6.26982e-05	0.053 (0.027 - 0.08)	8.56264e-05
MA2B2_seq.9251.28	MAN2B2_Cardiometabolic_II	Q9Y2E5	seq.9251.28	9251-28	Epididymis-specific alpha-mannosidase	MA2B2	23324	MAN2B2	0.953306	2.99901e-138	GOOD	0.520376	1.01234e-19	GOOD	0.500923	3.55411e-18	GOOD	1	0.0516936	5.16936	0.061864	6.1864	101.541	101.25	6.28171	Overlap		0.0492627	4.92627	0.10439	10.439	0.0765269	0.09245	0.150195		-0.09 (-0.206 - 0.025)	0.126719	-0.025 (-0.291 - 0.241)	0.852559	-0.017 (-0.122 - 0.088)	0.754547	0.03 (-0.052 - 0.112)	0.471408	-0.152 (-0.574 - 0.269)	0.479104	-0.012 (-0.038 - 0.014)	0.384228	0.015 (-0.013 - 0.043)	0.299818
Macrophage.mannose.receptor_seq.2637.77	MRC1_Inflammation_II	P22897	seq.2637.77	2637-77	Macrophage mannose receptor 1	Macrophage mannose receptor	4360	MRC1	0.855693	6.31486e-77	GOOD	0.825483	4.96806e-67	GOOD	0.775343	3.21287e-54	GOOD	1	0.0995535	9.95535	0.0998263	9.98263	2999.89	3006.4	299.468	Overlap		0.0726801	7.26801	0.140995	14.0995	-0.117154	-0.10865	0.202412		0.272 (0.135 - 0.408)	0.000121373	-0.505 (-0.843 - -0.167)	0.00340875	-0.012 (-0.144 - 0.12)	0.859012	0.303 (0.207 - 0.399)	2.43657e-09	0.335 (-0.187 - 0.857)	0.20982	-0.043 (-0.075 - -0.01)	0.0102299	0.041 (0.007 - 0.076)	0.0207373
MANS1_seq.9557.5	MANSC1_Oncology	Q9H8J5	seq.9557.5	9557-5	MANSC domain-containing protein 1	MANS1	54682	MANSC1	0.806364	0	GOOD	0.779081	4.67565e-55	GOOD	0.720756	1.36855e-43	GOOD	1	0.0723181	7.23181	0.0963018	9.63018	25297.7	25512.3	2436.21	Overlap		0.0622205	6.22205	0.239658	23.9658	0.215177	0.2681	0.340938		0.133 (-0.018 - 0.283)	0.0853437	-0.071 (-0.421 - 0.279)	0.690343	0.142 (0.006 - 0.278)	0.0417501	0.45 (0.358 - 0.542)	7.46619e-19	0.472 (-0.074 - 1.017)	0.0912628	-0.099 (-0.131 - -0.067)	3.76757e-09	0.102 (0.068 - 0.137)	1.60483e-08
Marapsin_seq.15535.3	PRSS27_Cardiometabolic	Q9BQR3	seq.15535.3	15535-3	Serine protease 27	Marapsin	83886	PRSS27	0.797427	2.04757e-59	GOOD	0.797778	1.67255e-59	GOOD	0.728911	5.1781e-45	GOOD	1	0.0713927	7.13927	0.150403	15.0403	171.703	169.1	25.8246	Overlap		0.068877	6.8877	0.275863	27.5863	-0.54328	-0.5036	0.390711		0.035 (-0.104 - 0.174)	0.622358	-0.062 (-0.384 - 0.259)	0.703891	0.086 (-0.039 - 0.211)	0.180897	0.262 (0.17 - 0.355)	6.66607e-08	0.174 (-0.333 - 0.68)	0.502724	-0.055 (-0.086 - -0.025)	0.000439107	0.061 (0.029 - 0.094)	0.00027181
MARCO_seq.20134.27	MARCO_Cardiometabolic	Q9UEW3	seq.20134.27	20134-27	Macrophage receptor MARCO	MARCO	8685	MARCO	0.609648	2.93174e-28	GOOD	0.50727	1.14098e-18	GOOD	0.4291	2.98802e-13	MODERATE	1	0.0745295	7.45295	0.0961912	9.61912	25.4156	24.9	2.44476	Overlap		0.05143	5.143	0.263077	26.3077	0.101484	0.1578	0.373208		0.216 (0.08 - 0.352)	0.00206023	-0.422 (-0.752 - -0.092)	0.0120764	0.069 (-0.059 - 0.197)	0.292333	-0.035 (-0.135 - 0.065)	0.493077	0.3 (-0.209 - 0.808)	0.248869	-0.01 (-0.042 - 0.021)	0.522072	0.01 (-0.024 - 0.044)	0.568537
MATN2_seq.3325.2	MATN2_Inflammation	O00339	seq.3325.2	3325-2	Matrilin-2	MATN2	4147	MATN2	0.641813	4.76938e-32	GOOD	0.576161	9.49612e-25	GOOD	0.383152	1.16743e-10	MODERATE	1	0.0712583	7.12583	0.0909973	9.09973	33345.1	33873.9	3034.31	Overlap		0.0538507	5.38507	0.321187	32.1187	0.174492	0.101	0.452049		0.001 (-0.154 - 0.156)	0.989826	-0.269 (-0.632 - 0.093)	0.145083	-0.032 (-0.172 - 0.109)	0.659951	-0.007 (-0.117 - 0.102)	0.894974	0.246 (-0.312 - 0.804)	0.388827	-0.02 (-0.055 - 0.015)	0.260468	0.013 (-0.024 - 0.051)	0.488801
MATN3_seq.19361.78	MATN3_Neurology	O15232	seq.19361.78	19361-78	Matrilin-3	MATN3	4148	MATN3	0.731581	1.72663e-45	GOOD	0.66202	1.14165e-34	GOOD	0.534801	6.21831e-21	GOOD	1	0.0742422	7.42422	0.0957996	9.57996	2992.29	2969.45	286.661	Overlap		0.0399202	3.99202	0.464984	46.4984	0.6823	0.56445	0.638284		0.013 (-0.12 - 0.145)	0.852906	0.007 (-0.297 - 0.31)	0.966063	0.006 (-0.114 - 0.126)	0.921513	0.143 (0.051 - 0.235)	0.00249194	0.356 (-0.117 - 0.829)	0.141725	-0.021 (-0.051 - 0.008)	0.163426	0.019 (-0.013 - 0.051)	0.246751
MCP.1_seq.2578.67	CCL2_Neurology	P13500	seq.2578.67	2578-67	C-C motif chemokine 2	MCP-1	6347	CCL2	0.730921	2.26768e-45	GOOD	0.639381	9.56618e-32	GOOD	0.572964	1.95878e-24	GOOD	1	0.0397357	3.97357	0.0686703	6.86703	849.712	854.15	58.35	Overlap		0.0628787	6.28787	0.181729	18.1729	1.6256	1.7103	0.260053		0.095 (-0.028 - 0.218)	0.130724	-0.397 (-0.69 - -0.104)	0.0078532	-0.124 (-0.236 - -0.012)	0.0315246	-0.023 (-0.111 - 0.065)	0.612403	-0.074 (-0.521 - 0.373)	0.745748	0.006 (-0.022 - 0.034)	0.65951	-0.001 (-0.031 - 0.029)	0.955668
MDGA1_seq.16900.29	MDGA1_Neurology	Q8NFP4	seq.16900.29	16900-29	MAM domain-containing glycosylphosphatidylinositol anchor protein 1	MDGA1	266727	MDGA1	0.87133	0	GOOD	0.826587	2.33794e-67	GOOD	0.761634	2.77548e-51	GOOD	1	0.0490773	4.90773	0.0829611	8.29611	4503.83	4550.1	373.643	Overlap		0.0605447	6.05447	0.242668	24.2668	0.374319	0.45895	0.3451		0.176 (0.05 - 0.301)	0.00657974	0.15 (-0.143 - 0.442)	0.316273	0.174 (0.058 - 0.289)	0.003487	0.102 (0.011 - 0.193)	0.0281344	0.173 (-0.292 - 0.639)	0.465639	-0.05 (-0.079 - -0.022)	0.000629485	0.054 (0.023 - 0.084)	0.000651353
MDHC_seq.3853.56	MDH1_Inflammation_II	P40925	seq.3853.56	3853-56	Malate dehydrogenase, cytoplasmic	MDHC	4190	MDH1	0.883134	0	GOOD	0.840168	1.39167e-71	GOOD	0.790906	8.13685e-58	GOOD	1	0.0251899	2.51899	0.0307245	3.07245	98692.4	98883.5	3032.28	Overlap		0.052749	5.2749	0.264326	26.4326	-0.113796	-0.07665	0.374922		0.1 (0.02 - 0.179)	0.0145704	0.005 (-0.175 - 0.184)	0.960649	-0.069 (-0.143 - 0.004)	0.0633556	0.124 (0.069 - 0.18)	1.51003e-05	0.286 (-0.032 - 0.604)	0.0790279	-0.011 (-0.029 - 0.008)	0.254342	0.011 (-0.009 - 0.03)	0.275977
MESD2_seq.15299.102	MESD_Neurology	Q14696	seq.15299.102	15299-102	LDLR chaperone MESD	MESD2	23184	MESD	0.715631	1.00961e-42	GOOD	0.606419	6.66529e-28	GOOD	0.551361	2.13368e-22	GOOD	1	0.0471926	4.71926	0.0734975	7.34975	1137.23	1145.25	83.5839	Overlap		0.0928528	9.28528	0.198324	19.8324	-0.330158	-0.3752	0.283366		0.209 (0.058 - 0.36)	0.00701885	-0.156 (-0.511 - 0.2)	0.3912	0.089 (-0.05 - 0.229)	0.211807	0.447 (0.353 - 0.542)	7.40558e-18	0.133 (-0.425 - 0.692)	0.640794	-0.087 (-0.12 - -0.054)	5.39876e-07	0.086 (0.051 - 0.122)	3.57545e-06
Met_seq.2837.3	MET_Cardiometabolic	P08581	seq.2837.3	2837-3	Hepatocyte growth factor receptor	Met	4233	MET	0.831639	6.94195e-69	GOOD	0.804551	3.13006e-61	GOOD	0.74602	3.59401e-48	GOOD	1	0.0766712	7.66712	0.093553	9.3553	2334.38	2349.5	218.388	Overlap		0.0271762	2.71762	0.302934	30.2934	-0.016604	0.0362	0.427484		0.014 (-0.124 - 0.151)	0.847936	0.13 (-0.185 - 0.445)	0.419144	0.042 (-0.083 - 0.167)	0.513496	0.365 (0.279 - 0.452)	8.23881e-15	0.504 (-0.01 - 1.019)	0.055864	-0.072 (-0.102 - -0.043)	2.77285e-06	0.079 (0.048 - 0.111)	1.74817e-06
MFGM_seq.4455.89	MFGE8_Neurology	Q08431	seq.4455.89	4455-89	Lactadherin	MFGM	4240	MFGE8	0.824425	0	GOOD	0.589592	4.15408e-26	GOOD	0.647633	8.78735e-33	GOOD	1	0.063307	6.3307	0.0949244	9.49244	4619.4	4663.75	438.494	Overlap		0.0746219	7.46219	0.542291	54.2291	0.0641115	0.38325	0.732513		-0.054 (-0.191 - 0.083)	0.442505	0.367 (0.045 - 0.689)	0.0252752	0.085 (-0.04 - 0.21)	0.184344	0.316 (0.227 - 0.406)	3.71815e-11	0.625 (0.128 - 1.122)	0.0143484	-0.063 (-0.093 - -0.033)	5.68238e-05	0.069 (0.036 - 0.101)	4.14388e-05
MIA_seq.2687.2	MIA_Oncology	Q16674	seq.2687.2	2687-2	Melanoma-derived growth regulatory protein	MIA	8190	MIA	0.887248	0	GOOD	0.818029	7.02704e-65	GOOD	0.790117	1.25939e-57	GOOD	1	0.0379429	3.79429	0.0494791	4.94791	32585	32423.5	1612.27	Overlap		0.0449805	4.49805	0.104275	10.4275	-0.250623	-0.2558	0.150031		0.044 (-0.079 - 0.166)	0.487192	-0.2 (-0.488 - 0.087)	0.172651	-0.053 (-0.164 - 0.058)	0.346729	-0.102 (-0.187 - -0.016)	0.0209226	0.367 (-0.071 - 0.806)	0.10183	0.005 (-0.023 - 0.032)	0.725869	-0.005 (-0.035 - 0.025)	0.736308
MIC.1_seq.4374.45	GDF15_Cardiometabolic	Q99988	seq.4374.45	4374-45	Growth/differentiation factor 15	MIC-1	9518	GDF15	0.928739	6.58068e-115	GOOD	0.883086	4.40757e-88	GOOD	0.845262	2.85499e-73	GOOD	1	0.0472716	4.72716	0.0790204	7.90204	3524.88	3538.45	278.537	Overlap		0.0250822	2.50822	0.294896	29.4896	0.230824	0.3349	0.416607		0.634 (0.514 - 0.755)	2.93335e-21	-0.521 (-0.865 - -0.177)	0.00296192	0.102 (-0.052 - 0.255)	0.195361	0.094 (-0.025 - 0.213)	0.12389	0.331 (-0.279 - 0.941)	0.288226	-0.03 (-0.068 - 0.008)	0.126422	0.034 (-0.006 - 0.075)	0.0984814
MIF_seq.5356.2	MIF_Neurology	P14174	seq.5356.2	5356-2	Macrophage migration inhibitory factor	MIF	4282	MIF	0.574471	1.39373e-24	GOOD	0.684399	8.06596e-38	GOOD	0.536613	4.33842e-21	GOOD	1	0.0661177	6.61177	0.0717361	7.17361	436.541	433.8	31.3157	Overlap		0.0624793	6.24793	0.438385	43.8385	-1.14788	-1.1598	0.604874		0.12 (-0.027 - 0.267)	0.110388	-0.069 (-0.408 - 0.269)	0.688451	-0.336 (-0.471 - -0.202)	1.65038e-06	0.404 (0.306 - 0.501)	2.4464e-14	-0.377 (-0.906 - 0.152)	0.163701	-0.047 (-0.08 - -0.015)	0.00490867	0.046 (0.011 - 0.081)	0.0105924
MIG_seq.9188.119	CXCL9_Inflammation	Q07325	seq.9188.119	9188-119	C-X-C motif chemokine 9	MIG	4283	CXCL9	0.533366	8.25613e-21	GOOD	0.528753	2.03591e-20	GOOD	0.54413	9.51971e-22	GOOD	1	0.0349739	3.49739	0.0467026	4.67026	417.35	419.15	19.4913	Overlap		0.057476	5.7476	0.255472	25.5472	0.387869	0.4423	0.362758		0.479 (0.319 - 0.64)	1.53479e-08	-0.263 (-0.658 - 0.132)	0.19192	0.1 (-0.064 - 0.265)	0.231456	-0.108 (-0.236 - 0.02)	0.09891	-0.564 (-1.208 - 0.081)	0.0878514	0.004 (-0.037 - 0.044)	0.857645	-0.018 (-0.061 - 0.026)	0.431792
MIP.5_seq.14109.15	CCL15_Cardiometabolic	Q16663	seq.14109.15	14109-15	C-C motif chemokine 15	MIP-5	6359	CCL15	0.853809	3.03088e-76	GOOD	0.813166	1.5753e-63	GOOD	0.754603	7.47688e-50	GOOD	1	0.0237483	2.37483	0.0305775	3.05775	1042.3	1042.5	31.8709	Overlap		0.0286539	2.86539	0.360342	36.0342	-0.447432	-0.4572	0.50408		0.456 (0.302 - 0.611)	2.00555e-08	-0.424 (-0.811 - -0.037)	0.0319333	0.093 (-0.065 - 0.251)	0.251522	-0.1 (-0.222 - 0.023)	0.113994	0.17 (-0.467 - 0.807)	0.602232	-0.006 (-0.045 - 0.033)	0.757882	0.011 (-0.031 - 0.053)	0.59429
MIP.5_seq.18289.16	CCL15_Cardiometabolic	Q16663	seq.18289.16	18289-16	C-C motif chemokine 15	MIP-5	6359	CCL15	0.862071	2.63443e-79	GOOD	0.828828	4.9816e-68	GOOD	0.785614	1.46886e-56	GOOD	1	0.0496602	4.96602	0.0872662	8.72662	13923.9	14060.6	1215.09	Overlap		0.0286539	2.86539	0.360342	36.0342	-0.447432	-0.4572	0.50408		0.518 (0.373 - 0.663)	2.19302e-11	-0.538 (-0.92 - -0.156)	0.00575269	0.079 (-0.078 - 0.236)	0.325151	-0.049 (-0.172 - 0.073)	0.429829	0.175 (-0.461 - 0.811)	0.590602	-0.006 (-0.045 - 0.033)	0.765419	0.009 (-0.033 - 0.05)	0.681826
MMP.1_seq.4924.32	MMP1_Inflammation	P03956	seq.4924.32	4924-32	Interstitial collagenase	MMP-1	4312	MMP1	0.894236	1.87311e-93	GOOD	0.813921	9.7783e-64	GOOD	0.805876	1.41133e-61	GOOD	1	0.0254156	2.54156	0.0398434	3.98434	233.041	231.05	9.28512	Overlap		0.0378272	3.78272	0.223427	22.3427	1.51977	1.5995	0.318419		-0.177 (-0.279 - -0.076)	0.00070854	0.172 (-0.071 - 0.415)	0.166194	0.148 (0.054 - 0.242)	0.00223295	-0.064 (-0.139 - 0.01)	0.09118	-0.071 (-0.455 - 0.313)	0.717931	-0.023 (-0.047 - 0)	0.0529521	0.021 (-0.004 - 0.047)	0.0983969
MMP.10_seq.8479.4	MMP10_Inflammation	P09238	seq.8479.4	8479-4	Stromelysin-2	MMP-10	4319	MMP10	0.556953	6.54595e-23	GOOD	0.378215	2.1021e-10	MODERATE	0.793853	1.56619e-58	GOOD	1	0.0261896	2.61896	0.0386211	3.86211	217.519	219.1	8.40082	Overlap		0.0473675	4.73675	0.171517	17.1517	0.442181	0.4416	0.245655		0.231 (0.102 - 0.359)	0.000518194	-0.213 (-0.516 - 0.089)	0.16709	-0.256 (-0.374 - -0.139)	2.80005e-05	0.258 (0.169 - 0.348)	4.27053e-08	-0.989 (-1.452 - -0.526)	3.95664e-05	-0.03 (-0.06 - 0)	0.0508091	0.029 (-0.004 - 0.061)	0.0831866
MMP.12_seq.4496.60	MMP12_Oncology	P39900	seq.4496.60	4496-60	Macrophage metalloelastase	MMP-12	4321	MMP12	0.923059	1.03906e-110	GOOD	0.8787	4.06417e-86	GOOD	0.898026	2.03308e-95	GOOD	1	0.0268606	2.68606	0.036061	3.6061	183.634	184.2	6.62204	Overlap		0.0417744	4.17744	0.314363	31.4363	0.289992	0.299	0.442888		0.29 (0.168 - 0.412)	4.93734e-06	0.05 (-0.241 - 0.341)	0.736749	0.106 (-0.013 - 0.225)	0.0826083	-0.095 (-0.188 - -0.003)	0.044491	-0.217 (-0.692 - 0.257)	0.370533	-0.003 (-0.033 - 0.026)	0.82348	-0.003 (-0.035 - 0.029)	0.847697
MMP.7_seq.2789.26	MMP7_Cardiometabolic	P09237	seq.2789.26	2789-26	Matrilysin	MMP-7	4316	MMP7	0.893376	5.10368e-93	GOOD	0.814485	6.83819e-64	GOOD	0.782974	6.03294e-56	GOOD	1	0.12537	12.537	0.127782	12.7782	6504.36	6348.3	831.142	Overlap	Intra-CV	0.0469701	4.69701	0.215196	21.5196	3.4498	3.4946	0.306955		0.265 (0.139 - 0.391)	4.95915e-05	-0.259 (-0.556 - 0.038)	0.0871338	0.127 (0.007 - 0.247)	0.0396912	-0.04 (-0.135 - 0.054)	0.405195	0.257 (-0.226 - 0.739)	0.298013	0.006 (-0.025 - 0.036)	0.720128	-0.001 (-0.034 - 0.031)	0.939568
MMP.8_seq.9172.69	MMP8_Neurology	P22894	seq.9172.69	9172-69	Neutrophil collagenase	MMP-8	4317	MMP8	0.66753	2.02822e-35	GOOD	0.415554	1.91015e-12	MODERATE	0.502465	2.70246e-18	GOOD	1	0.0417034	4.17034	0.0769618	7.69618	2511.66	2544	193.302	Overlap		0.0866382	8.66382	0.253556	25.3556	-0.317277	-0.387	0.360121		0.226 (0.083 - 0.369)	0.00211266	-0.05 (-0.385 - 0.284)	0.768712	0.192 (0.06 - 0.324)	0.00463614	-0.169 (-0.271 - -0.067)	0.00135933	-0.33 (-0.857 - 0.198)	0.221952	-0.023 (-0.056 - 0.01)	0.179677	0.022 (-0.013 - 0.058)	0.219889
Mn.SOD_seq.5008.51	SOD2_Neurology	P04179	seq.5008.51	5008-51	Superoxide dismutase [Mn], mitochondrial	Mn SOD	6648	SOD2	0.765085	0	GOOD	0.649018	5.84442e-33	GOOD	0.624061	6.66621e-30	GOOD	1	0.0413195	4.13195	0.070123	7.0123	9534.56	9684	668.592	Overlap		0.0653947	6.53947	0.201285	20.1285	-0.0670692	-0.00235	0.287514		0.068 (-0.088 - 0.224)	0.391368	0.057 (-0.304 - 0.417)	0.757635	0.072 (-0.068 - 0.213)	0.314545	0.457 (0.362 - 0.552)	2.24856e-18	0.399 (-0.168 - 0.966)	0.168646	-0.085 (-0.118 - -0.051)	1.29506e-06	0.086 (0.05 - 0.122)	5.11651e-06
MPIF.1_seq.2913.1	CCL23_Inflammation	P55773	seq.2913.1	2913-1	C-C motif chemokine 23	MPIF-1	6368	CCL23	0.747174	2.15457e-48	GOOD	0.616836	4.55217e-29	GOOD	0.591014	2.95741e-26	GOOD	1	0.0589738	5.89738	0.0953325	9.53325	1344.26	1360.15	128.152	Overlap		0.0417402	4.17402	0.319786	31.9786	-0.429881	-0.2735	0.45017		0.296 (0.163 - 0.429)	1.87634e-05	-0.365 (-0.688 - -0.041)	0.0270192	-0.076 (-0.205 - 0.053)	0.25085	0.081 (-0.019 - 0.182)	0.113957	-0.68 (-1.182 - -0.177)	0.00854249	-0.009 (-0.042 - 0.023)	0.564221	0.011 (-0.024 - 0.045)	0.549502
MSP_seq.4407.10	MST1_Inflammation_II	P26927	seq.4407.10	4407-10	Hepatocyte growth factor-like protein	MSP	4485	MST1	0.976137	0	GOOD	0.883299	3.52458e-88	GOOD	0.85555	7.11991e-77	GOOD	1	0.0588703	5.88703	0.0882568	8.82568	57413.3	58911.7	5067.11	Overlap		0.0520666	5.20666	0.18912	18.912	-0.0775577	-0.0291	0.270449		-0.065 (-0.193 - 0.064)	0.323606	0.019 (-0.271 - 0.309)	0.896966	-0.051 (-0.167 - 0.065)	0.391808	-0.003 (-0.093 - 0.088)	0.952851	-0.359 (-0.819 - 0.101)	0.127015	0.006 (-0.022 - 0.035)	0.65994	-0.008 (-0.039 - 0.023)	0.632053
MUC18_seq.20512.2	MCAM_Cardiometabolic	P43121	seq.20512.2	20512-2	Melanoma-associated antigen MUC18	MUC18	4162	MCAM	0.549841	2.93055e-22	GOOD	0.642379	4.05279e-32	GOOD	0.655723	7.86857e-34	GOOD	1	0.0228922	2.28922	0.0284006	2.84006	64970.1	64909	1845.19	Overlap		0.042467	4.2467	0.766736	76.6736	0.093244	-0.1069	0.981036	Inter-CV	0.203 (0.071 - 0.334)	0.00272451	0.1 (-0.206 - 0.405)	0.521561	0.15 (0.028 - 0.271)	0.0167724	0.159 (0.065 - 0.253)	0.00106379	0.548 (0.06 - 1.037)	0.0288212	-0.064 (-0.093 - -0.034)	3.00953e-05	0.059 (0.027 - 0.091)	0.000323914
MXRA8.ECD_seq.10521.10	MXRA8_Inflammation_II	Q9BRK3	seq.10521.10	10521-10	Matrix-remodeling-associated protein 8:Extracellular domain	MXRA8:ECD	54587	MXRA8	0.516649	2.03761e-19	GOOD	0.712025	4.01391e-42	GOOD	0.670458	7.97656e-36	GOOD	1	0.0428195	4.28195	0.0822555	8.22555	2083.55	2089.3	171.383	Overlap		0.0505494	5.05494	0.322986	32.2986	0.205404	0.01905	0.454459		0.293 (0.164 - 0.422)	1.21993e-05	-0.336 (-0.654 - -0.019)	0.0376087	0.072 (-0.058 - 0.203)	0.277854	0.128 (0.028 - 0.229)	0.0130485	-0.062 (-0.562 - 0.438)	0.807826	-0.06 (-0.09 - -0.03)	0.000136147	0.06 (0.027 - 0.092)	0.00040964
MYOC_seq.16558.2	MYOC_Neurology	Q99972	seq.16558.2	16558-2	Myocilin	MYOC	4653	MYOC	0.92145	1.4028e-109	GOOD	0.88851	1.26739e-90	GOOD	0.880913	4.23991e-87	GOOD	1	0.0891703	8.91703	0.195826	19.5826	242.147	238.3	47.4186	Overlap	Inter-CV	0.0813947	8.13947	0.415992	41.5992	0.0846231	0.15485	0.576368		0.109 (-0.01 - 0.228)	0.0732872	-0.238 (-0.515 - 0.039)	0.0923669	-0.052 (-0.161 - 0.057)	0.35139	0.033 (-0.052 - 0.118)	0.448926	-0.292 (-0.729 - 0.145)	0.191252	-0.014 (-0.041 - 0.013)	0.306921	0.015 (-0.014 - 0.044)	0.305366
Myoglobin_seq.3042.7	MB_Cardiometabolic	P02144	seq.3042.7	3042-7	Myoglobin	Myoglobin	4151	MB	0.885677	0	GOOD	0.67572	1.4508e-36	GOOD	0.664341	5.53819e-35	GOOD	1	0.038315	3.8315	0.065836	6.5836	245.25	243.3	16.1463	Overlap		0.0265189	2.65189	0.452786	45.2786	1.01298	0.8806	0.623025		0.147 (0.015 - 0.279)	0.0296193	-0.784 (-1.138 - -0.431)	1.38276e-05	0.055 (-0.071 - 0.181)	0.390123	-0.083 (-0.181 - 0.015)	0.0970914	0.072 (-0.433 - 0.577)	0.781234	0.012 (-0.019 - 0.043)	0.449309	-0.013 (-0.047 - 0.02)	0.440669
NAGPA_seq.11208.15	NAGPA_Inflammation_II	Q9UK23	seq.11208.15	11208-15	N-acetylglucosamine-1-phosphodiester alpha-N-acetylglucosaminidase	NAGPA	51172	NAGPA	0.893752	3.29493e-93	GOOD	0.836103	2.81063e-70	GOOD	0.805379	1.90415e-61	GOOD	1	0.015478	1.5478	0.0246041	2.46041	456.947	460.3	11.2427	Overlap		0.0413316	4.13316	0.146588	14.6588	-0.0198077	0.0085	0.210359		0.14 (0 - 0.281)	0.0508835	0.29 (-0.038 - 0.618)	0.0826977	0.059 (-0.071 - 0.189)	0.375368	0.378 (0.288 - 0.468)	1.02068e-14	0.388 (-0.127 - 0.903)	0.140909	-0.059 (-0.09 - -0.027)	0.000296038	0.06 (0.026 - 0.093)	0.000601077
NAP.2_seq.2790.54	PPBP_Inflammation_II	P02775	seq.2790.54	2790-54	Neutrophil-activating peptide 2	NAP-2	5473	PPBP	0.921696	9.45526e-110	GOOD	0.884754	7.52553e-89	GOOD	0.865366	1.39279e-80	GOOD	1	0.0839348	8.39348	0.0992913	9.92913	3562.37	3557.4	353.712	Overlap		0.0660368	6.60368	0.261945	26.1945	-1.68428	-1.77225	0.371654		0.214 (0.075 - 0.352)	0.00269647	-0.276 (-0.629 - 0.076)	0.124649	0.05 (-0.08 - 0.179)	0.453919	-0.053 (-0.154 - 0.048)	0.304597	-0.182 (-0.691 - 0.327)	0.484049	-0.049 (-0.081 - -0.018)	0.00230911	0.059 (0.025 - 0.092)	0.000774387
NAR3_seq.10970.3	ART3_Cardiometabolic	Q13508	seq.10970.3	10970-3	Ecto-ADP-ribosyltransferase 3	NAR3	419	ART3	0.891001	7.78224e-92	GOOD	0.872195	2.43795e-83	GOOD	0.826484	2.50957e-67	GOOD	1	0.0536131	5.36131	0.0741167	7.41167	1268.73	1284.45	94.034	Overlap		0.0486185	4.86185	0.509882	50.9882	0.371156	0.2589	0.693538		0.267 (0.127 - 0.408)	0.000229892	0.065 (-0.266 - 0.397)	0.698922	0.093 (-0.04 - 0.226)	0.172515	0.321 (0.224 - 0.417)	4.1678e-10	0.197 (-0.338 - 0.731)	0.471331	-0.076 (-0.108 - -0.044)	4.63978e-06	0.074 (0.04 - 0.109)	3.3333e-05
NAR3_seq.7970.315	ART3_Cardiometabolic	Q13508	seq.7970.315	7970-315	Ecto-ADP-ribosyltransferase 3	NAR3	419	ART3	0.770996	2.88435e-53	GOOD	0.820753	1.18173e-65	GOOD	0.76635	2.85675e-52	GOOD	1	0.0422628	4.22628	0.0859091	8.59091	12494.7	12582	1073.41	Overlap		0.0486185	4.86185	0.509882	50.9882	0.371156	0.2589	0.693538		0.198 (0.066 - 0.331)	0.00359337	0.081 (-0.227 - 0.389)	0.606248	0.037 (-0.086 - 0.161)	0.554694	0.283 (0.193 - 0.373)	2.72216e-09	0.198 (-0.297 - 0.694)	0.433687	-0.076 (-0.106 - -0.047)	5.68159e-07	0.075 (0.044 - 0.107)	4.67304e-06
NB5R2_seq.19143.38	CYB5R2_Oncology_II	Q6BCY4	seq.19143.38	19143-38	NADH-cytochrome b5 reductase 2	NB5R2	51700	CYB5R2	0.940193	1.51668e-124	GOOD	0.854765	1.37073e-76	GOOD	0.842333	2.71269e-72	GOOD	1	0.0418788	4.18788	0.0738931	7.38931	979.006	987.9	72.3418	Overlap		0.144122	14.4122	0.229986	22.9986	-0.5641	-0.45975	0.327533		-0.093 (-0.213 - 0.026)	0.12617	0.065 (-0.212 - 0.341)	0.645085	-0.033 (-0.142 - 0.077)	0.558591	0.166 (0.083 - 0.249)	0.000116704	0.321 (-0.114 - 0.755)	0.149331	-0.042 (-0.068 - -0.015)	0.002188	0.046 (0.018 - 0.075)	0.00152864
NCAM.L1_seq.4246.40	L1CAM_Oncology	P32004	seq.4246.40	4246-40	Neural cell adhesion molecule L1	NCAM-L1	3897	L1CAM	0.827646	0	GOOD	0.792547	3.26182e-58	GOOD	0.774047	6.21398e-54	GOOD	1	0.105774	10.5774	0.122539	12.2539	1804.45	1793	221.116	Overlap		0.078349	7.8349	0.222147	22.2147	-0.573	-0.50855	0.316638		0.107 (-0.029 - 0.243)	0.122684	0.161 (-0.153 - 0.476)	0.314035	0.069 (-0.055 - 0.193)	0.276903	0.379 (0.294 - 0.465)	3.08465e-16	0.199 (-0.298 - 0.696)	0.433696	-0.063 (-0.093 - -0.034)	4.16409e-05	0.063 (0.031 - 0.095)	0.000159697
NCAM1_seq.20161.41	NCAM1_Cardiometabolic	P13591	seq.20161.41	20161-41	Neural cell adhesion molecule 1	NCAM1	4684	NCAM1	0.683481	0	GOOD	0.688479	2.00196e-38	GOOD	0.656277	6.65184e-34	GOOD	1	0.0266448	2.66448	0.0306662	3.06662	125191	125839	3839.12	Overlap		0.0728405	7.28405	0.689262	68.9262	0.229828	0.0877	0.899476	Inter-CV	0.075 (-0.06 - 0.21)	0.278219	0.055 (-0.255 - 0.365)	0.727209	0.123 (0.002 - 0.245)	0.0482189	0.33 (0.243 - 0.416)	1.25571e-12	0.273 (-0.213 - 0.759)	0.271487	-0.087 (-0.116 - -0.059)	6.32906e-09	0.09 (0.06 - 0.121)	2.34126e-08
nectin.1.gamma.ECD_seq.20584.4	NECTIN1_Inflammation_II	Q15223	seq.20584.4	20584-4	Nectin-1, isoform gamma:Extracellular domain	nectin-1 gamma:ECD	5818	NECTIN1	0.881944	0	GOOD	0.67112	6.44807e-36	GOOD	0.637296	1.72864e-31	GOOD	1	0.0451008	4.51008	0.078735	7.8735	4900.61	4940.8	385.849	Overlap		0.291252	29.1252	0.347329	34.7329	-0.0974231	-0.0843	0.486892		0.012 (-0.138 - 0.162)	0.876045	0.079 (-0.264 - 0.423)	0.651462	0.089 (-0.045 - 0.224)	0.194997	0.429 (0.338 - 0.521)	1.21442e-17	0.248 (-0.297 - 0.793)	0.374018	-0.082 (-0.113 - -0.05)	1.06318e-06	0.083 (0.048 - 0.117)	4.06355e-06
NELL1_seq.6544.33	NELL1_Oncology	Q92832	seq.6544.33	6544-33	Protein kinase C-binding protein NELL1	NELL1	4745	NELL1	0.881043	3.71016e-87	GOOD	0.662259	1.06005e-34	GOOD	0.643725	2.74731e-32	GOOD	1	0.0424465	4.24465	0.11525	11.525	367.512	358.1	42.3557	Overlap		0.0519211	5.19211	0.239744	23.9744	0.125627	0.2048	0.341057		-0.045 (-0.175 - 0.085)	0.499253	0.248 (-0.053 - 0.549)	0.106245	-0.027 (-0.147 - 0.092)	0.656972	0.29 (0.204 - 0.377)	2.21362e-10	0.552 (0.089 - 1.016)	0.0202503	-0.05 (-0.078 - -0.021)	0.000745624	0.055 (0.025 - 0.086)	0.00049908
NEO1_seq.8900.28	NEO1_Neurology_II	Q92859	seq.8900.28	8900-28	Neogenin	NEO1	4756	NEO1	0.848245	0	GOOD	0.773717	7.34366e-54	GOOD	0.707426	2.26327e-41	GOOD	1	0.0484285	4.84285	0.0789214	7.89214	7270.54	7367.1	573.802	Overlap		0.113595	11.3595	0.142541	14.2541	-0.296256	-0.2985	0.20461		0.145 (-0.008 - 0.297)	0.0637579	-0.002 (-0.355 - 0.351)	0.991824	0.102 (-0.037 - 0.24)	0.152847	0.419 (0.323 - 0.515)	1.04097e-15	0.352 (-0.209 - 0.913)	0.220354	-0.086 (-0.119 - -0.053)	5.67027e-07	0.09 (0.055 - 0.126)	1.04779e-06
NEU1_seq.8356.88	OXT_Neurology	P01178	seq.8356.88	8356-88	Oxytocin-neurophysin 1	NEU1	5020	OXT	0.857649	0	GOOD	0.741004	3.21692e-47	GOOD	0.705764	4.19426e-41	GOOD	1	0.045671	4.5671	0.0686588	6.86588	4381.97	4446.7	300.861	Overlap		0.0521473	5.21473	0.12363	12.363	0.219762	0.22785	0.177684		0.006 (-0.122 - 0.133)	0.926992	0.364 (0.06 - 0.668)	0.0189006	0.033 (-0.084 - 0.149)	0.584993	0.021 (-0.07 - 0.112)	0.650996	-0.113 (-0.576 - 0.35)	0.633167	-0.019 (-0.047 - 0.01)	0.205494	0.02 (-0.011 - 0.051)	0.198626
NEUG_seq.18303.39	NRGN_Inflammation_II	Q92686	seq.18303.39	18303-39	Neurogranin	NEUG	4900	NRGN	0.89637	0	GOOD	0.868913	5.38818e-82	GOOD	0.822936	2.77005e-66	GOOD	1	0.0423738	4.23738	0.060339	6.0339	2931.72	2968.1	176.897	Overlap		0.154632	15.4632	0.331954	33.1954	-0.2013	-0.1467	0.466449		0.214 (0.092 - 0.337)	0.000666477	0.084 (-0.204 - 0.373)	0.566097	-0.243 (-0.356 - -0.13)	3.61416e-05	0.593 (0.538 - 0.649)	2.15356e-57	-0.457 (-0.916 - 0.001)	0.0514786	-0.053 (-0.081 - -0.025)	0.000252091	0.053 (0.023 - 0.083)	0.000652639
Neuropilin.2_seq.15387.44	NRP2_Neurology	O60462	seq.15387.44	15387-44	Neuropilin-2	Neuropilin-2	8828	NRP2	0.668402	0	GOOD	0.771775	1.95387e-53	GOOD	0.629701	1.43636e-30	GOOD	1	0.050757	5.0757	0.0854365	8.54365	22966.4	23336.2	1962.17	Overlap		0.0912159	9.12159	0.245032	24.5032	-0.00520769	-0.0088	0.348366		0.151 (-0.001 - 0.303)	0.0520343	0.167 (-0.184 - 0.518)	0.350695	-0.02 (-0.16 - 0.12)	0.776721	0.341 (0.24 - 0.442)	2.02423e-10	0.456 (-0.103 - 1.014)	0.111165	-0.088 (-0.121 - -0.056)	2.64675e-07	0.089 (0.053 - 0.124)	1.61318e-06
Neuropilin.2_seq.6590.54	NRP2_Neurology	O60462	seq.6590.54	6590-54	Neuropilin-2	Neuropilin-2	8828	NRP2	0.809088	1.99483e-62	GOOD	0.81652	1.86237e-64	GOOD	0.748853	1.01861e-48	GOOD	1	0.0447857	4.47857	0.0609267	6.09267	437.809	437.4	26.6743	Overlap		0.0912159	9.12159	0.245032	24.5032	-0.00520769	-0.0088	0.348366		0.155 (0.002 - 0.308)	0.0487245	0.346 (-0.015 - 0.707)	0.0601368	0.031 (-0.111 - 0.172)	0.670974	0.378 (0.278 - 0.479)	2.17864e-12	0.621 (0.055 - 1.187)	0.0324016	-0.065 (-0.1 - -0.031)	0.000222954	0.065 (0.028 - 0.102)	0.000635127
NFASC_seq.7179.69	NFASC_Inflammation	O94856	seq.7179.69	7179-69	Neurofascin	NFASC	23114	NFASC	0.820099	1.81776e-65	GOOD	0.65095	3.2961e-33	GOOD	0.608441	3.98983e-28	GOOD	1	0.0531429	5.31429	0.0832735	8.32735	9312.35	9434.2	775.472	Overlap		0.0451975	4.51975	0.0796864	7.96864	-0.432092	-0.4288	0.114781		0.162 (0.023 - 0.3)	0.0230787	0.301 (-0.023 - 0.625)	0.0689433	0.094 (-0.034 - 0.222)	0.152256	0.281 (0.187 - 0.375)	1.6335e-08	0.375 (-0.145 - 0.894)	0.15878	-0.071 (-0.101 - -0.04)	9.87999e-06	0.072 (0.039 - 0.105)	2.98072e-05
NFL_seq.10082.251	NEFL_Neurology	P07196	seq.10082.251	10082-251	Neurofilament light polypeptide	NFL	4747	NEFL	0.916381	3.60529e-106	GOOD	0.874695	2.17626e-84	GOOD	0.829643	2.82509e-68	GOOD	1	0.0466217	4.66217	0.0781986	7.81986	5481.32	5478	428.632	Overlap		0.447249	44.7249	0.560045	56.0045	0.00179615	0.0574	0.753536		0.692 (0.562 - 0.822)	1.48591e-21	-0.709 (-1.098 - -0.32)	0.000357702	-0.04 (-0.209 - 0.129)	0.641078	0.338 (0.213 - 0.463)	2.47909e-07	-0.785 (-1.447 - -0.122)	0.0211531	-0.02 (-0.062 - 0.022)	0.350825	0.018 (-0.027 - 0.063)	0.432237
NID2_seq.16060.99	NID2_Neurology	Q14112	seq.16060.99	16060-99	Nidogen-2	NID2	22795	NID2	0.677822	7.27057e-37	GOOD	0.598794	4.46888e-27	GOOD	0.494082	1.17807e-17	MODERATE	1	0.0493505	4.93505	0.0706061	7.06061	514.906	517.6	36.3555	Overlap		0.0721504	7.21504	0.273203	27.3203	-0.0425615	0.02355	0.387077		-0.177 (-0.3 - -0.053)	0.00547883	0.255 (-0.038 - 0.548)	0.0881284	0.011 (-0.104 - 0.127)	0.846893	-0.109 (-0.198 - -0.02)	0.0174635	-0.228 (-0.68 - 0.225)	0.325099	0.004 (-0.024 - 0.033)	0.779798	-0.003 (-0.033 - 0.028)	0.858544
NID2_seq.3633.70	NID2_Neurology	Q14112	seq.3633.70	3633-70	Nidogen-2	NID2	22795	NID2	0.645675	1.55904e-32	GOOD	0.595477	1.00656e-26	GOOD	0.519426	1.21095e-19	GOOD	1	0.034569	3.4569	0.0498918	4.98918	2095.06	2089.6	104.526	Overlap		0.0721504	7.21504	0.273203	27.3203	-0.0425615	0.02355	0.387077		-0.165 (-0.298 - -0.031)	0.0163154	0.378 (0.061 - 0.696)	0.0195479	-0.067 (-0.19 - 0.057)	0.292629	-0.015 (-0.112 - 0.082)	0.762659	-0.241 (-0.735 - 0.253)	0.339929	-0.009 (-0.04 - 0.022)	0.568636	0.013 (-0.02 - 0.046)	0.443697
Nidogen_seq.3213.65	NID1_Cardiometabolic	P14543	seq.3213.65	3213-65	Nidogen-1	Nidogen	4811	NID1	0.689011	1.66628e-38	GOOD	0.681061	2.48009e-37	GOOD	0.593338	1.69038e-26	GOOD	1	0.0420104	4.20104	0.0614041	6.14041	1013.96	1017	62.2614	Overlap		0.0518356	5.18356	0.581797	58.1797	0.211944	0.0441	0.778976		0.048 (-0.085 - 0.181)	0.483467	-0.07 (-0.379 - 0.238)	0.655241	-0.001 (-0.122 - 0.119)	0.982636	0.06 (-0.033 - 0.154)	0.207596	0.221 (-0.256 - 0.698)	0.36538	-0.01 (-0.04 - 0.02)	0.499976	0.007 (-0.025 - 0.039)	0.650283
Nogo.Receptor_seq.5105.2	RTN4R_Oncology	Q9BZR6	seq.5105.2	5105-2	Reticulon-4 receptor	Nogo Receptor	65078	RTN4R	0.898777	0	GOOD	0.84829	2.64914e-74	GOOD	0.823534	1.85425e-66	GOOD	1	0.0558981	5.58981	0.0896113	8.96113	8184.54	8346.2	733.428	Overlap		0.0489661	4.89661	0.126742	12.6742	-0.0341769	-0.03615	0.182123		0.038 (-0.094 - 0.17)	0.577591	0.371 (0.059 - 0.683)	0.0198867	0.165 (0.046 - 0.284)	0.00684292	0.186 (0.095 - 0.277)	8.51851e-05	0.306 (-0.182 - 0.793)	0.220387	-0.066 (-0.095 - -0.038)	9.47745e-06	0.067 (0.036 - 0.098)	3.37341e-05
NOTC2_seq.8407.84	NOTCH2_Cardiometabolic_II	Q04721	seq.8407.84	8407-84	Neurogenic locus notch homolog protein 2	NOTC2	4853	NOTCH2	0.862542	1.73819e-79	GOOD	0.860762	8.29203e-79	GOOD	0.811476	4.54405e-63	GOOD	1	0.047684	4.7684	0.0822727	8.22727	3023.32	3020.4	248.737	Overlap		0.0785692	7.85692	0.1429	14.29	-0.261965	-0.25535	0.205121		0.013 (-0.103 - 0.13)	0.821547	-0.197 (-0.464 - 0.071)	0.149715	-0.001 (-0.107 - 0.105)	0.989249	0.143 (0.062 - 0.224)	0.000606153	0.118 (-0.311 - 0.546)	0.590835	0.007 (-0.02 - 0.033)	0.627093	-0.003 (-0.032 - 0.025)	0.820053
Notch.1_seq.5107.7	NOTCH1_Cardiometabolic	P46531	seq.5107.7	5107-7	Neurogenic locus notch homolog protein 1	Notch 1	4851	NOTCH1	0.724975	2.5515e-44	GOOD	0.803859	4.73614e-61	GOOD	0.695839	1.52788e-39	GOOD	1	0.0622486	6.22486	0.0875971	8.75971	13942.2	14210.4	1221.3	Overlap		0.018589	1.8589	0.284529	28.4529	-0.043016	-0.0238	0.402527		0.046 (-0.112 - 0.204)	0.569613	0.122 (-0.243 - 0.487)	0.51251	0.072 (-0.071 - 0.214)	0.324051	0.408 (0.309 - 0.508)	3.00251e-14	0.368 (-0.201 - 0.937)	0.20631	-0.102 (-0.135 - -0.069)	5.33729e-09	0.103 (0.067 - 0.139)	4.81666e-08
Notch.3_seq.5108.72	NOTCH3_Cardiometabolic	Q9UM47	seq.5108.72	5108-72	Neurogenic locus notch homolog protein 3	Notch-3	4854	NOTCH3	0.753615	1.17705e-49	GOOD	0.79215	4.07381e-58	GOOD	0.71803	3.98313e-43	GOOD	1	0.0632199	6.32199	0.0851361	8.51361	15837.4	16106.4	1348.33	Overlap		0.0491001	4.91001	0.341974	34.1974	0.063652	0.0233	0.479788		0.176 (0.027 - 0.324)	0.0211859	-0.165 (-0.515 - 0.186)	0.35678	0.116 (-0.02 - 0.253)	0.0953068	0.374 (0.277 - 0.47)	6.05768e-13	0.788 (0.248 - 1.327)	0.00456948	-0.06 (-0.093 - -0.026)	0.000510844	0.06 (0.025 - 0.096)	0.00107663
NPTN_seq.7194.36	NPTN_Oncology	Q9Y639	seq.7194.36	7194-36	Neuroplastin	NPTN	27020	NPTN	0.90866	2.26731e-101	GOOD	0.795547	6.00203e-59	GOOD	0.786596	8.64011e-57	GOOD	1	0.0436702	4.36702	0.0836654	8.36654	2111.03	2120.3	176.62	Overlap		0.33012	33.012	0.377905	37.7905	-0.461615	-0.3685	0.527111		0.129 (-0.012 - 0.269)	0.0739458	0.335 (0.002 - 0.669)	0.048621	0.02 (-0.11 - 0.15)	0.75924	0.47 (0.387 - 0.554)	1.91827e-23	0.2 (-0.322 - 0.722)	0.45245	-0.079 (-0.11 - -0.049)	7.85625e-07	0.082 (0.048 - 0.115)	2.34637e-06
NPTX1_seq.9256.78	NPTX1_Neurology	Q15818	seq.9256.78	9256-78	Neuronal pentraxin-1	NPTX1	4884	NPTX1	0.576575	0	GOOD	0.549037	3.46393e-22	GOOD	0.459225	3.54475e-15	MODERATE	1	0.0557503	5.57503	0.0926038	9.26038	18002.7	18329.3	1667.12	Overlap		0.0553555	5.53555	0.229619	22.9619	0.241823	0.2686	0.327025		-0.078 (-0.21 - 0.053)	0.244989	0.325 (0.017 - 0.634)	0.0388483	0.091 (-0.028 - 0.211)	0.135307	0.136 (0.043 - 0.228)	0.0042403	0.33 (-0.153 - 0.814)	0.1813	-0.07 (-0.098 - -0.041)	2.5666e-06	0.072 (0.041 - 0.103)	6.84414e-06
NPTX2_seq.6521.35	NPTX2_Cardiometabolic_II	P47972	seq.6521.35	6521-35	Neuronal pentraxin-2	NPTX2	4885	NPTX2	0.938269	0	GOOD	0.813749	1.09068e-63	GOOD	0.763067	1.39877e-51	GOOD	1	0.0561673	5.61673	0.0835143	8.35143	6788.57	6844.5	566.943	Overlap		0.0725098	7.25098	0.163066	16.3066	0.395642	0.37515	0.233713		-0.197 (-0.339 - -0.054)	0.00723875	0.295 (-0.039 - 0.63)	0.083511	0.156 (0.025 - 0.287)	0.0202909	0.303 (0.207 - 0.399)	2.77693e-09	0.99 (0.472 - 1.509)	0.000226793	-0.054 (-0.086 - -0.022)	0.00107575	0.055 (0.02 - 0.089)	0.00222374
NRP1_seq.3214.3	NRP1_Cardiometabolic	O14786	seq.3214.3	3214-3	Neuropilin-1	NRP1	8829	NRP1	0.763879	0	GOOD	0.76818	1.16528e-52	GOOD	0.670608	7.60062e-36	GOOD	1	0.0379346	3.79346	0.0753375	7.53375	3361.74	3362.25	253.265	Overlap		0.035189	3.5189	0.667198	66.7198	0.441156	0.2435	0.875438	Inter-CV	0.088 (-0.061 - 0.237)	0.248072	0.029 (-0.315 - 0.374)	0.867406	0.05 (-0.086 - 0.185)	0.471705	0.328 (0.23 - 0.425)	2.65512e-10	0.349 (-0.266 - 0.964)	0.267495	-0.038 (-0.071 - -0.005)	0.0258493	0.038 (0.002 - 0.074)	0.0378792
NRP1_seq.5542.22	NRP1_Cardiometabolic	O14786	seq.5542.22	5542-22	Neuropilin-1	NRP1	8829	NRP1	0.563139	0	GOOD	0.705477	4.66388e-41	GOOD	0.542556	1.31192e-21	GOOD	1	0.0994243	9.94243	0.107131	10.7131	59483.3	61217.5	6372.5	Overlap		0.035189	3.5189	0.667198	66.7198	0.441156	0.2435	0.875438	Inter-CV	0.162 (0.018 - 0.307)	0.0287748	0.019 (-0.315 - 0.353)	0.912028	0.031 (-0.103 - 0.164)	0.653343	0.333 (0.237 - 0.428)	6.42211e-11	0.281 (-0.257 - 0.819)	0.306422	-0.098 (-0.129 - -0.067)	1.67061e-09	0.097 (0.063 - 0.13)	3.6106e-08
NSE_seq.10339.48	ENO2_Neurology	P09104	seq.10339.48	10339-48	Gamma-enolase	NSE	2026	ENO2	0.788481	3.09585e-57	GOOD	0.743172	1.2549e-47	GOOD	0.716358	7.62482e-43	GOOD	1	0.0470722	4.70722	0.0645319	6.45319	1697.26	1726	109.528	Overlap		0.11313	11.313	0.197189	19.7189	-0.372812	-0.3242	0.281776		0.217 (0.097 - 0.337)	0.000470495	0.186 (-0.095 - 0.467)	0.194349	-0.164 (-0.278 - -0.05)	0.00513092	0.376 (0.298 - 0.454)	1.4705e-18	-0.496 (-0.96 - -0.031)	0.0375466	-0.052 (-0.08 - -0.025)	0.000252701	0.055 (0.025 - 0.085)	0.000344708
NSF1C_seq.4250.23	NSFL1C_Neurology	Q9UNZ2	seq.4250.23	4250-23	NSFL1 cofactor p47	NSF1C	55968	NSFL1C	0.843534	1.08363e-72	GOOD	0.656993	5.35009e-34	GOOD	0.640974	6.06697e-32	GOOD	1	0.0627046	6.27046	0.0859657	8.59657	428.663	435.8	36.8503	Overlap		0.174414	17.4414	0.270958	27.0958	-0.908365	-0.91405	0.384007		0.38 (0.249 - 0.511)	3.51238e-08	-0.151 (-0.476 - 0.174)	0.361198	-0.298 (-0.426 - -0.17)	8.01525e-06	0.668 (0.603 - 0.732)	2.26959e-55	-0.313 (-0.839 - 0.213)	0.245162	-0.06 (-0.092 - -0.028)	0.000317188	0.06 (0.026 - 0.095)	0.000772054
NT5C_seq.12560.9	NT5C_Cardiometabolic_II	Q8TCD5	seq.12560.9	12560-9	5'(3')-deoxyribonucleotidase, cytosolic type	NT5C	30833	NT5C	0.552551	1.66243e-22	GOOD	0.610905	2.12396e-28	GOOD	0.553445	1.37732e-22	GOOD	1	0.0790902	7.90902	0.118475	11.8475	85.5625	84.7	10.1371	Overlap		0.071529	7.1529	0.598685	59.8685	1.16116	1.2424	0.798484		0.085 (-0.018 - 0.188)	0.105665	-0.231 (-0.477 - 0.014)	0.0647315	-0.117 (-0.214 - -0.02)	0.018489	0.196 (0.124 - 0.269)	2.24805e-07	-0.246 (-0.616 - 0.123)	0.192854	-0.044 (-0.066 - -0.021)	0.000216249	0.047 (0.023 - 0.072)	0.000180416
OBP2B_seq.5680.54	OBP2B_Neurology	Q9NPH6	seq.5680.54	5680-54	Odorant-binding protein 2b	OBP2B	29989	OBP2B	0.989155	2.72379e-220	GOOD	0.88673	8.93666e-90	GOOD	0.886954	7.00363e-90	GOOD	1	0.0398301	3.98301	0.0503739	5.03739	132.797	132.6	6.6895	Overlap		0.0355568	3.55568	0.155253	15.5253	0.324592	0.37705	0.222651		0.059 (-0.051 - 0.169)	0.291626	-0.039 (-0.291 - 0.213)	0.76065	0.074 (-0.025 - 0.173)	0.143162	0.014 (-0.063 - 0.092)	0.716284	0.292 (-0.101 - 0.686)	0.146215	-0.006 (-0.031 - 0.018)	0.606868	0.012 (-0.015 - 0.038)	0.378012
OLR1_seq.3636.37	OLR1_Cardiometabolic	P78380	seq.3636.37	3636-37	Oxidized low-density lipoprotein receptor 1	OLR1	4973	OLR1	0.907244	1.54735e-100	GOOD	0.851157	2.65575e-75	GOOD	0.796099	4.381e-59	GOOD	1	0.0427432	4.27432	0.0794809	7.94809	2498.78	2521.15	198.605	Overlap		0.0570449	5.70449	0.18318	18.318	-0.22536	-0.2647	0.262096		0.236 (0.111 - 0.36)	0.000262517	0.342 (0.041 - 0.642)	0.0257236	-0.17 (-0.289 - -0.051)	0.00546454	0.464 (0.389 - 0.539)	6.4579e-27	0.114 (-0.37 - 0.599)	0.64429	-0.06 (-0.088 - -0.031)	7.53146e-05	0.064 (0.033 - 0.095)	7.82115e-05
OLR1_seq.7893.19	OLR1_Cardiometabolic	P78380	seq.7893.19	7893-19	Oxidized low-density lipoprotein receptor 1	OLR1	4973	OLR1	0.913735	0	GOOD	0.858923	4.07295e-78	GOOD	0.807308	5.92577e-62	GOOD	1	0.0377239	3.77239	0.0773833	7.73833	2466.7	2479.8	190.881	Overlap		0.0570449	5.70449	0.18318	18.318	-0.22536	-0.2647	0.262096		0.214 (0.089 - 0.339)	0.000891191	0.347 (0.047 - 0.648)	0.0233618	-0.179 (-0.297 - -0.061)	0.00323932	0.462 (0.387 - 0.536)	4.22994e-27	0.108 (-0.374 - 0.589)	0.661272	-0.056 (-0.085 - -0.028)	0.000158832	0.061 (0.03 - 0.092)	0.000153814
OMD_seq.5358.3	OMD_Inflammation	Q99983	seq.5358.3	5358-3	Osteomodulin	OMD	4958	OMD	0.608988	0	GOOD	0.605047	9.42167e-28	GOOD	0.541001	1.79797e-21	GOOD	1	0.0528154	5.28154	0.055769	5.5769	42291.2	42214.3	2358.54	Overlap		0.0391576	3.91576	0.0710973	7.10973	0.606596	0.6134	0.102442		0.091 (-0.022 - 0.203)	0.114978	0.077 (-0.184 - 0.337)	0.563794	0.032 (-0.07 - 0.135)	0.538051	0.028 (-0.053 - 0.108)	0.500658	0.061 (-0.349 - 0.47)	0.771539	-0.003 (-0.029 - 0.022)	0.799485	0.003 (-0.024 - 0.031)	0.812436
OMD_seq.5725.1	OMD_Inflammation	Q99983	seq.5725.1	5725-1	Osteomodulin	OMD	4958	OMD	0.679084	0	GOOD	0.615727	6.08643e-29	GOOD	0.49494	1.01508e-17	MODERATE	1	0.0981805	9.81805	0.117898	11.7898	3514.44	3447.4	414.346	Overlap		0.0391576	3.91576	0.0710973	7.10973	0.606596	0.6134	0.102442		0.047 (-0.078 - 0.173)	0.461313	-0.041 (-0.328 - 0.247)	0.782095	-0.005 (-0.119 - 0.109)	0.930682	0.034 (-0.055 - 0.123)	0.457237	0.063 (-0.392 - 0.517)	0.787035	-0.011 (-0.04 - 0.017)	0.429339	0.01 (-0.02 - 0.041)	0.500061
OMP_seq.18240.6	OMP_Neurology_II	P47874	seq.18240.6	18240-6	Olfactory marker protein	OMP	4975	OMP	0.919285	4.27608e-108	GOOD	0.777085	1.31479e-54	GOOD	0.753603	1.18385e-49	GOOD	1	0.110737	11.0737	0.275806	27.5806	116.444	110.9	32.1159	Overlap	Intra- & Inter-CV	0.18112	18.112	0.316752	31.6752	-0.123592	0.0218	0.446098		0.082 (-0.032 - 0.196)	0.158676	0.251 (-0.019 - 0.522)	0.0686784	0.041 (-0.063 - 0.146)	0.438719	0.058 (-0.024 - 0.139)	0.166354	0.232 (-0.18 - 0.643)	0.270952	-0.001 (-0.027 - 0.024)	0.910124	-0.002 (-0.03 - 0.026)	0.872318
OPG_seq.8304.50	TNFRSF11B_Inflammation	O00300	seq.8304.50	8304-50	Tumor necrosis factor receptor superfamily member 11B	OPG	4982	TNFRSF11B	0.8634	8.12186e-80	GOOD	0.866345	5.72995e-81	GOOD	0.793149	2.32829e-58	GOOD	1	0.0490409	4.90409	0.0728848	7.28848	1058.72	1063.6	77.1642	Overlap		0.0482179	4.82179	0.223126	22.3126	-0.0148346	-0.0278	0.318001		0.447 (0.315 - 0.578)	1.48399e-10	-0.339 (-0.677 - 0)	0.0499068	0.033 (-0.105 - 0.172)	0.636464	-0.015 (-0.124 - 0.093)	0.781384	0.087 (-0.465 - 0.638)	0.758296	-0.016 (-0.05 - 0.018)	0.363366	0.011 (-0.026 - 0.048)	0.574118
OX2G_seq.5112.73	CD200_Inflammation	P41217	seq.5112.73	5112-73	OX-2 membrane glycoprotein	OX2G	4345	CD200	0.915699	9.98689e-106	GOOD	0.858588	5.4301e-78	GOOD	0.827025	1.7317e-67	GOOD	1	0.0219629	2.19629	0.0338283	3.38283	1928.46	1950.45	65.2365	Overlap		0.0835723	8.35723	0.15299	15.299	-0.145827	-0.11305	0.219442		0.035 (-0.089 - 0.16)	0.577132	0.392 (0.086 - 0.699)	0.0121743	0.141 (0.028 - 0.253)	0.0153624	0.16 (0.073 - 0.247)	0.000367135	0.417 (-0.043 - 0.876)	0.0766562	-0.049 (-0.076 - -0.021)	0.000630557	0.049 (0.019 - 0.079)	0.00141421
P.Selectin_seq.4154.57	SELP_Cardiometabolic	P16109	seq.4154.57	4154-57	P-selectin	P-Selectin	6403	SELP	0.958876	2.56613e-145	GOOD	0.640035	7.93675e-32	GOOD	0.635216	3.10503e-31	GOOD	1	0.0369096	3.69096	0.0472953	4.72953	174.028	172.7	8.23071	Overlap		0.0385768	3.85768	0.488684	48.8684	-0.2822	-0.5132	0.667631		0.223 (0.087 - 0.358)	0.00145278	-0.295 (-0.633 - 0.042)	0.0863966	0.061 (-0.067 - 0.188)	0.350279	0.096 (-0.003 - 0.195)	0.0574192	-0.036 (-0.541 - 0.469)	0.888821	-0.047 (-0.078 - -0.016)	0.00329436	0.052 (0.019 - 0.085)	0.00254702
PACAP_seq.16322.10	MZB1_Inflammation	Q8WU39	seq.16322.10	16322-10	Marginal zone B- and B1-cell-specific protein	PACAP	51237	MZB1	0.700458	2.92049e-40	GOOD	0.770377	3.92907e-53	GOOD	0.667541	2.02101e-35	GOOD	1	0.0395556	3.95556	0.0715159	7.15159	4411.43	4494.9	315.487	Overlap		0.0343498	3.43498	0.1317	13.17	-0.689169	-0.67225	0.189186		0.253 (0.106 - 0.4)	0.000870531	-0.606 (-0.987 - -0.226)	0.00180659	0.077 (-0.063 - 0.217)	0.282999	-0.127 (-0.236 - -0.019)	0.0222334	-0.411 (-0.975 - 0.152)	0.153624	0.036 (0.001 - 0.07)	0.0436639	-0.031 (-0.069 - 0.006)	0.0990085
PAFAH_seq.5015.15	PLA2G7_Neurology	Q13093	seq.5015.15	5015-15	Platelet-activating factor acetylhydrolase	PAFAH	7941	PLA2G7	0.902568	7.07594e-98	GOOD	0.500262	3.99527e-18	GOOD	0.454674	7.1263e-15	MODERATE	1	0.0485885	4.85885	0.0699027	6.99027	834.069	819.7	58.3037	Overlap		0.0326111	3.26111	0.114859	11.4859	0.337212	0.3502	0.165165		0.142 (0.012 - 0.272)	0.0328212	-0.408 (-0.718 - -0.098)	0.00990409	-0.067 (-0.189 - 0.054)	0.276874	0.194 (0.102 - 0.286)	4.52937e-05	0.205 (-0.276 - 0.687)	0.404447	-0.019 (-0.049 - 0.011)	0.214499	0.023 (-0.009 - 0.055)	0.15628
PAI.1_seq.2925.9	SERPINE1_Cardiometabolic	P05121	seq.2925.9	2925-9	Plasminogen activator inhibitor 1	PAI-1	5054	SERPINE1	0.834714	7.70174e-70	GOOD	0.783838	3.80838e-56	GOOD	0.84405	7.29129e-73	GOOD	1	0.0436004	4.36004	0.0674598	6.74598	799.478	817.4	53.9327	Overlap		0.0296979	2.96979	0.252175	25.2175	-0.506204	-0.4332	0.358219		0.367 (0.26 - 0.475)	1.18257e-10	-0.545 (-0.857 - -0.234)	0.000596701	-0.013 (-0.129 - 0.102)	0.824008	-0.061 (-0.15 - 0.029)	0.187477	-0.274 (-0.726 - 0.178)	0.235833	-0.023 (-0.051 - 0.006)	0.118207	0.022 (-0.008 - 0.053)	0.155428
Pancreatic.alpha.amylase_seq.18917.53	AMY2A_Cardiometabolic	P04746	seq.18917.53	18917-53	Pancreatic alpha-amylase	Pancreatic alpha-amylase	279	AMY2A	0.816197	2.29251e-64	GOOD	0.855324	8.59857e-77	GOOD	0.780391	2.35904e-55	GOOD	1	0.0575221	5.75221	0.0973561	9.73561	4284.16	4248.35	417.089	Overlap		0.0313555	3.13555	0.331503	33.1503	-0.580992	-0.4354	0.465846		0.189 (0.024 - 0.354)	0.0258227	-0.273 (-0.662 - 0.116)	0.168834	0.108 (-0.043 - 0.26)	0.163246	0.299 (0.186 - 0.412)	4.27392e-07	0.197 (-0.419 - 0.814)	0.530775	-0.063 (-0.1 - -0.026)	0.000912442	0.063 (0.023 - 0.103)	0.0020571
PAP1_seq.15304.1	REG3A_Cardiometabolic	Q06141	seq.15304.1	15304-1	Regenerating islet-derived protein 3-alpha	PAP1	5068	REG3A	0.975324	0	GOOD	0.944864	4.88881e-129	GOOD	0.923128	9.27328e-111	GOOD	1	0.0469058	4.69058	0.0758918	7.58918	3876.91	3912.4	294.225	Overlap		0.0206465	2.06465	0.206584	20.6584	-0.300952	-0.2297	0.294929		0.269 (0.138 - 0.401)	7.65099e-05	-0.104 (-0.415 - 0.206)	0.511221	0.03 (-0.097 - 0.156)	0.646012	0.044 (-0.055 - 0.142)	0.382626	-0.163 (-0.661 - 0.336)	0.523483	-0.001 (-0.032 - 0.03)	0.957826	0.005 (-0.029 - 0.038)	0.785034
PARC_seq.3044.3	CCL18_Cardiometabolic	P55774	seq.3044.3	3044-3	C-C motif chemokine 18	PARC	6362	CCL18	0.906823	0	GOOD	0.624463	5.98182e-30	GOOD	0.615445	6.55174e-29	GOOD	1	0.0608702	6.08702	0.0957883	9.57883	3568.42	3589	341.812	Overlap		0.047767	4.7767	0.673777	67.3777	-0.317936	-0.4589	0.882643	Inter-CV	0.033 (-0.093 - 0.159)	0.608717	-0.266 (-0.562 - 0.029)	0.0767089	-0.003 (-0.117 - 0.112)	0.965388	-0.119 (-0.207 - -0.031)	0.00847725	-0.239 (-0.695 - 0.217)	0.305014	-0.006 (-0.034 - 0.022)	0.683501	0.007 (-0.023 - 0.038)	0.63778
PARK7_seq.19523.215	PARK7_Neurology	Q99497	seq.19523.215	19523-215	Protein DJ-1	PARK7	11315	PARK7	0.553692	0	GOOD	0.455058	6.72133e-15	MODERATE	0.578991	4.97057e-25	GOOD	1	0.0443095	4.43095	0.0799124	7.99124	1166.62	1191.75	93.2271	Overlap		0.121541	12.1541	0.686971	68.6971	-0.207915	-0.1388	0.896996	Inter-CV	0.394 (0.273 - 0.515)	7.83746e-10	-0.204 (-0.51 - 0.103)	0.192505	-0.18 (-0.307 - -0.053)	0.00581447	0.437 (0.352 - 0.522)	2.9443e-20	-0.162 (-0.665 - 0.34)	0.527417	-0.056 (-0.087 - -0.025)	0.000390278	0.057 (0.024 - 0.09)	0.000780654
PBP_seq.16765.52	PPBP_Inflammation_II	P02775	seq.16765.52	16765-52	Platelet basic protein	PBP	5473	PPBP	0.664323	5.56852e-35	GOOD	0.619803	2.08077e-29	GOOD	0.593995	1.4421e-26	GOOD	1	0.0301683	3.01683	0.0361511	3.61511	236.094	233.9	8.53505	Overlap		0.0660368	6.60368	0.261945	26.1945	-1.68428	-1.77225	0.371654		0.061 (-0.065 - 0.186)	0.342649	-0.174 (-0.506 - 0.158)	0.305241	0.02 (-0.094 - 0.134)	0.732183	-0.004 (-0.093 - 0.085)	0.927436	-0.253 (-0.698 - 0.193)	0.267366	-0.047 (-0.075 - -0.02)	0.00086384	0.049 (0.02 - 0.079)	0.0013131
PCD17_seq.21395.23	PCDH17_Cardiometabolic	O14917	seq.21395.23	21395-23	Protocadherin-17	PCD17	27253	PCDH17	0.824629	8.86229e-67	GOOD	0.762583	1.76445e-51	GOOD	0.702269	1.51318e-40	GOOD	1	0.0579618	5.79618	0.0775016	7.75016	430.391	430.9	33.356	Overlap		0.060694	6.0694	0.193459	19.3459	0.015436	0.0129	0.276543		-0.013 (-0.147 - 0.12)	0.843588	0.568 (0.236 - 0.9)	0.000797569	0.107 (-0.015 - 0.23)	0.086097	0.226 (0.135 - 0.318)	2.32402e-06	0.311 (-0.183 - 0.805)	0.218486	-0.07 (-0.099 - -0.041)	4.17472e-06	0.072 (0.04 - 0.103)	1.31346e-05
PCDH1_seq.24967.4	PCDH1_Inflammation	Q08174	seq.24967.4	24967-4	Protocadherin-1	PCDH1	5097	PCDH1	0.673407	3.08171e-36	GOOD	0.577568	6.88786e-25	GOOD	0.563821	1.48716e-23	GOOD	1	0.12574	12.574	0.212957	21.2957	58.8125	58.1	12.5246	Overlap	Intra- & Inter-CV	0.034873	3.4873	0.0855341	8.55341	0.160019	0.16295	0.123175		0.074 (-0.058 - 0.205)	0.273639	-0.042 (-0.345 - 0.261)	0.7869	-0.089 (-0.21 - 0.031)	0.146055	0.468 (0.393 - 0.543)	1.44295e-27	0.036 (-0.433 - 0.506)	0.879917	-0.065 (-0.094 - -0.037)	9.65483e-06	0.068 (0.038 - 0.099)	1.76155e-05
PCDH9_seq.10558.26	PCDH9_Oncology_II	Q9HC56	seq.10558.26	10558-26	Protocadherin-9	PCDH9	5101	PCDH9	0.856669	2.77852e-77	GOOD	0.809688	1.37865e-62	GOOD	0.706483	3.21321e-41	GOOD	1	0.0535535	5.35535	0.0889119	8.89119	1189.68	1198.4	105.777	Overlap		0.0964461	9.64461	0.237774	23.7774	0.0375792	0.0026	0.33833		0.014 (-0.122 - 0.149)	0.84111	0.425 (0.102 - 0.748)	0.0098367	0.089 (-0.034 - 0.213)	0.158512	0.268 (0.177 - 0.359)	2.27793e-08	0.257 (-0.242 - 0.756)	0.313783	-0.066 (-0.096 - -0.036)	1.82879e-05	0.068 (0.036 - 0.1)	4.74823e-05
PCI_seq.3389.7	SERPINA5_Inflammation_II	P05154	seq.3389.7	3389-7	Plasma serine protease inhibitor	PCI	5104	SERPINA5	0.765498	0	GOOD	0.805387	1.89521e-61	GOOD	0.718408	3.43776e-43	GOOD	1	0.0604788	6.04788	0.0627585	6.27585	23471.2	23399.2	1473.02	Overlap		0.0604412	6.04412	0.215549	21.5549	-0.7006	-0.55495	0.307448		0.104 (0.013 - 0.194)	0.0255959	0.01 (-0.193 - 0.213)	0.922709	-0.027 (-0.11 - 0.056)	0.522733	0.009 (-0.056 - 0.074)	0.793443	0.415 (0.037 - 0.794)	0.0325141	0.015 (-0.005 - 0.036)	0.143389	-0.015 (-0.037 - 0.008)	0.198156
PCOC1_seq.11237.49	PCOLCE_Cardiometabolic	Q15113	seq.11237.49	11237-49	Procollagen C-endopeptidase enhancer 1	PCOC1	5118	PCOLCE	0.536695	0	GOOD	0.621095	1.47564e-29	GOOD	0.576855	8.10729e-25	GOOD	1	0.0410926	4.10926	0.044806	4.4806	89649	88646.4	4016.82	Overlap		0.07912	7.912	0.69508	69.508	0.105644	-0.1227	0.905754	Inter-CV	0.222 (0.082 - 0.363)	0.00212625	-0.297 (-0.633 - 0.039)	0.0835853	0.098 (-0.033 - 0.229)	0.144104	0.089 (-0.014 - 0.191)	0.0906548	0.171 (-0.353 - 0.695)	0.522969	-0.032 (-0.065 - 0)	0.050818	0.04 (0.005 - 0.075)	0.0257075
PCSK9_seq.5231.79	PCSK9_Cardiometabolic	Q8NBP7	seq.5231.79	5231-79	Proprotein convertase subtilisin/kexin type 9	PCSK9	255738	PCSK9	0.881994	1.38301e-87	GOOD	0.726057	1.65073e-44	GOOD	0.705786	4.15944e-41	GOOD	1	0.0709115	7.09115	0.104758	10.4758	3671.11	3693.9	384.576	Overlap		0.055289	5.5289	0.31588	31.588	-0.533284	-0.4869	0.444926		0.104 (-0.028 - 0.236)	0.123921	0.243 (-0.063 - 0.549)	0.119434	0.176 (0.056 - 0.297)	0.0044421	0.121 (0.027 - 0.215)	0.0121627	-0.177 (-0.657 - 0.302)	0.46897	-0.041 (-0.071 - -0.011)	0.00705721	0.043 (0.011 - 0.075)	0.00834853
PCSK9_seq.8246.9	PCSK9_Cardiometabolic	Q8NBP7	seq.8246.9	8246-9	Proprotein convertase subtilisin/kexin type 9	PCSK9	255738	PCSK9	0.835356	4.83909e-70	GOOD	0.705241	5.08739e-41	GOOD	0.665317	4.07751e-35	GOOD	1	0.0611791	6.11791	0.0682151	6.82151	452.972	455.5	30.8995	Overlap		0.055289	5.5289	0.31588	31.588	-0.533284	-0.4869	0.444926		0.072 (-0.061 - 0.205)	0.289939	0.207 (-0.1 - 0.514)	0.187214	0.15 (0.028 - 0.271)	0.0161708	0.122 (0.028 - 0.217)	0.0116072	-0.061 (-0.541 - 0.42)	0.804542	-0.035 (-0.064 - -0.005)	0.022705	0.038 (0.006 - 0.07)	0.0209558
PDGFRA_seq.10366.11	PDGFRA_Cardiometabolic	P16234	seq.10366.11	10366-11	Platelet-derived growth factor receptor alpha	PDGFRA	5156	PDGFRA	0.84687	8.12766e-74	GOOD	0.843411	1.19102e-72	GOOD	0.818204	6.27103e-65	GOOD	1	0.0419003	4.19003	0.0942851	9.42851	276.1	271.6	26.0321	Overlap		0.109918	10.9918	0.187769	18.7769	-0.01294	0.068	0.268551		-0.342 (-0.47 - -0.213)	3.93563e-07	0.52 (0.187 - 0.854)	0.00224046	-0.004 (-0.133 - 0.126)	0.956914	0.308 (0.214 - 0.402)	5.57105e-10	0.723 (0.217 - 1.23)	0.00554551	-0.034 (-0.066 - -0.002)	0.03839	0.034 (0 - 0.068)	0.0535041
PDIA4_seq.20525.200	PDIA4_Cardiometabolic_II	P13667	seq.20525.200	20525-200	Protein disulfide-isomerase A4	PDIA4	9601	PDIA4	0.650176	4.14865e-33	GOOD	0.507699	1.0559e-18	GOOD	0.400872	1.30151e-11	MODERATE	1	0.0603233	6.03233	0.0871881	8.71881	7355.88	7422.15	641.345	Overlap		0.215284	21.5284	0.350481	35.0481	-0.256777	-0.19105	0.491065		0.147 (0.016 - 0.278)	0.0283111	0.126 (-0.177 - 0.429)	0.414617	0.121 (0.002 - 0.241)	0.0477122	0.179 (0.087 - 0.27)	0.000158051	-0.006 (-0.481 - 0.469)	0.979602	-0.05 (-0.079 - -0.02)	0.00100686	0.05 (0.018 - 0.081)	0.00219939
PEAR1.ECD_seq.8275.31	PEAR1_Cardiometabolic	Q5VY43	seq.8275.31	8275-31	Platelet endothelial aggregation receptor 1:Extracellular domain	PEAR1:ECD	375033	PEAR1	0.819536	2.62952e-65	GOOD	0.668597	1.44499e-35	GOOD	0.610898	2.12759e-28	GOOD	1	0.0234981	2.34981	0.0424753	4.24753	1480.51	1479.6	62.8849	Overlap		0.0555147	5.55147	0.249857	24.9857	-0.007864	0.076	0.355024		0.279 (0.11 - 0.447)	0.00132227	-0.113 (-0.508 - 0.282)	0.573936	-0.011 (-0.169 - 0.147)	0.889157	0.213 (0.093 - 0.333)	0.000614526	0.576 (-0.054 - 1.207)	0.0742013	-0.008 (-0.047 - 0.031)	0.697366	0.011 (-0.031 - 0.053)	0.602787
Periostin_seq.3457.57	POSTN_Cardiometabolic_II	Q15063	seq.3457.57	3457-57	Periostin	Periostin	10631	POSTN	0.910378	2.11748e-102	GOOD	0.769384	6.43176e-53	GOOD	0.658356	3.53028e-34	GOOD	1	0.040399	4.0399	0.0450273	4.50273	228.287	227.2	10.2792	Overlap		0.0943246	9.43246	0.46467	46.467	0.94905	0.93765	0.637893		0.404 (0.292 - 0.515)	1.13629e-11	0.058 (-0.226 - 0.341)	0.6901	0.068 (-0.052 - 0.188)	0.269292	0.03 (-0.063 - 0.124)	0.525263	0.132 (-0.349 - 0.613)	0.590066	-0.025 (-0.054 - 0.005)	0.106794	0.021 (-0.011 - 0.053)	0.194623
Periostin_seq.6645.53	POSTN_Cardiometabolic_II	Q15063	seq.6645.53	6645-53	Periostin	Periostin	10631	POSTN	0.877334	1.60496e-85	GOOD	0.738416	9.77047e-47	GOOD	0.629634	1.46297e-30	GOOD	1	0.0307629	3.07629	0.0384555	3.84555	576.259	574.6	22.1604	Overlap		0.0943246	9.43246	0.46467	46.467	0.94905	0.93765	0.637893		0.405 (0.294 - 0.516)	9.34364e-12	0.073 (-0.21 - 0.356)	0.61279	0.103 (-0.018 - 0.224)	0.0960254	0.046 (-0.049 - 0.14)	0.343827	0.305 (-0.175 - 0.786)	0.214309	-0.021 (-0.051 - 0.009)	0.174108	0.018 (-0.014 - 0.05)	0.27386
PERL_seq.4801.13	LPO_Neurology	P22079	seq.4801.13	4801-13	Lactoperoxidase	PERL	4025	LPO	0.575503	1.10304e-24	GOOD	0.519169	1.27099e-19	GOOD	0.45217	1.04184e-14	MODERATE	1	0.0323217	3.23217	0.0387061	3.87061	198.963	200.3	7.70106	Overlap		0.0647006	6.47006	0.2297	22.97	-1.00357	-1.02695	0.327137		-0.06 (-0.189 - 0.069)	0.361954	0.491 (0.174 - 0.807)	0.00236221	0.035 (-0.084 - 0.153)	0.567633	0.083 (-0.009 - 0.175)	0.0796596	0.009 (-0.465 - 0.484)	0.96925	-0.027 (-0.056 - 0.002)	0.0740984	0.026 (-0.006 - 0.057)	0.110864
Perlecan_seq.15626.223	HSPG2_Cardiometabolic	P98160	seq.15626.223	15626-223	Basement membrane-specific heparan sulfate proteoglycan core protein	Perlecan	3339	HSPG2	0.787097	6.58334e-57	GOOD	0.781009	1.70508e-55	GOOD	0.626365	3.57506e-30	GOOD	1	0.0589054	5.89054	0.090535	9.0535	3022	3071.6	273.597	Overlap		0.0280383	2.80383	0.524579	52.4579	0.177788	0.0679	0.711308		0.397 (0.253 - 0.541)	1.48518e-07	-0.181 (-0.533 - 0.171)	0.314435	0.147 (0.004 - 0.291)	0.0454974	0.134 (0.022 - 0.246)	0.0197912	0.115 (-0.465 - 0.695)	0.69734	-0.051 (-0.086 - -0.015)	0.0053138	0.049 (0.011 - 0.087)	0.0122432
Peroxiredoxin.1_seq.3855.56	PRDX1_Neurology	Q06830	seq.3855.56	3855-56	Peroxiredoxin-1	Peroxiredoxin-1	5052	PRDX1	0.703932	8.23485e-41	GOOD	0.466084	1.21319e-15	MODERATE	0.558219	4.99462e-23	GOOD	1	0.0516298	5.16298	0.0718951	7.18951	2703.75	2702.45	194.387	Overlap		0.128001	12.8001	0.241338	24.1338	-0.271577	-0.2541	0.343261		0.325 (0.183 - 0.468)	1.13277e-05	-0.057 (-0.395 - 0.28)	0.738784	-0.179 (-0.316 - -0.043)	0.010713	0.368 (0.27 - 0.466)	2.53397e-12	-0.331 (-0.891 - 0.228)	0.246497	-0.066 (-0.1 - -0.033)	0.000128005	0.07 (0.034 - 0.106)	0.000164832
PGRP.L_seq.5601.2	PGLYRP2_Inflammation_II	Q96PD5	seq.5601.2	5601-2	N-acetylmuramoyl-L-alanine amidase	PGRP-L	114770	PGLYRP2	0.851664	1.75984e-75	GOOD	0.808928	2.20153e-62	GOOD	0.726667	1.28977e-44	GOOD	1	0.0227973	2.27973	0.0263714	2.63714	93552.2	92766.9	2467.11	Overlap		0.0412855	4.12855	0.323214	32.3214	0.121758	0.21665	0.454765		-0.029 (-0.186 - 0.127)	0.713284	0.501 (0.124 - 0.878)	0.00927464	-0.008 (-0.15 - 0.135)	0.91808	-0.118 (-0.228 - -0.007)	0.0376362	-0.579 (-1.14 - -0.018)	0.0442067	0.079 (0.045 - 0.113)	8.25385e-06	-0.084 (-0.121 - -0.047)	1.02785e-05
PGRP.S_seq.3329.14	PGLYRP1_Cardiometabolic	O75594	seq.3329.14	3329-14	Peptidoglycan recognition protein 1	PGRP-S	8993	PGLYRP1	0.669471	1.09382e-35	GOOD	0.425977	4.61676e-13	MODERATE	0.572571	2.13997e-24	GOOD	1	0.0258471	2.58471	0.0552246	5.52246	545.634	554.4	30.1325	Overlap		0.0378159	3.78159	0.285274	28.5274	0.125656	0.1606	0.40354		-0.003 (-0.137 - 0.13)	0.963723	-0.178 (-0.486 - 0.131)	0.258939	-0.087 (-0.208 - 0.035)	0.162876	0.004 (-0.091 - 0.099)	0.932712	0.135 (-0.347 - 0.617)	0.582612	0.028 (-0.001 - 0.058)	0.0622686	-0.038 (-0.07 - -0.006)	0.0208013
PHI_seq.4272.46	GPI_Inflammation_II	P06744	seq.4272.46	4272-46	Glucose-6-phosphate isomerase	PHI	2821	GPI	0.941135	2.01942e-125	GOOD	0.844317	5.93384e-73	GOOD	0.830958	1.12272e-68	GOOD	1	0.0522922	5.22922	0.0890148	8.90148	3735.19	3826.85	332.487	Overlap		0.121715	12.1715	0.227058	22.7058	-0.415127	-0.35785	0.323467		0.425 (0.33 - 0.521)	2.30768e-16	0.014 (-0.232 - 0.26)	0.911517	-0.331 (-0.436 - -0.226)	2.37404e-09	0.347 (0.271 - 0.424)	1.09267e-16	-0.6 (-1.063 - -0.137)	0.0116718	-0.028 (-0.056 - -0.001)	0.0432833	0.029 (-0.001 - 0.058)	0.0575039
PHS_seq.11313.100	PCBD1_Inflammation_II	P61457	seq.11313.100	11313-100	Pterin-4-alpha-carbinolamine dehydratase	PHS	5092	PCBD1	0.627884	2.36359e-30	GOOD	0.712714	3.0885e-42	GOOD	0.700494	2.88194e-40	GOOD	1	0.0814018	8.14018	0.100066	10.0066	327.181	322.7	32.7397	Overlap		0.0353182	3.53182	0.30993	30.993	0.6822	0.6657	0.436922		0.393 (0.279 - 0.507)	8.38502e-11	-0.223 (-0.512 - 0.066)	0.130625	-0.182 (-0.303 - -0.061)	0.00340825	0.303 (0.214 - 0.391)	1.21111e-10	-0.617 (-1.116 - -0.119)	0.0159622	-0.071 (-0.1 - -0.043)	1.94005e-06	0.075 (0.045 - 0.106)	2.80214e-06
PIGR_seq.3216.2	PIGR_Neurology	P01833	seq.3216.2	3216-2	Polymeric immunoglobulin receptor	PIGR	5284	PIGR	0.972138	4.34761e-167	GOOD	0.656179	6.85194e-34	GOOD	0.676846	1.00291e-36	GOOD	1	0.0564851	5.64851	0.0794247	7.94247	501.534	508.8	39.8342	Overlap		0.0799752	7.99752	0.14422	14.422	0.0873115	0.08805	0.206996		0.118 (0.005 - 0.232)	0.0421564	0.28 (0.012 - 0.547)	0.0403287	-0.196 (-0.299 - -0.093)	0.000237268	0.226 (0.148 - 0.303)	3.72235e-08	-0.033 (-0.453 - 0.388)	0.879338	-0.018 (-0.045 - 0.008)	0.165222	0.025 (-0.003 - 0.053)	0.0761826
Plasminogen_seq.4151.6	PLG_Inflammation_II	P00747	seq.4151.6	4151-6	Plasminogen	Plasminogen	5340	PLG	0.810146	0	GOOD	0.897137	5.9702e-95	GOOD	0.731966	1.47211e-45	GOOD	1	0.0766135	7.66135	0.0981802	9.81802	45352.9	45727.4	4452.76	Overlap		0.0353081	3.53081	0.231982	23.1982	-0.181638	-0.1285	0.330304		-0.332 (-0.497 - -0.167)	0.000101722	0.452 (0.039 - 0.865)	0.0319443	-0.028 (-0.187 - 0.131)	0.734286	-0.139 (-0.262 - -0.016)	0.0274523	-0.185 (-0.821 - 0.452)	0.56989	0.042 (0.003 - 0.081)	0.0339025	-0.05 (-0.092 - -0.008)	0.0193265
PlGF_seq.3078.1	PGF_Inflammation	P49763	seq.3078.1	3078-1	Placenta growth factor	PlGF	5228	PGF	0.726413	1.42924e-44	GOOD	0.672535	4.08737e-36	GOOD	0.722031	8.26395e-44	GOOD	1	0.0179789	1.79789	0.0231471	2.31471	435.234	432.5	10.0744	Overlap		0.0223077	2.23077	0.118457	11.8457	0.0639	0.0523	0.170302		0.298 (0.181 - 0.414)	9.95469e-07	-1.124 (-1.492 - -0.756)	2.16132e-09	0.027 (-0.098 - 0.152)	0.668686	-0.093 (-0.19 - 0.004)	0.060716	0.064 (-0.43 - 0.557)	0.801083	-0.006 (-0.037 - 0.025)	0.691807	0.004 (-0.029 - 0.037)	0.824901
PLXA4_seq.19560.23	PLXNA4_Inflammation	Q9HCM2	seq.19560.23	19560-23	Plexin-A4	PLXA4	91584	PLXNA4	0.936749	1.84781e-121	GOOD	0.840319	1.24284e-71	GOOD	0.811676	4.01264e-63	GOOD	1	0.0383564	3.83564	0.0569733	5.69733	492.022	498.9	28.0321	Overlap		0.146851	14.6851	0.336969	33.6969	-0.908208	-0.73435	0.473132		0.03 (-0.101 - 0.161)	0.650358	0.518 (0.2 - 0.837)	0.00142225	0.085 (-0.036 - 0.205)	0.169602	0.306 (0.219 - 0.393)	3.63814e-11	0.455 (-0.03 - 0.941)	0.067253	-0.063 (-0.092 - -0.034)	2.5845e-05	0.064 (0.033 - 0.096)	6.9718e-05
PLXB2_seq.9216.100	PLXNB2_Cardiometabolic	O15031	seq.9216.100	9216-100	Plexin-B2	PLXB2	23654	PLXNB2	0.726219	0	GOOD	0.701031	2.37283e-40	GOOD	0.599552	3.70644e-27	GOOD	1	0.0693043	6.93043	0.0907325	9.07325	23159.8	23550.8	2101.35	Overlap		0.0314321	3.14321	0.340575	34.0575	-0.317844	-0.2356	0.477928		0.241 (0.101 - 0.381)	0.000827067	-0.12 (-0.449 - 0.208)	0.472223	0.122 (-0.008 - 0.253)	0.0680004	0.2 (0.1 - 0.299)	0.000110521	0.259 (-0.269 - 0.788)	0.337323	-0.076 (-0.107 - -0.045)	3.00671e-06	0.075 (0.042 - 0.109)	1.7717e-05
PPA6_seq.5742.14	ACP6_Oncology	Q9NPH0	seq.5742.14	5742-14	Lysophosphatidic acid phosphatase type 6	PPA6	51205	ACP6	0.923862	2.77526e-111	GOOD	0.923407	5.87324e-111	GOOD	0.907163	1.72407e-100	GOOD	1	0.103641	10.3641	0.108029	10.8029	740.656	742.4	80.0124	Overlap		0.0368359	3.68359	0.227998	22.7998	0.148331	0.16915	0.324773		0.001 (-0.113 - 0.114)	0.990415	-0.377 (-0.662 - -0.092)	0.00953703	-0.07 (-0.174 - 0.034)	0.188182	0.199 (0.121 - 0.277)	9.41964e-07	-0.135 (-0.552 - 0.281)	0.524583	-0.045 (-0.07 - -0.02)	0.000559492	0.047 (0.02 - 0.074)	0.000846962
Pregnancy.zone.protein_seq.6580.29	PZP_Inflammation_II	P20742	seq.6580.29	6580-29	Pregnancy zone protein	Pregnancy zone protein	5858	PZP	0.959588	2.73284e-146	GOOD	0.773569	7.91607e-54	GOOD	0.772184	1.59127e-53	GOOD	1	0.0345896	3.45896	0.043174	4.3174	98.4531	98.3	4.25062	Overlap		0.0676449	6.76449	0.104285	10.4285	-0.945385	-0.9464	0.150045		-0.077 (-0.197 - 0.044)	0.21478	1.602 (1.171 - 2.033)	3.12307e-13	-0.082 (-0.21 - 0.045)	0.205302	-0.036 (-0.135 - 0.064)	0.483519	-0.105 (-0.612 - 0.402)	0.685563	-0.006 (-0.037 - 0.026)	0.718355	0.003 (-0.031 - 0.037)	0.859148
Prekallikrein_seq.4152.58	KLKB1_Inflammation_II	P03952	seq.4152.58	4152-58	Plasma kallikrein	Prekallikrein	3818	KLKB1	0.955774	0	GOOD	0.904337	7.23503e-99	GOOD	0.882511	8.06514e-88	GOOD	1	0.0181174	1.81174	0.0185784	1.85784	85839.6	85811.4	1594.76	Overlap		0.0662834	6.62834	0.17134	17.134	0.196077	0.2299	0.245406		-0.299 (-0.457 - -0.142)	0.000235734	0.874 (0.446 - 1.301)	6.16275e-05	0.096 (-0.056 - 0.249)	0.216339	-0.129 (-0.247 - -0.011)	0.033222	-0.168 (-0.776 - 0.441)	0.589736	0.062 (0.025 - 0.099)	0.00126161	-0.064 (-0.104 - -0.025)	0.00173952
PRL_seq.2585.2	PRL_Neurology	P01236	seq.2585.2	2585-2	Prolactin	PRL	5617	PRL	0.833505	1.83771e-69	GOOD	0.506788	1.24497e-18	GOOD	0.404687	7.97599e-12	MODERATE	1	0.0685363	6.85363	0.100684	10.0684	649.438	632.5	65.3882	Overlap		0.039444	3.9444	0.558026	55.8026	-0.1105	-0.3499	0.751158		-0.152 (-0.257 - -0.047)	0.00472341	0.532 (0.182 - 0.882)	0.00286922	-0.036 (-0.135 - 0.063)	0.473854	-0.052 (-0.129 - 0.025)	0.18387	-0.467 (-0.852 - -0.083)	0.0179391	-0.01 (-0.035 - 0.014)	0.411894	0.008 (-0.019 - 0.034)	0.573524
PRND_seq.18231.147	PRND_Neurology_II	Q9UKY0	seq.18231.147	18231-147	Prion-like protein doppel	PRND	23627	PRND	0.575492	1.10579e-24	GOOD	0.676968	9.6334e-37	GOOD	0.543348	1.11664e-21	GOOD	1	0.111071	11.1071	0.152081	15.2081	184.744	183.9	28.096	Overlap	Intra-CV	0.0581292	5.81292	0.18217	18.217	0.066708	0.1097	0.260674		0.001 (-0.13 - 0.132)	0.99185	-0.189 (-0.494 - 0.117)	0.225716	0.002 (-0.116 - 0.121)	0.969352	-0.032 (-0.125 - 0.06)	0.493381	0.443 (-0.027 - 0.913)	0.065689	-0.001 (-0.03 - 0.029)	0.958958	-0.002 (-0.034 - 0.029)	0.878884
Properdin_seq.2960.66	CFP_Inflammation_II	P27918	seq.2960.66	2960-66	Properdin	Properdin	5199	CFP	0.958067	0	GOOD	0.927543	5.37604e-114	GOOD	0.91159	3.8629e-103	GOOD	1	0.0688401	6.88401	0.0899158	8.99158	39286.8	39700.3	3532.51	Overlap		0.0508337	5.08337	0.154584	15.4584	-0.181519	-0.1258	0.221703		-0.041 (-0.234 - 0.152)	0.676577	0.184 (-0.274 - 0.642)	0.431353	0.008 (-0.166 - 0.182)	0.925433	-0.092 (-0.227 - 0.043)	0.182262	-0.421 (-1.101 - 0.259)	0.226619	0.041 (-0.002 - 0.084)	0.0611839	-0.045 (-0.091 - 0.001)	0.0556373
PROSC_seq.20439.14	PLPBP_Cardiometabolic	O94903	seq.20439.14	20439-14	Proline synthase co-transcribed bacterial homolog protein	PROSC	11212	PLPBP	0.84684	8.31865e-74	GOOD	0.715898	9.10997e-43	GOOD	0.687006	3.31934e-38	GOOD	1	0.0622507	6.22507	0.0924107	9.24107	2948.77	2979.7	272.497	Overlap		0.128054	12.8054	0.243947	24.3947	-1.21426	-1.2851	0.346867		0.325 (0.198 - 0.451)	9.88535e-07	-0.299 (-0.613 - 0.016)	0.0629757	-0.157 (-0.282 - -0.033)	0.0137897	0.289 (0.197 - 0.38)	2.51902e-09	-0.422 (-0.925 - 0.081)	0.101248	-0.061 (-0.092 - -0.031)	9.32251e-05	0.063 (0.03 - 0.096)	0.000186416
Prostasin_seq.15513.108	PRSS8_Inflammation	Q16651	seq.15513.108	15513-108	Prostasin	Prostasin	5652	PRSS8	0.923417	5.77742e-111	GOOD	0.856879	2.32643e-77	GOOD	0.84862	2.03795e-74	GOOD	1	0.0596131	5.96131	0.109115	10.9115	255.613	251.7	27.8912	Overlap		0.0316645	3.16645	0.163635	16.3635	0.0794423	0.11485	0.234518		0.26 (0.143 - 0.377)	1.97136e-05	-0.279 (-0.563 - 0.006)	0.0546425	0.168 (0.055 - 0.281)	0.00387813	0.109 (0.021 - 0.198)	0.0163504	0.357 (-0.097 - 0.81)	0.124626	-0.042 (-0.069 - -0.014)	0.00359256	0.046 (0.017 - 0.076)	0.00244094
prostatic.binding.protein_seq.4276.10	PEBP1_Neurology	P30086	seq.4276.10	4276-10	Phosphatidylethanolamine-binding protein 1	prostatic binding protein	5037	PEBP1	0.845995	0	GOOD	0.796133	4.2978e-59	GOOD	0.710753	6.49824e-42	GOOD	1	0.0567195	5.67195	0.0930567	9.30567	24309.9	24821.7	2262.2	Overlap		0.0382704	3.82704	0.25502	25.502	-0.459715	-0.49695	0.362136		0.407 (0.291 - 0.523)	4.28998e-11	-0.177 (-0.473 - 0.118)	0.240029	-0.216 (-0.338 - -0.094)	0.000601839	0.489 (0.412 - 0.566)	2.21927e-28	-0.356 (-0.848 - 0.135)	0.156179	-0.036 (-0.067 - -0.006)	0.0196267	0.033 (0 - 0.066)	0.049533
Protease.nexin.I_seq.3217.74	SERPINE2_Cardiometabolic_II	P07093	seq.3217.74	3217-74	Glia-derived nexin	Protease nexin I	5270	SERPINE2	0.792743	2.92237e-58	GOOD	0.817418	1.04423e-64	GOOD	0.725699	1.90683e-44	GOOD	1	0.0588484	5.88484	0.163111	16.3111	613.756	596.4	100.111	Overlap		0.0732164	7.32164	0.779449	77.9449	-0.126115	0.2809	0.994	Inter-CV	-0.304 (-0.416 - -0.191)	2.52695e-07	0.297 (0.012 - 0.582)	0.0409923	-0.011 (-0.124 - 0.102)	0.84844	-0.086 (-0.173 - 0.002)	0.0558302	-0.024 (-0.471 - 0.424)	0.917598	-0.018 (-0.046 - 0.01)	0.207026	0.023 (-0.007 - 0.052)	0.140489
Protein.disulfide.isomerase.A3_seq.7832.181	PDIA3_Inflammation_II	P30101	seq.7832.181	7832-181	Protein disulfide-isomerase A3	Protein disulfide isomerase A3	2923	PDIA3	0.762368	1.95537e-51	GOOD	0.517317	1.79856e-19	GOOD	0.42072	9.50764e-13	MODERATE	1	0.0467438	4.67438	0.0826773	8.26773	5287.39	5327.55	437.147	Overlap		0.193618	19.3618	0.281305	28.1305	-0.201031	-0.2036	0.398135		0.303 (0.146 - 0.459)	0.000190278	-0.047 (-0.416 - 0.322)	0.804523	0.122 (-0.026 - 0.271)	0.10718	0.364 (0.257 - 0.472)	1.79761e-10	0.049 (-0.557 - 0.655)	0.874009	-0.097 (-0.132 - -0.062)	1.17668e-07	0.096 (0.058 - 0.134)	1.46665e-06
PRTG_seq.21397.21	PRTG_Oncology	Q2VWP7	seq.21397.21	21397-21	Protogenin	PRTG	283659	PRTG	0.720976	1.25449e-43	GOOD	0.661095	1.52027e-34	GOOD	0.549403	3.21057e-22	GOOD	1	0.0754897	7.54897	0.0704445	7.04445	244.113	241.55	17.1964	Overlap		0.0403707	4.03707	0.163852	16.3852	0.0599038	0.0708	0.234825		-0.007 (-0.143 - 0.128)	0.918108	0.224 (-0.088 - 0.537)	0.159967	0.155 (0.034 - 0.277)	0.0130182	0.163 (0.069 - 0.257)	0.000798085	0.275 (-0.217 - 0.766)	0.274211	-0.048 (-0.078 - -0.018)	0.00194622	0.047 (0.015 - 0.079)	0.00462729
Pseudocholinesterase_seq.15514.26	BCHE_Inflammation_II	P06276	seq.15514.26	15514-26	Cholinesterase	Pseudocholinesterase	590	BCHE	0.832206	0	GOOD	0.854633	1.53085e-76	GOOD	0.754835	6.71988e-50	GOOD	1	0.0790311	7.90311	0.0906805	9.06805	47202.8	48114.4	4280.37	Overlap		0.0252176	2.52176	0.128858	12.8858	0.00391154	0.06195	0.185138		-0.061 (-0.199 - 0.077)	0.386123	0.178 (-0.138 - 0.495)	0.269661	0.157 (0.034 - 0.281)	0.0130476	0.126 (0.029 - 0.222)	0.0109957	0.174 (-0.326 - 0.674)	0.496054	-0.07 (-0.1 - -0.04)	6.10059e-06	0.072 (0.04 - 0.104)	1.46367e-05
Pseudocholinesterase_seq.8239.223	BCHE_Inflammation_II	P06276	seq.8239.223	8239-223	Cholinesterase	Pseudocholinesterase	590	BCHE	0.893179	0	GOOD	0.873811	5.14587e-84	GOOD	0.820773	1.166e-65	GOOD	1	0.0416943	4.16943	0.0659704	6.59704	2804.57	2833.9	185.018	Overlap		0.0252176	2.52176	0.128858	12.8858	0.00391154	0.06195	0.185138		-0.049 (-0.19 - 0.092)	0.496178	0.256 (-0.07 - 0.582)	0.123821	0.165 (0.038 - 0.291)	0.0112563	0.144 (0.046 - 0.242)	0.00441233	0.205 (-0.309 - 0.719)	0.435614	-0.059 (-0.09 - -0.029)	0.000201572	0.062 (0.029 - 0.095)	0.00029629
PSP.94_seq.10620.21	MSMB_Cardiometabolic	P08118	seq.10620.21	10620-21	Beta-microseminoprotein	PSP-94	4477	MSMB	0.964567	1.25324e-153	GOOD	0.841425	5.40235e-72	GOOD	0.842038	3.39597e-72	GOOD	1	0.0325145	3.25145	0.0465961	4.65961	177.234	177.8	8.25843	Overlap		0.0313403	3.13403	0.407216	40.7216	-1.1168	-0.901	0.565103		0.088 (-0.027 - 0.203)	0.135284	-0.788 (-1.103 - -0.474)	8.81199e-07	0.134 (0.024 - 0.243)	0.0173992	-0.028 (-0.114 - 0.059)	0.531868	0.079 (-0.364 - 0.521)	0.727322	0.008 (-0.02 - 0.035)	0.58322	-0.01 (-0.04 - 0.019)	0.486345
PSP_seq.13095.51	REG1A_Cardiometabolic	P05451	seq.13095.51	13095-51	Lithostathine-1-alpha	PSP	5967	REG1A	0.937912	1.75783e-122	GOOD	0.937582	3.44219e-122	GOOD	0.928052	2.21105e-114	GOOD	1	0.113371	11.3371	0.118806	11.8806	2949.64	2967.1	350.434	Overlap	Intra-CV	0.0398141	3.98141	0.485075	48.5075	0.415036	0.3011	0.663189		0.353 (0.209 - 0.498)	2.82731e-06	-0.337 (-0.694 - 0.02)	0.0641003	0.085 (-0.057 - 0.227)	0.242129	-0.09 (-0.2 - 0.021)	0.113141	-0.383 (-0.944 - 0.178)	0.182566	0.007 (-0.028 - 0.043)	0.678442	-0.007 (-0.045 - 0.031)	0.725259
QORX_seq.17748.21	TP53I3_Inflammation_II	Q53FA7	seq.17748.21	17748-21	Quinone oxidoreductase PIG3	QORX	9540	TP53I3	0.880569	6.04233e-87	GOOD	0.83355	1.77949e-69	GOOD	0.791648	5.38779e-58	GOOD	1	0.0491829	4.91829	0.0847086	8.47086	4558.42	4628.1	386.137	Overlap		0.0455444	4.55444	0.146589	14.6589	-0.354204	-0.3009	0.21036		0.186 (0.056 - 0.315)	0.00527276	-0.238 (-0.547 - 0.071)	0.130603	-0.084 (-0.203 - 0.036)	0.17329	0.327 (0.242 - 0.412)	8.37225e-13	-0.05 (-0.534 - 0.434)	0.839366	-0.056 (-0.085 - -0.027)	0.000179503	0.054 (0.023 - 0.086)	0.000774569
QSCN6_seq.6217.23	QSOX1_Inflammation_II	O00391	seq.6217.23	6217-23	Sulfhydryl oxidase 1	QSCN6	5768	QSOX1	0.588189	0	GOOD	0.678795	5.27139e-37	GOOD	0.448799	1.7286e-14	MODERATE	1	0.0536679	5.36679	0.0820213	8.20213	7670.51	7690.7	629.146	Overlap		0.0661642	6.61642	0.292983	29.2983	-0.148104	-0.10435	0.414014		0.028 (-0.113 - 0.169)	0.695485	0.097 (-0.228 - 0.421)	0.560076	0.065 (-0.064 - 0.193)	0.324399	0.191 (0.093 - 0.288)	0.00016536	0.161 (-0.345 - 0.666)	0.534067	-0.055 (-0.086 - -0.024)	0.000600169	0.059 (0.026 - 0.093)	0.00053597
RANK_seq.5424.55	TNFRSF11A_Inflammation	Q9Y6Q6	seq.5424.55	5424-55	Tumor necrosis factor receptor superfamily member 11A	RANK	8792	TNFRSF11A	0.677465	8.18026e-37	GOOD	0.743448	1.11268e-47	GOOD	0.726679	1.28357e-44	GOOD	1	0.0365938	3.65938	0.0430025	4.30025	240.075	238.5	10.3238	Overlap		0.0436646	4.36646	0.161888	16.1888	-0.116912	-0.04375	0.232046		0.222 (0.074 - 0.37)	0.00353013	0.217 (-0.14 - 0.574)	0.233861	-0.024 (-0.163 - 0.114)	0.729515	0.409 (0.313 - 0.505)	3.75111e-15	0.2 (-0.348 - 0.749)	0.474505	-0.042 (-0.076 - -0.008)	0.0155823	0.042 (0.006 - 0.079)	0.0242102
REG1B_seq.16770.3	REG1B_Cardiometabolic	P48304	seq.16770.3	16770-3	Lithostathine-1-beta	REG1B	5968	REG1B	0.970189	0	GOOD	0.912857	6.34557e-104	GOOD	0.902864	4.84757e-98	GOOD	1	0.0480943	4.80943	0.0898194	8.98194	9416.56	9577.3	845.79	Overlap		0.0330138	3.30138	0.273172	27.3172	0.652492	0.7279	0.387034		0.327 (0.186 - 0.469)	9.14951e-06	-0.335 (-0.683 - 0.013)	0.0594046	0.052 (-0.087 - 0.19)	0.46454	-0.084 (-0.192 - 0.023)	0.124231	-0.291 (-0.837 - 0.255)	0.297566	0.01 (-0.024 - 0.044)	0.566719	-0.01 (-0.047 - 0.027)	0.604476
REG4_seq.11102.22	REG4_Inflammation	Q9BYZ8	seq.11102.22	11102-22	Regenerating islet-derived protein 4	REG4	83998	REG4	0.895921	2.56353e-94	GOOD	0.782138	9.40048e-56	GOOD	0.726639	1.30474e-44	GOOD	1	0.0365311	3.65311	0.066488	6.6488	596.216	594.5	39.6412	Overlap		0.0517449	5.17449	0.200551	20.0551	-0.235562	-0.21645	0.286486		0.204 (0.068 - 0.341)	0.00368934	-0.148 (-0.464 - 0.168)	0.358435	0.119 (-0.009 - 0.246)	0.0689072	-0.139 (-0.237 - -0.04)	0.00607728	-0.058 (-0.572 - 0.456)	0.826239	0.002 (-0.029 - 0.034)	0.882482	0.002 (-0.032 - 0.036)	0.915609
RELT_seq.14112.40	RELT_Neurology	Q969Z4	seq.14112.40	14112-40	Tumor necrosis factor receptor superfamily member 19L	RELT	84957	RELT	0.54807	4.2329e-22	GOOD	0.708173	1.7129e-41	GOOD	0.555609	8.71385e-23	GOOD	1	0.032346	3.2346	0.0329041	3.29041	206.359	205.3	6.79007	Overlap		0.0413284	4.13284	0.298219	29.8219	-0.195296	-0.0355	0.421108		0.095 (-0.045 - 0.235)	0.186316	0.025 (-0.305 - 0.355)	0.882525	0.061 (-0.066 - 0.188)	0.346067	0.303 (0.211 - 0.395)	5.74665e-10	0.319 (-0.182 - 0.819)	0.213889	-0.053 (-0.084 - -0.022)	0.000877893	0.05 (0.017 - 0.084)	0.00340279
RELT_seq.5115.31	RELT_Neurology	Q969Z4	seq.5115.31	5115-31	Tumor necrosis factor receptor superfamily member 19L	RELT	84957	RELT	0.810741	7.17993e-63	GOOD	0.774775	4.29115e-54	GOOD	0.732285	1.29004e-45	GOOD	1	0.0370871	3.70871	0.0717663	7.17663	1369.67	1372.2	98.2959	Overlap		0.0413284	4.13284	0.298219	29.8219	-0.195296	-0.0355	0.421108		0.198 (0.049 - 0.347)	0.0098643	-0.043 (-0.393 - 0.307)	0.809905	0.11 (-0.027 - 0.248)	0.117683	0.467 (0.375 - 0.558)	4.83854e-20	0.276 (-0.276 - 0.829)	0.327595	-0.089 (-0.122 - -0.057)	1.50211e-07	0.092 (0.057 - 0.127)	4.82031e-07
Renin_seq.3396.54	REN_Cardiometabolic	P00797	seq.3396.54	3396-54	Renin	Renin	5972	REN	0.959724	1.77235e-146	GOOD	0.79044	1.0536e-57	GOOD	0.778615	5.96004e-55	GOOD	1	0.0325972	3.25972	0.040215	4.0215	183.463	183.4	7.37794	Overlap		0.0620641	6.20641	0.175648	17.5648	-0.27358	-0.274	0.251484		0.16 (0.038 - 0.282)	0.0106945	-0.755 (-1.101 - -0.408)	1.95712e-05	0.023 (-0.094 - 0.14)	0.702154	0.026 (-0.065 - 0.117)	0.578206	-0.514 (-0.977 - -0.05)	0.0307697	-0.007 (-0.036 - 0.021)	0.612588	0.006 (-0.025 - 0.037)	0.71261
resistin_seq.3046.31	RETN_Cardiometabolic	Q9HD89	seq.3046.31	3046-31	Resistin	resistin	56729	RETN	0.84766	4.36109e-74	GOOD	0.826038	3.40368e-67	GOOD	0.766066	3.28157e-52	GOOD	1	0.0350738	3.50738	0.0400316	4.00316	462.622	459.1	18.5195	Overlap		0.0289952	2.89952	0.272648	27.2648	0.121	0.0958	0.386318		0.073 (-0.025 - 0.171)	0.144215	-0.022 (-0.26 - 0.216)	0.854919	-0.108 (-0.196 - -0.02)	0.0171202	0.16 (0.094 - 0.227)	4.10993e-06	0.061 (-0.287 - 0.41)	0.729806	-0.008 (-0.03 - 0.014)	0.486542	0.009 (-0.015 - 0.032)	0.470426
RET_seq.3220.40	RET_Oncology	P07949	seq.3220.40	3220-40	Proto-oncogene tyrosine-protein kinase receptor Ret	RET	5979	RET	0.90708	1.92751e-100	GOOD	0.876087	5.54199e-85	GOOD	0.834402	9.64376e-70	GOOD	1	0.0278036	2.78036	0.0363123	3.63123	486.65	491.7	17.6714	Overlap		0.0645232	6.45232	0.136617	13.6617	0.933231	0.96885	0.196186		0.029 (-0.092 - 0.15)	0.637646	0.683 (0.369 - 0.998)	2.07061e-05	0.066 (-0.047 - 0.179)	0.254189	0.078 (-0.01 - 0.166)	0.0841587	0.304 (-0.155 - 0.762)	0.196032	-0.043 (-0.07 - -0.015)	0.00275939	0.044 (0.014 - 0.074)	0.00415306
RGMA_seq.5483.1	RGMA_Neurology	Q96B86	seq.5483.1	5483-1	Repulsive guidance molecule A	RGMA	56963	RGMA	0.822979	0	GOOD	0.699959	3.49718e-40	GOOD	0.65002	4.34521e-33	GOOD	1	0.0122113	1.22113	0.0231974	2.31974	101820	101534	2361.95	Overlap		0.045177	4.5177	0.181618	18.1618	0.206115	0.2069	0.259896		0.081 (-0.058 - 0.221)	0.253992	0.417 (0.081 - 0.752)	0.0149879	0.034 (-0.094 - 0.162)	0.605596	0.387 (0.298 - 0.475)	8.6745e-16	0.363 (-0.173 - 0.9)	0.18565	-0.064 (-0.095 - -0.033)	6.11264e-05	0.063 (0.03 - 0.096)	0.000269032
Ribonuclease.UK114_seq.14636.25	RIDA_Inflammation_II	P52758	seq.14636.25	14636-25	Ribonuclease UK114	Ribonuclease UK114	10247	RIDA	0.875948	6.35684e-85	GOOD	0.841795	4.08334e-72	GOOD	0.749006	9.51057e-49	GOOD	1	0.0538758	5.38758	0.0802206	8.02206	1647.12	1681.2	132.133	Overlap		0.0454614	4.54614	0.22359	22.359	0.372308	0.46395	0.318646		0.146 (-0.001 - 0.293)	0.0525671	0.112 (-0.227 - 0.451)	0.516925	0.033 (-0.102 - 0.168)	0.630136	0.451 (0.361 - 0.541)	1.13193e-19	0.141 (-0.401 - 0.684)	0.610158	-0.069 (-0.102 - -0.037)	3.52204e-05	0.073 (0.038 - 0.107)	5.68688e-05
RNAS4_seq.5644.60	RNASE4_Inflammation_II	P34096	seq.5644.60	5644-60	Ribonuclease 4	RNAS4	6038	RNASE4	0.594188	0	GOOD	0.650593	3.66496e-33	GOOD	0.509678	7.36899e-19	GOOD	1	0.0721596	7.21596	0.0956298	9.56298	7174.7	7262.15	686.115	Overlap		0.0446551	4.46551	0.192637	19.2637	-0.189942	-0.13485	0.275389		0.3 (0.15 - 0.45)	0.000116156	-0.065 (-0.423 - 0.293)	0.721288	0.015 (-0.129 - 0.158)	0.840389	0.006 (-0.105 - 0.118)	0.909881	0.095 (-0.478 - 0.668)	0.746151	-0.031 (-0.067 - 0.004)	0.0827897	0.031 (-0.007 - 0.069)	0.114444
RNT2_seq.16913.8	RNASET2_Cardiometabolic	O00584	seq.16913.8	16913-8	Ribonuclease T2	RNT2	8635	RNASET2	0.83203	5.26012e-69	GOOD	0.535043	5.92753e-21	GOOD	0.505127	1.67902e-18	GOOD	1	0.0983627	9.83627	0.10899	10.899	1548.28	1531.1	168.748	Overlap		0.0331069	3.31069	0.207701	20.7701	0.01744	0.1004	0.296491		0.164 (0.042 - 0.285)	0.00865619	0.129 (-0.15 - 0.408)	0.364128	-0.017 (-0.13 - 0.095)	0.762172	0.003 (-0.085 - 0.091)	0.944998	-0.472 (-0.915 - -0.03)	0.0374668	0.001 (-0.027 - 0.029)	0.921827	-0.001 (-0.031 - 0.029)	0.929939
ROBO1_seq.5740.17	ROBO1_Inflammation	Q9Y6N7	seq.5740.17	5740-17	Roundabout homolog 1	ROBO1	6091	ROBO1	0.848631	2.0197e-74	GOOD	0.78143	1.36625e-55	GOOD	0.686235	4.32041e-38	GOOD	1	0.0559516	5.59516	0.0881213	8.81213	3275.33	3244.55	288.626	Overlap		0.0541521	5.41521	0.229986	22.9986	-0.196858	-0.2246	0.327533		-0.018 (-0.156 - 0.119)	0.792804	0.328 (0.003 - 0.652)	0.0480772	0.131 (0.007 - 0.255)	0.0393435	0.292 (0.201 - 0.383)	1.34217e-09	0.305 (-0.199 - 0.809)	0.237036	-0.076 (-0.105 - -0.046)	9.80536e-07	0.077 (0.045 - 0.109)	4.37976e-06
ROBO2_seq.22578.17	ROBO2_Neurology	Q9HCK4	seq.22578.17	22578-17	Roundabout homolog 2	ROBO2	6092	ROBO2	0.877518	1.33602e-85	GOOD	0.812142	2.99668e-63	GOOD	0.761018	3.72069e-51	GOOD	1	0.0257776	2.57776	0.0416114	4.16114	734.134	738.2	30.5483	Overlap		0.0856571	8.56571	0.267593	26.7593	-0.0799538	-0.04515	0.379399		-0.032 (-0.174 - 0.109)	0.654804	0.535 (0.194 - 0.875)	0.00207909	0.127 (-0.002 - 0.257)	0.0550266	0.363 (0.272 - 0.454)	1.74292e-13	0.382 (-0.144 - 0.907)	0.156036	-0.079 (-0.11 - -0.048)	9.25454e-07	0.079 (0.046 - 0.113)	5.08336e-06
ROBO2_seq.5116.62	ROBO2_Neurology	Q9HCK4	seq.5116.62	5116-62	Roundabout homolog 2	ROBO2	6092	ROBO2	0.688426	2.03881e-38	GOOD	0.739177	7.05766e-47	GOOD	0.599425	3.8249e-27	GOOD	1	0.0586521	5.86521	0.0780497	7.80497	9074.86	9211.35	708.29	Overlap		0.0856571	8.56571	0.267593	26.7593	-0.0799538	-0.04515	0.379399		-0.034 (-0.176 - 0.107)	0.633897	0.364 (0.032 - 0.696)	0.0314944	0.101 (-0.028 - 0.229)	0.126141	0.295 (0.201 - 0.389)	2.79987e-09	0.533 (0.017 - 1.05)	0.0439972	-0.088 (-0.118 - -0.058)	2.74844e-08	0.091 (0.058 - 0.123)	1.02147e-07
ROR1_seq.2590.69	ROR1_Cardiometabolic	Q01973	seq.2590.69	2590-69	Inactive tyrosine-protein kinase transmembrane receptor ROR1	ROR1	4919	ROR1	0.825077	6.54427e-67	GOOD	0.835347	4.87047e-70	GOOD	0.747258	2.07539e-48	GOOD	1	0.019497	1.9497	0.0361171	3.61171	1365.57	1368.9	49.3203	Overlap		0.0626151	6.26151	0.215948	21.5948	0.104832	0.1122	0.308004		0.054 (-0.082 - 0.191)	0.437585	0.536 (0.205 - 0.867)	0.00149135	0.098 (-0.028 - 0.224)	0.127059	0.179 (0.083 - 0.275)	0.000314423	0.353 (-0.153 - 0.859)	0.172354	-0.044 (-0.074 - -0.013)	0.00606999	0.042 (0.009 - 0.076)	0.0129187
ROR1_seq.8474.6	ROR1_Cardiometabolic	Q01973	seq.8474.6	8474-6	Inactive tyrosine-protein kinase transmembrane receptor ROR1	ROR1	4919	ROR1	0.815816	2.92739e-64	GOOD	0.81626	2.20172e-64	GOOD	0.763289	1.25721e-51	GOOD	1	0.0763673	7.63673	0.0999508	9.99508	1234.28	1236.15	123.367	Overlap		0.0626151	6.26151	0.215948	21.5948	0.104832	0.1122	0.308004		0.104 (-0.039 - 0.248)	0.15645	0.547 (0.199 - 0.895)	0.00205816	0.146 (0.014 - 0.279)	0.0312102	0.209 (0.108 - 0.31)	6.50879e-05	0.291 (-0.242 - 0.824)	0.285837	-0.054 (-0.086 - -0.021)	0.00129078	0.051 (0.016 - 0.086)	0.00465134
RSPO3_seq.13094.75	RSPO3_Oncology	Q9BXY4	seq.13094.75	13094-75	R-spondin-3	RSPO3	84870	RSPO3	0.804921	2.5085e-61	GOOD	0.702311	1.49025e-40	GOOD	0.631786	8.07895e-31	GOOD	1	0.0317142	3.17142	0.0318811	3.18811	241.794	241.2	7.70864	Overlap		0.0476278	4.76278	0.138646	13.8646	0.382715	0.39795	0.199072		0.065 (-0.071 - 0.2)	0.350689	0.281 (-0.036 - 0.597)	0.0819614	0.154 (0.032 - 0.276)	0.0139991	0.317 (0.229 - 0.406)	1.57315e-11	0.443 (-0.048 - 0.934)	0.0779364	-0.071 (-0.1 - -0.042)	3.61037e-06	0.073 (0.041 - 0.105)	9.24516e-06
RSPO3_seq.8427.118	RSPO3_Oncology	Q9BXY4	seq.8427.118	8427-118	R-spondin-3	RSPO3	84870	RSPO3	0.757435	2.0112e-50	GOOD	0.65774	4.26085e-34	GOOD	0.580493	3.5162e-25	GOOD	1	0.0442084	4.42084	0.0740009	7.40009	183.228	182.2	13.5591	Overlap		0.0476278	4.76278	0.138646	13.8646	0.382715	0.39795	0.199072		0.02 (-0.107 - 0.147)	0.75759	0.217 (-0.077 - 0.511)	0.147337	0.121 (0.007 - 0.235)	0.0380204	0.266 (0.182 - 0.349)	1.71552e-09	0.551 (0.092 - 1.009)	0.0193096	-0.062 (-0.089 - -0.034)	1.6397e-05	0.065 (0.035 - 0.094)	2.4978e-05
RWDD1_seq.21323.2	RWDD1_Neurology	Q9H446	seq.21323.2	21323-2	RWD domain-containing protein 1	RWDD1	51389	RWDD1	0.875003	1.61018e-84	GOOD	0.731549	1.74952e-45	GOOD	0.658478	3.3999e-34	GOOD	1	0.0489101	4.89101	0.0800585	8.00585	2120.12	2131.1	169.734	Overlap		0.15646	15.646	0.217299	21.7299	-1.01821	-1.00595	0.309887		0.323 (0.204 - 0.441)	1.98173e-07	-0.067 (-0.354 - 0.219)	0.645727	-0.138 (-0.256 - -0.021)	0.021819	0.231 (0.143 - 0.319)	5.17713e-07	-0.462 (-0.935 - 0.01)	0.0561733	-0.045 (-0.074 - -0.017)	0.00227646	0.047 (0.016 - 0.078)	0.00320342
S100A4_seq.14116.129	S100A4_Oncology	P26447	seq.14116.129	14116-129	Protein S100-A4	S100A4	6275	S100A4	0.682661	1.45028e-37	GOOD	0.794487	1.0952e-58	GOOD	0.566036	9.15279e-24	GOOD	1	0.0639043	6.39043	0.0748952	7.48952	7721.69	7817.9	578.317	Overlap		0.178405	17.8405	0.219785	21.9785	-0.575665	-0.54865	0.313351		0.162 (0.046 - 0.277)	0.00644873	-0.183 (-0.452 - 0.086)	0.181683	-0.007 (-0.115 - 0.101)	0.899682	0.056 (-0.028 - 0.14)	0.190596	0.024 (-0.416 - 0.464)	0.915804	-0.027 (-0.054 - -0.001)	0.0443235	0.023 (-0.006 - 0.051)	0.116438
SAA.4_seq.15516.12	SAA4_Inflammation_II	P35542	seq.15516.12	15516-12	Serum amyloid A-4 protein	SAA-4	6291	SAA4	0.959818	0	GOOD	0.827006	1.75483e-67	GOOD	0.807965	3.97093e-62	GOOD	1	0.0562932	5.62932	0.0579629	5.79629	38085	38079.8	2207.52	Overlap		0.0994025	9.94025	0.166175	16.6175	-0.154888	-0.14685	0.238109		-0.094 (-0.218 - 0.03)	0.136745	0.39 (0.085 - 0.694)	0.0120382	-0.03 (-0.144 - 0.084)	0.605794	-0.047 (-0.136 - 0.041)	0.297348	-0.591 (-1.039 - -0.143)	0.0103499	0.031 (0.004 - 0.059)	0.0281671	-0.03 (-0.06 - 0)	0.0502523
SAP_seq.2474.54	APCS_Inflammation_II	P02743	seq.2474.54	2474-54	Serum amyloid P-component	SAP	325	APCS	0.954107	3.27964e-139	GOOD	0.817837	7.96102e-65	GOOD	0.818881	4.03685e-65	GOOD	1	0.0840426	8.40426	0.100651	10.0651	18478.5	18606.2	1859.88	Overlap		0.0503627	5.03627	0.438886	43.8886	-0.219623	-0.05075	0.605508		-0.079 (-0.247 - 0.089)	0.358577	-1.81 (-2.364 - -1.255)	1.57628e-10	0.059 (-0.112 - 0.23)	0.496509	-0.208 (-0.339 - -0.076)	0.00212302	-0.43 (-1.108 - 0.247)	0.214242	0.031 (-0.011 - 0.073)	0.148508	-0.029 (-0.074 - 0.016)	0.212595
SARP.2_seq.14042.11	SFRP1_Neurology	Q8N474	seq.14042.11	14042-11	Secreted frizzled-related protein 1	SARP-2	6422	SFRP1	0.866423	5.3367e-81	GOOD	0.63019	1.25543e-30	GOOD	0.541694	1.56262e-21	GOOD	1	0.0625964	6.25964	0.091969	9.1969	10169.1	10238.6	935.239	Overlap		0.131068	13.1068	0.579273	57.9273	-0.161065	-0.18375	0.776041		0.134 (0.017 - 0.252)	0.0257507	0.101 (-0.169 - 0.372)	0.462357	-0.019 (-0.127 - 0.089)	0.728496	0.227 (0.147 - 0.307)	6.2673e-08	-0.148 (-0.577 - 0.281)	0.499052	-0.053 (-0.079 - -0.027)	7.67519e-05	0.052 (0.023 - 0.08)	0.000387904
SARP.2_seq.3221.54	SFRP1_Neurology	Q8N474	seq.3221.54	3221-54	Secreted frizzled-related protein 1	SARP-2	6422	SFRP1	0.904271	7.88523e-99	GOOD	0.575468	1.11174e-24	GOOD	0.483016	7.74031e-17	MODERATE	1	0.0597911	5.97911	0.0890712	8.90712	2373.74	2389.2	211.432	Overlap		0.131068	13.1068	0.579273	57.9273	-0.161065	-0.18375	0.776041		0.072 (-0.039 - 0.182)	0.204732	0.106 (-0.147 - 0.359)	0.412345	0.017 (-0.084 - 0.117)	0.741919	0.118 (0.041 - 0.195)	0.00299178	-0.081 (-0.479 - 0.317)	0.689828	-0.043 (-0.068 - -0.019)	0.000566748	0.042 (0.016 - 0.069)	0.00175795
sCD14_seq.16914.104	CD14_Cardiometabolic	P08571	seq.16914.104	16914-104	Monocyte differentiation antigen CD14, soluble	sCD14	929	CD14	0.640383	0	GOOD	0.810406	8.83895e-63	GOOD	0.591791	2.4541e-26	GOOD	1	0.0531366	5.31366	0.0834712	8.34712	24332.3	24641.2	2031.04	Overlap		0.065098	6.5098	1.15035	115.035	-0.276152	-0.54	1.3246	Inter-CV	0.328 (0.192 - 0.464)	3.58408e-06	-0.125 (-0.453 - 0.202)	0.452676	0.018 (-0.115 - 0.151)	0.792659	0.23 (0.13 - 0.329)	1.00325e-05	0.35 (-0.18 - 0.881)	0.196578	-0.06 (-0.093 - -0.028)	0.000278991	0.066 (0.031 - 0.1)	0.000232914
sCD163_seq.5028.59	CD163_Cardiometabolic	Q86VB7	seq.5028.59	5028-59	Scavenger receptor cysteine-rich type 1 protein M130	sCD163	9332	CD163	0.893128	6.802e-93	GOOD	0.829535	3.04465e-68	GOOD	0.817509	9.84294e-65	GOOD	1	0.0490556	4.90556	0.0907872	9.07872	6174.12	6253.2	560.532	Overlap		0.0377202	3.77202	0.559133	55.9133	0.264984	0.0825	0.752463		0.515 (0.391 - 0.638)	1.21183e-14	-0.805 (-1.173 - -0.437)	1.78314e-05	-0.054 (-0.197 - 0.09)	0.464592	0.335 (0.231 - 0.439)	1.23645e-09	0.33 (-0.235 - 0.896)	0.253187	-0.018 (-0.054 - 0.017)	0.315737	0.016 (-0.022 - 0.055)	0.39731
SCF.sR_seq.2475.1	KIT_Cardiometabolic	P10721	seq.2475.1	2475-1	Mast/stem cell growth factor receptor Kit	SCF sR	3815	KIT	0.793108	0	GOOD	0.815614	3.33071e-64	GOOD	0.747164	2.16415e-48	GOOD	1	0.0372536	3.72536	0.0608211	6.08211	2592.51	2633.4	157.679	Overlap		0.0565232	5.65232	0.427514	42.7514	-0.14684	-0.2786	0.591079		0.069 (-0.073 - 0.212)	0.342223	-0.028 (-0.354 - 0.298)	0.867519	0.211 (0.084 - 0.337)	0.00123346	0.191 (0.094 - 0.289)	0.000156898	-0.106 (-0.625 - 0.412)	0.687487	-0.056 (-0.087 - -0.025)	0.00048972	0.059 (0.025 - 0.092)	0.000706526
SCF_seq.9377.25	KITLG_Cardiometabolic	P21583	seq.9377.25	9377-25	Kit ligand	SCF	4254	KITLG	0.740483	4.02657e-47	GOOD	0.691283	7.58155e-39	GOOD	0.643319	3.08965e-32	GOOD	1	0.0536361	5.36361	0.0853769	8.53769	1205.85	1213.1	102.952	Overlap		0.0497602	4.97602	0.229855	22.9855	0.058512	0.1052	0.327351		0.231 (0.048 - 0.415)	0.0141606	-0.022 (-0.452 - 0.408)	0.920163	0.104 (-0.068 - 0.276)	0.238395	0.3 (0.171 - 0.43)	8.78699e-06	0.139 (-0.537 - 0.814)	0.687915	-0.01 (-0.052 - 0.032)	0.637929	0.003 (-0.043 - 0.048)	0.911693
SCGF.alpha_seq.4500.50	CLEC11A_Neurology	Q9Y240	seq.4500.50	4500-50	Stem cell growth factor-alpha	SCGF-alpha	6320	CLEC11A	0.716122	8.35283e-43	GOOD	0.659176	2.74577e-34	GOOD	0.58192	2.52634e-25	GOOD	1	0.0604002	6.04002	0.0732709	7.32709	2260.93	2285.3	165.66	Overlap		0.0552684	5.52684	0.42325	42.325	0.11315	0.1192	0.585645		0.004 (-0.143 - 0.151)	0.95281	-0.178 (-0.521 - 0.166)	0.311076	0.073 (-0.06 - 0.205)	0.284761	0.073 (-0.031 - 0.176)	0.168435	-0.32 (-0.843 - 0.203)	0.231457	-0.062 (-0.094 - -0.03)	0.000205355	0.06 (0.025 - 0.095)	0.000783672
SCGF.beta_seq.2966.65	CLEC11A_Neurology	Q9Y240	seq.2966.65	2966-65	Stem cell growth factor-beta	SCGF-beta	6320	CLEC11A	0.723291	5.00754e-44	GOOD	0.680484	3.00711e-37	GOOD	0.561545	2.43953e-23	GOOD	1	0.061413	6.1413	0.0699906	6.99906	779.606	792.2	54.5651	Overlap		0.0552684	5.52684	0.42325	42.325	0.11315	0.1192	0.585645		-0.014 (-0.147 - 0.119)	0.839905	-0.014 (-0.322 - 0.293)	0.927105	0.113 (-0.008 - 0.235)	0.0675569	0.033 (-0.062 - 0.128)	0.501399	0.084 (-0.394 - 0.561)	0.731851	-0.027 (-0.057 - 0.003)	0.0752529	0.024 (-0.008 - 0.056)	0.142946
SCN2B_seq.8353.15	SCN2B_Neurology_II	O60939	seq.8353.15	8353-15	Sodium channel subunit beta-2	SCN2B	6327	SCN2B	0.90034	1.17682e-96	GOOD	0.780041	2.83287e-55	GOOD	0.792955	2.59517e-58	GOOD	1	0.026993	2.6993	0.0422422	4.22422	489.681	495.8	20.6852	Overlap		0.331113	33.1113	0.464566	46.4566	-0.017348	0.089	0.637762		0.252 (0.112 - 0.392)	0.000504702	0.195 (-0.139 - 0.53)	0.252445	-0.058 (-0.191 - 0.075)	0.392592	0.578 (0.502 - 0.655)	1.74263e-36	0.137 (-0.396 - 0.671)	0.614177	-0.075 (-0.106 - -0.043)	6.36264e-06	0.077 (0.043 - 0.111)	1.62234e-05
sE.Selectin_seq.3470.1	SELE_Cardiometabolic	P16581	seq.3470.1	3470-1	E-selectin	sE-Selectin	6401	SELE	0.648863	6.11733e-33	GOOD	0.823657	1.70765e-66	GOOD	0.53497	6.01403e-21	GOOD	1	0.0267681	2.67681	0.0391078	3.91078	2972.43	3000.3	116.245	Overlap		0.0269916	2.69916	0.219126	21.9126	-0.851124	-0.7872	0.312432		-0.074 (-0.214 - 0.066)	0.304007	-0.08 (-0.404 - 0.243)	0.626485	0.019 (-0.108 - 0.146)	0.769354	-0.092 (-0.19 - 0.007)	0.0686688	-0.268 (-0.771 - 0.235)	0.297485	0.024 (-0.007 - 0.056)	0.131402	-0.027 (-0.06 - 0.007)	0.121317
SEM4D_seq.5737.61	SEMA4D_Neurology	Q92854	seq.5737.61	5737-61	Semaphorin-4D	SEM4D	10507	SEMA4D	0.886237	1.52666e-89	GOOD	0.712211	3.74086e-42	GOOD	0.666706	2.63231e-35	GOOD	1	0.0511654	5.11654	0.0897217	8.97217	3293.46	3354.2	295.495	Overlap		0.115914	11.5914	0.150872	15.0872	-0.03535	0.015	0.216439		0.167 (0.031 - 0.302)	0.016726	0.023 (-0.289 - 0.335)	0.883807	0.084 (-0.041 - 0.209)	0.188815	0.3 (0.21 - 0.391)	4.10015e-10	0.121 (-0.379 - 0.621)	0.6347	-0.07 (-0.1 - -0.04)	6.18141e-06	0.07 (0.038 - 0.102)	2.8542e-05
Semaphorin.7A_seq.7019.13	SEMA7A_Cardiometabolic	O75326	seq.7019.13	7019-13	Semaphorin-7A	Semaphorin-7A	8482	SEMA7A	0.937145	8.34222e-122	GOOD	0.892682	1.13964e-92	GOOD	0.870945	8.00234e-83	GOOD	1	0.052002	5.2002	0.0869407	8.69407	785.231	782.7	68.2686	Overlap		0.045649	4.5649	0.212711	21.2711	-0.010676	0.0267	0.303488		0.078 (-0.046 - 0.201)	0.217603	0.572 (0.264 - 0.879)	0.000267764	0.118 (0.003 - 0.232)	0.045369	0.122 (0.033 - 0.211)	0.00741633	0.383 (-0.082 - 0.849)	0.108056	-0.052 (-0.08 - -0.024)	0.000324715	0.053 (0.023 - 0.083)	0.000639949
Serpin.B1_seq.10737.96	SERPINB1_Neurology	P30740	seq.10737.96	10737-96	Leukocyte elastase inhibitor	Serpin B1	1992	SERPINB1	0.891368	5.12601e-92	GOOD	0.796456	3.5725e-59	GOOD	0.766057	3.29561e-52	GOOD	1	0.0363308	3.63308	0.0392178	3.92178	853.206	850.3	33.4609	Overlap		0.145714	14.5714	0.206192	20.6192	-1.14	-1.21055	0.294381		0.225 (0.092 - 0.358)	0.00102726	-0.132 (-0.442 - 0.178)	0.402532	-0.045 (-0.17 - 0.079)	0.476153	0.386 (0.301 - 0.471)	1.29707e-16	0.319 (-0.181 - 0.818)	0.212645	-0.067 (-0.097 - -0.037)	1.78886e-05	0.074 (0.042 - 0.106)	9.4828e-06
Serpin.B9_seq.21221.67	SERPINB9_Neurology	P50453	seq.21221.67	21221-67	Serpin B9	Serpin B9	5272	SERPINB9	0.843163	0	GOOD	0.624501	5.92024e-30	GOOD	0.58329	1.83645e-25	GOOD	1	0.0426211	4.26211	0.0883569	8.83569	5254.37	5340.4	464.26	Overlap		0.0997499	9.97499	0.193217	19.3217	-0.447038	-0.41515	0.276203		0.197 (0.082 - 0.313)	0.000929153	0.091 (-0.179 - 0.361)	0.509351	-0.087 (-0.195 - 0.022)	0.119628	0.222 (0.142 - 0.303)	1.50628e-07	-0.121 (-0.56 - 0.318)	0.589865	-0.045 (-0.072 - -0.019)	0.000933135	0.046 (0.017 - 0.074)	0.00186115
SEZ6L_seq.19563.3	SEZ6L_Oncology	Q9BYH1	seq.19563.3	19563-3	Seizure 6-like protein	SEZ6L	23544	SEZ6L	0.76618	0	GOOD	0.530474	1.45618e-20	GOOD	0.535796	5.10436e-21	GOOD	1	0.0451814	4.51814	0.0468238	4.68238	57971.7	57850.7	2714.45	Overlap		0.058013	5.8013	0.132084	13.2084	-0.241912	-0.24325	0.189734		0.105 (-0.028 - 0.238)	0.122447	0.127 (-0.18 - 0.434)	0.416614	0.108 (-0.013 - 0.23)	0.0808008	0.405 (0.323 - 0.486)	2.44941e-19	0.252 (-0.232 - 0.736)	0.308048	-0.073 (-0.102 - -0.044)	1.20332e-06	0.078 (0.047 - 0.109)	1.57044e-06
SFRP4_seq.17447.52	SFRP4_Inflammation_II	Q6FHJ7	seq.17447.52	17447-52	Secreted frizzled-related protein 4	SFRP4	6424	SFRP4	0.78566	1.43335e-56	GOOD	0.624554	5.83664e-30	GOOD	0.580422	3.57416e-25	GOOD	1	0.0509691	5.09691	0.0900046	9.00046	12433.4	12471.8	1119.06	Overlap		0.0577606	5.77606	0.16529	16.529	-0.186646	-0.2303	0.236858		-0.223 (-0.361 - -0.086)	0.0016644	0.218 (-0.11 - 0.545)	0.192821	0.013 (-0.118 - 0.144)	0.848824	-0.082 (-0.184 - 0.02)	0.115357	0.002 (-0.511 - 0.514)	0.995299	-0.013 (-0.045 - 0.019)	0.424178	0.016 (-0.018 - 0.05)	0.35908
SFRP4_seq.9284.25	SFRP4_Inflammation_II	Q6FHJ7	seq.9284.25	9284-25	Secreted frizzled-related protein 4	SFRP4	6424	SFRP4	0.807482	5.32982e-62	GOOD	0.600478	2.9484e-27	GOOD	0.557055	6.40567e-23	GOOD	1	0.0304284	3.04284	0.0505109	5.05109	893.094	891.45	45.111	Overlap		0.0577606	5.77606	0.16529	16.529	-0.186646	-0.2303	0.236858		-0.259 (-0.396 - -0.121)	0.000287581	0.288 (-0.048 - 0.623)	0.0928357	0.002 (-0.13 - 0.133)	0.979941	-0.08 (-0.182 - 0.022)	0.125819	-0.087 (-0.605 - 0.431)	0.742996	-0.013 (-0.046 - 0.019)	0.422913	0.015 (-0.02 - 0.05)	0.389869
SHBG_seq.4929.55	SHBG_Inflammation_II	P04278	seq.4929.55	4929-55	Sex hormone-binding globulin	SHBG	6462	SHBG	0.964236	0	GOOD	0.881484	2.35051e-87	GOOD	0.853574	3.68034e-76	GOOD	1	0.0485522	4.85522	0.0824556	8.24556	13422.6	13650.1	1106.77	Overlap		0.0532403	5.32403	0.38424	38.424	0.403362	0.47305	0.53537		0.134 (0.002 - 0.265)	0.0470332	0.373 (0.058 - 0.688)	0.0203088	-0.068 (-0.19 - 0.054)	0.277506	0.019 (-0.076 - 0.114)	0.697136	-0.154 (-0.636 - 0.328)	0.53121	0.037 (0.007 - 0.067)	0.0165431	-0.03 (-0.062 - 0.002)	0.070973
SHBG_seq.7909.37	SHBG_Inflammation_II	P04278	seq.7909.37	7909-37	Sex hormone-binding globulin	SHBG	6462	SHBG	0.9587	4.44324e-145	GOOD	0.881088	3.5403e-87	GOOD	0.846716	9.17515e-74	GOOD	1	0.0439781	4.39781	0.0726247	7.26247	1305.46	1295.95	94.8086	Overlap		0.0532403	5.32403	0.38424	38.424	0.403362	0.47305	0.53537		0.129 (-0.005 - 0.262)	0.0597713	0.46 (0.133 - 0.787)	0.00583428	-0.085 (-0.209 - 0.039)	0.182685	0.019 (-0.078 - 0.116)	0.697068	-0.191 (-0.682 - 0.3)	0.447267	0.042 (0.012 - 0.072)	0.00722769	-0.035 (-0.068 - -0.002)	0.0377875
SHPS1_seq.5430.66	SIRPA_Cardiometabolic	P78324	seq.5430.66	5430-66	Tyrosine-protein phosphatase non-receptor type substrate 1	SHPS1	140885	SIRPA	0.731581	1.72667e-45	GOOD	0.864088	4.39521e-80	GOOD	0.809763	1.31611e-62	GOOD	1	0.0896529	8.96529	0.126856	12.6856	131.938	128.9	16.737	Overlap		0.0180852	1.80852	0.231268	23.1268	-0.07004	0.0047	0.329312		-0.019 (-0.125 - 0.088)	0.730165	0.066 (-0.178 - 0.309)	0.597364	0.037 (-0.06 - 0.133)	0.459019	0.034 (-0.041 - 0.109)	0.377909	0.126 (-0.255 - 0.507)	0.517247	-0.017 (-0.041 - 0.007)	0.163197	0.021 (-0.005 - 0.046)	0.107994
SIAE_seq.9263.57	SIAE_Oncology	Q9HAT2	seq.9263.57	9263-57	Sialate O-acetylesterase	SIAE	54414	SIAE	0.90874	2.03438e-101	GOOD	0.839383	2.50263e-71	GOOD	0.797072	2.51076e-59	GOOD	1	0.045259	4.5259	0.0582234	5.82234	228.738	224.4	13.3179	Overlap		0.061143	6.1143	0.120056	12.0056	-0.419954	-0.3689	0.172585		0.01 (-0.113 - 0.133)	0.873611	0.45 (0.151 - 0.749)	0.00318255	0.033 (-0.08 - 0.146)	0.567251	-0.004 (-0.092 - 0.084)	0.92809	0.015 (-0.436 - 0.466)	0.94869	-0.028 (-0.056 - -0.001)	0.0455706	0.031 (0.001 - 0.061)	0.0422288
sICAM.5_seq.5124.62	ICAM5_Cardiometabolic	Q9UMF0	seq.5124.62	5124-62	Intercellular adhesion molecule 5	sICAM-5	7087	ICAM5	0.913848	1.51614e-104	GOOD	0.699053	4.84763e-40	GOOD	0.672759	3.80204e-36	GOOD	1	0.0174164	1.74164	0.023838	2.3838	830.822	825	19.8051	Overlap		0.0532078	5.32078	0.169386	16.9386	-0.272924	-0.3291	0.242646		0.051 (-0.081 - 0.183)	0.45194	0.465 (0.147 - 0.783)	0.00416333	0.069 (-0.052 - 0.191)	0.26499	0.329 (0.243 - 0.415)	9.56234e-13	0.426 (-0.062 - 0.913)	0.0883398	-0.067 (-0.096 - -0.038)	8.7902e-06	0.069 (0.038 - 0.101)	2.03706e-05
sICAM.5_seq.5124.69	ICAM5_Cardiometabolic	Q9UMF0	seq.5124.69	5124-69	Intercellular adhesion molecule 5	sICAM-5	7087	ICAM5	0.908783	1.91704e-101	GOOD	0.691877	6.1618e-39	GOOD	0.673596	2.89862e-36	GOOD	1	0.0194844	1.94844	0.0241386	2.41386	510.653	510.5	12.3265	Overlap		0.0532078	5.32078	0.169386	16.9386	-0.272924	-0.3291	0.242646		0.065 (-0.071 - 0.201)	0.346967	0.465 (0.137 - 0.793)	0.00545496	0.077 (-0.048 - 0.202)	0.230796	0.346 (0.258 - 0.434)	3.13432e-13	0.405 (-0.096 - 0.906)	0.114622	-0.068 (-0.098 - -0.038)	1.21584e-05	0.069 (0.037 - 0.101)	3.78692e-05
sICAM.5_seq.8245.27	ICAM5_Cardiometabolic	Q9UMF0	seq.8245.27	8245-27	Intercellular adhesion molecule 5	sICAM-5	7087	ICAM5	0.778771	0	GOOD	0.625674	4.31186e-30	GOOD	0.585767	1.02786e-25	GOOD	1	0.0767791	7.67791	0.0969277	9.69277	37390.5	38084.9	3624.18	Overlap		0.0532078	5.32078	0.169386	16.9386	-0.272924	-0.3291	0.242646		0.052 (-0.077 - 0.182)	0.431037	0.366 (0.06 - 0.672)	0.0190428	0.08 (-0.038 - 0.199)	0.184073	0.283 (0.197 - 0.369)	5.1495e-10	0.35 (-0.126 - 0.826)	0.150632	-0.082 (-0.11 - -0.054)	1.92349e-08	0.083 (0.053 - 0.113)	1.45196e-07
Siglec.3_seq.3166.92	CD33_Oncology	P20138	seq.3166.92	3166-92	Myeloid cell surface antigen CD33	Siglec-3	945	CD33	0.947607	7.33161e-132	GOOD	0.721201	1.14767e-43	GOOD	0.714853	1.36242e-42	GOOD	1	0.0442083	4.42083	0.080484	8.0484	197.15	199.6	15.8674	Overlap		0.1014	10.14	0.214994	21.4994	-0.0145962	0.03285	0.306673		0.149 (0.03 - 0.268)	0.0147593	0.085 (-0.197 - 0.367)	0.555068	-0.042 (-0.153 - 0.069)	0.458371	0.19 (0.107 - 0.274)	1.10415e-05	-0.104 (-0.539 - 0.33)	0.638194	0.003 (-0.024 - 0.03)	0.839973	-0.011 (-0.04 - 0.018)	0.456108
Siglec.5_seq.16792.4	SIGLEC5_Neurology	O15389	seq.16792.4	16792-4	Sialic acid-binding Ig-like lectin 5	Siglec-5	8778	SIGLEC5	0.928396	0	GOOD	0.85326	4.76674e-76	GOOD	0.809283	1.76929e-62	GOOD	1	0.0781216	7.81216	0.0995647	9.95647	38189.7	38913.7	3802.34	Overlap		0.0721059	7.21059	0.164253	16.4253	-0.505738	-0.5349	0.235392		0.47 (0.23 - 0.709)	0.000151778	-0.139 (-0.701 - 0.424)	0.629229	-0.175 (-0.402 - 0.052)	0.131463	0.279 (0.104 - 0.453)	0.00194519	0.413 (-0.49 - 1.315)	0.370877	-0.058 (-0.114 - -0.002)	0.0448417	0.061 (0.001 - 0.121)	0.0485953
Siglec.5_seq.23030.4	SIGLEC5_Neurology	O15389	seq.23030.4	23030-4	Sialic acid-binding Ig-like lectin 5	Siglec-5	8778	SIGLEC5	0.951797	1.75321e-136	GOOD	0.843535	1.08317e-72	GOOD	0.837118	1.33704e-70	GOOD	1	0.0356542	3.56542	0.0578509	5.78509	440.231	441.85	25.4678	Overlap		0.0721059	7.21059	0.164253	16.4253	-0.505738	-0.5349	0.235392		0.293 (0.149 - 0.438)	8.7778e-05	-0.065 (-0.405 - 0.276)	0.710238	-0.112 (-0.25 - 0.025)	0.110027	0.175 (0.07 - 0.281)	0.0012892	0.213 (-0.332 - 0.758)	0.443841	-0.027 (-0.061 - 0.007)	0.117851	0.03 (-0.006 - 0.067)	0.105298
Siglec.5_seq.9275.2	SIGLEC5_Neurology	O15389	seq.9275.2	9275-2	Sialic acid-binding Ig-like lectin 5	Siglec-5	8778	SIGLEC5	0.921678	0	GOOD	0.895559	3.94128e-94	GOOD	0.862991	1.16797e-79	GOOD	1	0.0710501	7.10501	0.100905	10.0905	29164.5	28941.5	2942.85	Overlap		0.0721059	7.21059	0.164253	16.4253	-0.505738	-0.5349	0.235392		0.385 (0.145 - 0.626)	0.00190663	-0.117 (-0.676 - 0.442)	0.681701	-0.131 (-0.356 - 0.094)	0.256163	0.331 (0.159 - 0.502)	0.000191262	0.214 (-0.68 - 1.108)	0.638851	-0.077 (-0.132 - -0.022)	0.00683168	0.08 (0.021 - 0.14)	0.00832752
Siglec.7_seq.2742.68	SIGLEC7_Cardiometabolic	Q9Y286	seq.2742.68	2742-68	Sialic acid-binding Ig-like lectin 7	Siglec-7	27036	SIGLEC7	0.942002	3.05841e-126	GOOD	0.81738	1.06975e-64	GOOD	0.794104	1.35985e-58	GOOD	1	0.0492926	4.92926	0.0849859	8.49859	4050.29	4142.9	344.218	Overlap		0.0923168	9.23168	0.227822	22.7822	-0.159236	-0.1626	0.324528		0.205 (0.076 - 0.335)	0.0020444	-0.315 (-0.626 - -0.004)	0.0469885	-0.079 (-0.201 - 0.043)	0.204442	0.183 (0.091 - 0.276)	0.000130918	-0.183 (-0.676 - 0.311)	0.468787	-0.003 (-0.033 - 0.027)	0.847865	-0.004 (-0.037 - 0.028)	0.789095
SIRB1_seq.6247.9	SIRPB1_Inflammation	O00241	seq.6247.9	6247-9	Signal-regulatory protein beta-1	SIRB1	10326	SIRPB1	0.984418	8.39965e-200	GOOD	0.590861	3.06731e-26	GOOD	0.576175	9.46583e-25	GOOD	1	0.0251152	2.51152	0.037236	3.7236	349.944	350.05	13.0305	Overlap		0.0601807	6.01807	0.0802448	8.02448	-0.0716269	-0.02245	0.115583		0.056 (-0.053 - 0.165)	0.317846	-0.193 (-0.448 - 0.062)	0.137981	0.002 (-0.097 - 0.102)	0.962583	0.042 (-0.035 - 0.119)	0.289355	-0.097 (-0.491 - 0.296)	0.628092	-0.021 (-0.045 - 0.004)	0.0962384	0.016 (-0.01 - 0.043)	0.223811
sL.Selectin_seq.4831.4	SELL_Inflammation_II	P14151	seq.4831.4	4831-4	L-Selectin	sL-Selectin	6402	SELL	0.821001	0	GOOD	0.865498	1.23689e-80	GOOD	0.756126	3.69843e-50	GOOD	1	0.0760245	7.60245	0.0968302	9.68302	37941.9	39099.9	3673.92	Overlap		0.0421624	4.21624	0.118376	11.8376	0.0387038	0.0466	0.170187		0.047 (-0.099 - 0.192)	0.53035	-0.135 (-0.472 - 0.201)	0.430526	-0.053 (-0.185 - 0.078)	0.426958	0.104 (0.002 - 0.206)	0.0467261	-0.043 (-0.567 - 0.481)	0.872228	-0.015 (-0.048 - 0.017)	0.365398	0.013 (-0.022 - 0.048)	0.478175
sLFA.3_seq.10938.13	CD58_Inflammation	P19256	seq.10938.13	10938-13	Lymphocyte function-associated antigen 3	sLFA-3	965	CD58	0.522161	7.21985e-20	GOOD	0.512604	4.31189e-19	GOOD	0.461427	2.51904e-15	MODERATE	1	0.0290049	2.90049	0.0396423	3.96423	231.566	233.1	9.1798	Overlap		0.0444446	4.44446	0.130869	13.0869	-0.000696154	0.0138	0.188003		0.098 (-0.04 - 0.236)	0.163716	-0.268 (-0.589 - 0.053)	0.101183	0.054 (-0.072 - 0.18)	0.402705	0.13 (0.033 - 0.227)	0.00919479	0.459 (-0.046 - 0.965)	0.0761738	-0.043 (-0.074 - -0.013)	0.0061938	0.046 (0.013 - 0.079)	0.00690556
SLIK1_seq.10743.13	SLITRK1_Inflammation_II	Q96PX8	seq.10743.13	10743-13	SLIT and NTRK-like protein 1	SLIK1	114798	SLITRK1	0.904223	8.39368e-99	GOOD	0.852289	1.05682e-75	GOOD	0.821344	7.99107e-66	GOOD	1	0.0585284	5.85284	0.0750761	7.50761	1031.93	1048.7	77.4731	Overlap		0.156874	15.6874	0.277694	27.7694	-0.257504	-0.2518	0.393211		0.056 (-0.088 - 0.201)	0.445948	0.253 (-0.083 - 0.589)	0.140381	0.105 (-0.025 - 0.236)	0.11546	0.423 (0.334 - 0.511)	3.65016e-18	0.367 (-0.16 - 0.895)	0.1735	-0.073 (-0.104 - -0.042)	7.33949e-06	0.078 (0.044 - 0.111)	9.09551e-06
SLIK1_seq.15539.15	SLITRK1_Inflammation_II	Q96PX8	seq.15539.15	15539-15	SLIT and NTRK-like protein 1	SLIK1	114798	SLITRK1	0.920037	0	GOOD	0.824744	8.19957e-67	GOOD	0.825011	6.8455e-67	GOOD	1	0.0527755	5.27755	0.0926285	9.26285	6224.15	6292.9	576.534	Overlap		0.156874	15.6874	0.277694	27.7694	-0.257504	-0.2518	0.393211		0.004 (-0.141 - 0.149)	0.955475	0.3 (-0.037 - 0.638)	0.0813838	0.092 (-0.039 - 0.224)	0.168037	0.447 (0.36 - 0.534)	2.32874e-20	0.383 (-0.145 - 0.91)	0.156031	-0.072 (-0.104 - -0.041)	9.68637e-06	0.075 (0.041 - 0.108)	2.24116e-05
SLIK2_seq.21385.5	SLITRK2_Oncology	Q9H156	seq.21385.5	21385-5	SLIT and NTRK-like protein 2	SLIK2	84631	SLITRK2	0.827434	0	GOOD	0.636108	2.41703e-31	GOOD	0.506827	1.23615e-18	GOOD	1	0.126922	12.6922	0.123958	12.3958	1654.98	1642.75	205.148	Overlap	Intra-CV	0.069236	6.9236	0.621	62.1	0.00190385	-0.0335	0.823933		0.066 (-0.055 - 0.186)	0.286068	0.319 (0.035 - 0.602)	0.0276206	0.094 (-0.016 - 0.204)	0.094983	0.134 (0.049 - 0.219)	0.00212701	0.295 (-0.165 - 0.755)	0.209456	-0.041 (-0.068 - -0.015)	0.00273479	0.046 (0.017 - 0.075)	0.00189543
SLIK6_seq.16916.19	SLITRK6_Cardiometabolic	Q9H5Y7	seq.16916.19	16916-19	SLIT and NTRK-like protein 6	SLIK6	84189	SLITRK6	0.9689	0	GOOD	0.936214	0	GOOD	0.925761	0	GOOD	1	0.0439557	4.39557	0.0670169	6.70169	1543.57	1557.65	103.445	Overlap		0.091274	9.1274	0.381442	38.1442	-0.063372	-0.1869	0.531726		0.163 (0.045 - 0.282)	0.00749379	-0.131 (-0.411 - 0.149)	0.357937	0.028 (-0.083 - 0.138)	0.624726	0.111 (0.027 - 0.196)	0.0105791	0.194 (-0.247 - 0.635)	0.389344	-0.035 (-0.062 - -0.008)	0.0106427	0.036 (0.007 - 0.065)	0.015871
sLRP1.ECD_seq.9182.3	LRP1_Oncology	Q07954	seq.9182.3	9182-3	Low-density lipoprotein receptor-related protein 1, soluble:Extracellular domain, LDL receptor class A domains 11-20	sLRP1:ECD	4035	LRP1	0.822013	5.1259e-66	GOOD	0.654109	1.28071e-33	GOOD	0.611357	1.89097e-28	GOOD	1	0.048789	4.8789	0.115351	11.5351	258.341	253.95	29.7999	Overlap		0.0875561	8.75561	0.188541	18.8541	0.730454	0.75135	0.269636		0.147 (0.021 - 0.273)	0.0232994	0.366 (0.064 - 0.668)	0.0174011	-0.004 (-0.123 - 0.114)	0.941246	0.179 (0.089 - 0.268)	0.000114432	0.065 (-0.406 - 0.536)	0.78746	-0.042 (-0.071 - -0.013)	0.00479294	0.045 (0.014 - 0.076)	0.00496222
SMOC1_seq.13118.5	SMOC1_Oncology	Q9H4F8	seq.13118.5	13118-5	SPARC-related modular calcium-binding protein 1	SMOC1	64093	SMOC1	0.769703	0	GOOD	0.80745	5.43609e-62	GOOD	0.667418	2.10115e-35	GOOD	1	0.101267	10.1267	0.111831	11.1831	73930.7	74283.6	8267.71	Overlap		0.0674213	6.74213	0.159861	15.9861	0.882362	0.8711	0.229177		0.187 (0.069 - 0.306)	0.00210567	-0.1 (-0.379 - 0.18)	0.484427	-0.348 (-0.451 - -0.245)	2.08313e-10	0.474 (0.409 - 0.539)	1.01087e-34	-0.43 (-0.867 - 0.007)	0.0547141	-0.064 (-0.09 - -0.037)	3.41252e-06	0.065 (0.037 - 0.094)	1.01754e-05
SMOC1_seq.5694.57	SMOC1_Oncology	Q9H4F8	seq.5694.57	5694-57	SPARC-related modular calcium-binding protein 1	SMOC1	64093	SMOC1	0.918203	0	GOOD	0.869435	3.31189e-82	GOOD	0.810684	7.43812e-63	GOOD	1	0.0522464	5.22464	0.087711	8.7711	24501	24486.7	2149.01	Overlap		0.0674213	6.74213	0.159861	15.9861	0.882362	0.8711	0.229177		0.218 (0.102 - 0.334)	0.000287261	-0.063 (-0.339 - 0.212)	0.651818	-0.385 (-0.486 - -0.285)	8.46749e-13	0.55 (0.496 - 0.605)	8.03816e-54	-0.519 (-0.955 - -0.084)	0.0202179	-0.054 (-0.081 - -0.028)	8.30457e-05	0.055 (0.026 - 0.083)	0.000231277
SMOC2_seq.15635.4	SMOC2_Inflammation	Q9H3U7	seq.15635.4	15635-4	SPARC-related modular calcium-binding protein 2	SMOC2	64094	SMOC2	0.863748	5.95841e-80	GOOD	0.835737	3.66864e-70	GOOD	0.757487	1.96268e-50	GOOD	1	0.0823171	8.23171	0.0921544	9.21544	7637.3	7828.65	703.811	Overlap		0.0413724	4.13724	0.292802	29.2802	-0.0607115	-0.05205	0.413767		0.31 (0.186 - 0.434)	1.59557e-06	-0.08 (-0.382 - 0.223)	0.605295	-0.218 (-0.338 - -0.099)	0.000385605	0.354 (0.269 - 0.439)	1.29801e-14	-0.285 (-0.773 - 0.202)	0.252482	-0.033 (-0.063 - -0.003)	0.0297447	0.032 (0 - 0.065)	0.0504774
SP.D_seq.19590.46	SFTPD_Cardiometabolic	P35247	seq.19590.46	19590-46	Pulmonary surfactant-associated protein D	SP-D	6441	SFTPD	0.983275	8.25499e-196	GOOD	0.64878	6.26867e-33	GOOD	0.631177	9.5619e-31	GOOD	1	0.0585094	5.85094	0.0877146	8.77146	2176.65	2196.8	190.924	Overlap		0.0708491	7.08491	0.395826	39.5826	0.811328	0.8556	0.550408		0.037 (-0.077 - 0.151)	0.521213	-0.046 (-0.305 - 0.214)	0.729304	0.03 (-0.073 - 0.133)	0.569773	0.039 (-0.041 - 0.119)	0.342262	0.279 (-0.125 - 0.684)	0.176921	0.004 (-0.022 - 0.029)	0.775464	-0.002 (-0.029 - 0.026)	0.910558
SPA9_seq.7266.4	SERPINA9_Oncology	Q86WD7	seq.7266.4	7266-4	Serpin A9	SPA9	327657	SERPINA9	0.639487	9.2811e-32	GOOD	0.514254	3.17989e-19	GOOD	0.505006	1.71589e-18	GOOD	1	0.0341574	3.41574	0.0330766	3.30766	157.403	158.2	5.20635	Overlap		0.0697399	6.97399	0.226158	22.6158	-0.412842	-0.47305	0.322216		-0.058 (-0.212 - 0.095)	0.45551	0.168 (-0.183 - 0.518)	0.349585	-0.088 (-0.227 - 0.051)	0.214043	-0.07 (-0.178 - 0.038)	0.207612	-0.277 (-0.825 - 0.27)	0.32192	0.025 (-0.009 - 0.06)	0.147815	-0.031 (-0.067 - 0.006)	0.1036
SPHM_seq.21766.50	SGSH_Cardiometabolic_II	P51688	seq.21766.50	21766-50	N-sulphoglucosamine sulphohydrolase	SPHM	6448	SGSH	0.873276	8.62896e-84	GOOD	0.688782	1.80368e-38	GOOD	0.67105	6.59592e-36	GOOD	1	0.0544291	5.44291	0.0904603	9.04603	14547.2	14790.1	1315.94	Overlap		0.0462821	4.62821	0.0995422	9.95422	-0.1322	-0.13455	0.143255		-0.29 (-0.411 - -0.169)	4.35069e-06	0.3 (0.002 - 0.598)	0.0486528	-0.074 (-0.193 - 0.045)	0.222442	-0.147 (-0.238 - -0.056)	0.00173896	-0.044 (-0.517 - 0.43)	0.857049	0.021 (-0.008 - 0.05)	0.16215	-0.019 (-0.051 - 0.012)	0.22873
Spinesin_seq.8002.27	TMPRSS5_Neurology	Q9H3S3	seq.8002.27	8002-27	Transmembrane protease serine 5	Spinesin	80975	TMPRSS5	0.902488	7.83934e-98	GOOD	0.881532	2.23685e-87	GOOD	0.850904	3.25881e-75	GOOD	1	0.0561967	5.61967	0.0580621	5.80621	304.466	305	17.6779	Overlap		0.0493986	4.93986	0.155096	15.5096	-0.0117192	0.01965	0.222428		0.172 (0.047 - 0.296)	0.00725599	-0.088 (-0.379 - 0.203)	0.554326	-0.016 (-0.131 - 0.1)	0.790632	0.095 (0.006 - 0.184)	0.0383469	0.129 (-0.33 - 0.588)	0.582827	-0.031 (-0.06 - -0.003)	0.0309391	0.028 (-0.002 - 0.059)	0.071075
SPON2_seq.8099.42	SPON2_Cardiometabolic	Q9BUD6	seq.8099.42	8099-42	Spondin-2	SPON2	10417	SPON2	0.729872	3.49213e-45	GOOD	0.688494	1.99158e-38	GOOD	0.555303	9.29862e-23	GOOD	1	0.0866739	8.66739	0.116757	11.6757	1510.14	1482.6	176.319	Overlap		0.0591503	5.91503	0.175812	17.5812	0.29696	0.2856	0.251715		0.104 (-0.022 - 0.229)	0.105673	-0.23 (-0.524 - 0.064)	0.124639	0.091 (-0.024 - 0.205)	0.120902	0.086 (-0.003 - 0.175)	0.058888	0.145 (-0.316 - 0.606)	0.538033	-0.027 (-0.056 - 0.001)	0.05936	0.035 (0.004 - 0.065)	0.0254845
Spondin.1_seq.4297.62	SPON1_Inflammation	Q9HCB6	seq.4297.62	4297-62	Spondin-1	Spondin-1	10418	SPON1	0.796608	3.27524e-59	GOOD	0.710026	8.54759e-42	GOOD	0.625699	4.283e-30	GOOD	1	0.0523662	5.23662	0.0771918	7.71918	2422.12	2452.2	186.968	Overlap		0.0462932	4.62932	0.254671	25.4671	-0.0035	0.02515	0.361656		0.236 (0.101 - 0.372)	0.000716586	0.067 (-0.252 - 0.385)	0.681595	-0.125 (-0.252 - 0.002)	0.0551006	0.431 (0.346 - 0.516)	5.63641e-20	-0.055 (-0.568 - 0.458)	0.83358	-0.061 (-0.092 - -0.031)	0.000121242	0.065 (0.032 - 0.099)	0.000136081
Spondin.1_seq.5496.49	SPON1_Inflammation	Q9HCB6	seq.5496.49	5496-49	Spondin-1	Spondin-1	10418	SPON1	0.723028	0	GOOD	0.649145	5.62935e-33	GOOD	0.549938	2.8723e-22	GOOD	1	0.0548804	5.48804	0.0864735	8.64735	7584.82	7664.2	655.887	Overlap		0.0462932	4.62932	0.254671	25.4671	-0.0035	0.02515	0.361656		0.196 (0.068 - 0.324)	0.00298813	0.096 (-0.203 - 0.394)	0.529023	-0.135 (-0.254 - -0.017)	0.0260224	0.35 (0.267 - 0.433)	7.68887e-15	0.15 (-0.329 - 0.628)	0.54055	-0.059 (-0.088 - -0.03)	7.62361e-05	0.061 (0.03 - 0.092)	0.000141428
SREC.I_seq.5129.12	SCARF1_Cardiometabolic	Q14162	seq.5129.12	5129-12	Scavenger receptor class F member 1	SREC-I	8578	SCARF1	0.853214	0	GOOD	0.882018	1.34955e-87	GOOD	0.827208	1.52737e-67	GOOD	1	0.0486196	4.86196	0.0883329	8.83329	10425.2	10478.6	920.888	Overlap		0.0545857	5.45857	0.245013	24.5013	-0.133208	-0.0683	0.34834		0.161 (0.018 - 0.304)	0.0285517	-0.008 (-0.343 - 0.327)	0.962371	0.098 (-0.033 - 0.23)	0.143566	0.351 (0.258 - 0.445)	2.50933e-12	0.337 (-0.193 - 0.868)	0.213993	-0.065 (-0.097 - -0.034)	7.05745e-05	0.064 (0.029 - 0.098)	0.000328426
SREC.II.ECD_seq.8956.96	SCARF2_Neurology	Q96GP6	seq.8956.96	8956-96	Scavenger receptor class F member 2:Extracellular domain	SREC-II:ECD	91179	SCARF2	0.771509	2.23241e-53	GOOD	0.776752	1.5607e-54	GOOD	0.712906	2.87041e-42	GOOD	1	0.0195128	1.95128	0.0385856	3.85856	633.35	626.85	24.4382	Overlap		0.0565766	5.65766	0.133272	13.3272	0.164362	0.1662	0.191425		0.477 (0.324 - 0.63)	3.54133e-09	-0.491 (-0.89 - -0.093)	0.0155952	0.08 (-0.078 - 0.238)	0.321412	0.25 (0.13 - 0.37)	5.66636e-05	0.222 (-0.417 - 0.861)	0.496519	-0.059 (-0.097 - -0.02)	0.00312732	0.063 (0.021 - 0.104)	0.00347805
Stanniocalcin.1_seq.4930.21	STC1_Neurology	P52823	seq.4930.21	4930-21	Stanniocalcin-1	Stanniocalcin-1	6781	STC1	0.718899	2.83746e-43	GOOD	0.65008	4.26774e-33	GOOD	0.540782	1.87938e-21	GOOD	1	0.058283	5.8283	0.0941867	9.41867	4546.2	4606.35	428.191	Overlap		0.0909301	9.09301	0.48919	48.919	0.128804	0.0717	0.668253		-0.141 (-0.279 - -0.002)	0.048401	-0.234 (-0.559 - 0.091)	0.158247	0.053 (-0.075 - 0.181)	0.417188	0.1 (0.001 - 0.199)	0.0485718	0.08 (-0.433 - 0.593)	0.760661	-0.045 (-0.076 - -0.014)	0.00520626	0.046 (0.012 - 0.079)	0.0081251
sTie.1_seq.2844.53	TIE1_Cardiometabolic	P35590	seq.2844.53	2844-53	Tyrosine-protein kinase receptor Tie-1, soluble	sTie-1	7075	TIE1	0.861411	4.7037e-79	GOOD	0.790733	8.95831e-58	GOOD	0.727599	8.83792e-45	GOOD	1	0.0584918	5.84918	0.0844514	8.44514	2494.94	2553.55	210.701	Overlap		0.0591401	5.91401	0.281672	28.1672	6.4e-05	-0.035	0.398635		0.203 (0.053 - 0.354)	0.00863676	0.154 (-0.199 - 0.508)	0.391692	0.194 (0.056 - 0.333)	0.00628367	0.248 (0.143 - 0.354)	5.78423e-06	0.379 (-0.177 - 0.936)	0.183067	-0.043 (-0.077 - -0.008)	0.0158011	0.043 (0.007 - 0.08)	0.0217776
STX8_seq.10903.50	STX8_Inflammation	Q9UNK0	seq.10903.50	10903-50	Syntaxin-8	STX8	9482	STX8	0.858672	5.05083e-78	GOOD	0.714751	1.41723e-42	GOOD	0.621065	1.48755e-29	GOOD	1	0.0347184	3.47184	0.0642728	6.42728	2379.63	2392.7	152.945	Overlap		0.18851	18.851	0.374756	37.4756	0.334296	0.38945	0.522997		0.266 (0.119 - 0.412)	0.000441271	-0.055 (-0.402 - 0.292)	0.757495	-0.041 (-0.179 - 0.097)	0.559303	0.582 (0.501 - 0.663)	1.03366e-33	-0.052 (-0.606 - 0.502)	0.854766	-0.078 (-0.111 - -0.045)	6.13243e-06	0.082 (0.047 - 0.118)	8.12592e-06
suPAR_seq.2652.15	PLAUR_Inflammation	Q03405	seq.2652.15	2652-15	Urokinase plasminogen activator surface receptor	suPAR	5329	PLAUR	0.875498	9.91246e-85	GOOD	0.859263	3.03955e-78	GOOD	0.824061	1.30121e-66	GOOD	1	0.0460188	4.60188	0.070544	7.0544	2091.75	2111.3	147.561	Overlap		0.0437037	4.37037	0.102982	10.2982	-0.0921885	-0.07815	0.14818		0.421 (0.283 - 0.558)	6.95084e-09	0.077 (-0.263 - 0.417)	0.656811	-0.033 (-0.175 - 0.109)	0.647713	0.513 (0.422 - 0.604)	2.29476e-23	0.001 (-0.567 - 0.569)	0.997481	-0.076 (-0.11 - -0.042)	1.61581e-05	0.08 (0.043 - 0.116)	2.68177e-05
SV2A_seq.12880.1	SV2A_Neurology_II	Q7L0J3	seq.12880.1	12880-1	Synaptic vesicle glycoprotein 2A	SV2A	9900	SV2A	0.649727	4.73905e-33	GOOD	0.591513	2.62368e-26	GOOD	0.620547	1.70776e-29	GOOD	1	0.0182007	1.82007	0.0197794	1.97794	298.219	297.25	5.89857	Overlap		0.676244	67.6244	0.61577	61.577	0.592148	0.6074	0.818002	Intra-CV	0.169 (0.031 - 0.307)	0.0167809	-0.063 (-0.382 - 0.257)	0.700478	-0.17 (-0.296 - -0.044)	0.00874476	0.59 (0.521 - 0.659)	2.70273e-43	-0.097 (-0.603 - 0.409)	0.708223	-0.063 (-0.094 - -0.033)	6.36738e-05	0.068 (0.035 - 0.101)	6.89485e-05
SYT1_seq.21328.2	SYT1_Neurology_II	P21579	seq.21328.2	21328-2	Synaptotagmin-1	SYT1	6857	SYT1	0.872349	0	GOOD	0.8824	9.05479e-88	GOOD	0.802431	1.10568e-60	GOOD	1	0.0437536	4.37536	0.0828833	8.28833	1600.05	1613.4	132.617	Overlap		0.0832783	8.32783	0.143374	14.3374	-0.243484	-0.2526	0.205794		0.222 (0.086 - 0.358)	0.00149719	0.027 (-0.293 - 0.347)	0.869603	-0.106 (-0.234 - 0.021)	0.102293	0.587 (0.517 - 0.656)	1.90961e-42	-0.073 (-0.58 - 0.434)	0.777885	-0.084 (-0.114 - -0.054)	7.80963e-08	0.088 (0.056 - 0.12)	1.68219e-07
SYWC_seq.9870.17	WARS_Neurology	P23381	seq.9870.17	9870-17	Tryptophan--tRNA ligase, cytoplasmic	SYWC	7453	WARS1	0.773245	9.32512e-54	GOOD	0.679542	4.1144e-37	GOOD	0.626127	3.81331e-30	GOOD	1	0.0767744	7.67744	0.0852743	8.52743	1902	1920.9	162.192	Overlap		0.0386516	3.86516	0.395928	39.5928	0.710496	0.9591	0.550539		0.453 (0.321 - 0.585)	1.02939e-10	-0.172 (-0.503 - 0.158)	0.306722	-0.17 (-0.308 - -0.031)	0.0169646	0.323 (0.221 - 0.425)	2.08872e-09	-0.296 (-0.85 - 0.258)	0.295426	-0.049 (-0.083 - -0.015)	0.00538259	0.05 (0.013 - 0.087)	0.0079436
T106A_seq.10499.1	TMEM106A_Oncology_II	Q96A25	seq.10499.1	10499-1	Transmembrane protein 106A	T106A	113277	TMEM106A	0.692271	5.36938e-39	GOOD	0.580944	3.16792e-25	GOOD	0.554691	1.05848e-22	GOOD	1	0.0661012	6.61012	0.192504	19.2504	55.2062	53.3	10.6274	Overlap	Inter-CV	0.154419	15.4419	0.207889	20.7889	-0.422758	-0.42095	0.296754		0.087 (-0.012 - 0.185)	0.0851975	0.235 (-0.004 - 0.473)	0.0543167	-0.051 (-0.142 - 0.04)	0.27224	-0.027 (-0.098 - 0.044)	0.454799	-0.165 (-0.521 - 0.192)	0.366392	-0.031 (-0.053 - -0.009)	0.00599548	0.03 (0.006 - 0.054)	0.0139009
TAFI_seq.3518.54	CPB2_Inflammation_II	Q96IY4	seq.3518.54	3518-54	Carboxypeptidase B2	TAFI	1361	CPB2	0.895005	0	GOOD	0.847065	6.975e-74	GOOD	0.781158	1.57678e-55	GOOD	1	0.0820209	8.20209	0.0995702	9.95702	39181.2	39985.2	3901.28	Overlap		0.06466	6.466	0.215103	21.5103	-0.255992	-0.2952	0.306826		-0.168 (-0.352 - 0.017)	0.0757576	0.619 (0.165 - 1.072)	0.0074643	-0.103 (-0.273 - 0.066)	0.234105	-0.124 (-0.256 - 0.008)	0.0662488	-0.562 (-1.244 - 0.12)	0.107439	0.038 (-0.004 - 0.08)	0.0788399	-0.045 (-0.09 - 0)	0.0497432
TAJ_seq.5131.15	TNFRSF19_Oncology	Q9NS68	seq.5131.15	5131-15	Tumor necrosis factor receptor superfamily member 19	TAJ	55504	TNFRSF19	0.844343	5.81383e-73	GOOD	0.844398	5.57182e-73	GOOD	0.825911	3.71256e-67	GOOD	1	0.0292602	2.92602	0.0415968	4.15968	745.631	751.2	31.0159	Overlap		0.0482791	4.82791	0.141651	14.1651	-0.133808	-0.10715	0.203345		0.25 (0.103 - 0.397)	0.0010057	-0.637 (-1.008 - -0.266)	0.000757565	0.045 (-0.096 - 0.186)	0.530279	0.201 (0.094 - 0.309)	0.000276759	0.504 (-0.053 - 1.061)	0.0771201	-0.034 (-0.068 - 0.001)	0.0579687	0.033 (-0.005 - 0.07)	0.0882324
TAXB1_seq.12721.4	TAX1BP1_Neurology_II	Q86VP1	seq.12721.4	12721-4	Tax1-binding protein 1	TAXB1	8887	TAX1BP1	0.801277	2.18452e-60	GOOD	0.642798	3.59117e-32	GOOD	0.659649	2.37456e-34	GOOD	1	0.0426155	4.26155	0.0993557	9.93557	405.656	399.6	40.3043	Overlap		0.145303	14.5303	0.163277	16.3277	-0.422544	-0.4166	0.234011		0.127 (-0.016 - 0.27)	0.0837373	-0.033 (-0.366 - 0.3)	0.846989	-0.042 (-0.173 - 0.088)	0.52495	0.498 (0.416 - 0.58)	2.3151e-26	0.341 (-0.18 - 0.863)	0.20084	-0.062 (-0.093 - -0.03)	0.000164414	0.067 (0.033 - 0.101)	0.000139843
Tenascin_seq.5738.25	TNC_Cardiometabolic	P24821	seq.5738.25	5738-25	Tenascin	Tenascin	3371	TNC	0.895357	5.00645e-94	GOOD	0.573834	1.60958e-24	GOOD	0.558229	4.98357e-23	GOOD	1	0.0574101	5.74101	0.0870805	8.70805	9719.36	9777.25	846.367	Overlap		0.055489	5.5489	0.488932	48.8932	0.001076	-0.1371	0.667936		0.414 (0.299 - 0.529)	1.3491e-11	0.11 (-0.179 - 0.399)	0.455548	0.105 (-0.019 - 0.229)	0.0967728	0.068 (-0.029 - 0.164)	0.170193	0.292 (-0.209 - 0.792)	0.254878	-0.054 (-0.084 - -0.024)	0.000483765	0.053 (0.021 - 0.086)	0.0014986
Tenascin_seq.6260.14	TNC_Cardiometabolic	P24821	seq.6260.14	6260-14	Tenascin	Tenascin	3371	TNC	0.885508	0	GOOD	0.575864	1.01613e-24	GOOD	0.540905	1.83323e-21	GOOD	1	0.0702231	7.02231	0.0937427	9.37427	37818.4	38497.1	3545.2	Overlap		0.055489	5.5489	0.488932	48.8932	0.001076	-0.1371	0.667936		0.409 (0.292 - 0.526)	4.83795e-11	0.11 (-0.183 - 0.403)	0.462529	0.096 (-0.029 - 0.221)	0.133981	0.094 (-0.003 - 0.191)	0.0582599	0.334 (-0.17 - 0.838)	0.195355	-0.063 (-0.093 - -0.032)	6.12249e-05	0.061 (0.028 - 0.094)	0.000290438
TENR_seq.11302.237	TNR_Neurology	Q92752	seq.11302.237	11302-237	Tenascin-R	TENR	7143	TNR	0.780824	1.87963e-55	GOOD	0.750826	4.19083e-49	GOOD	0.666992	2.40446e-35	GOOD	1	0.0453431	4.53431	0.0642769	6.42769	1483.03	1491.5	95.3248	Overlap		0.0580132	5.80132	0.105362	10.5362	0.2027	0.21805	0.151586		0.093 (-0.032 - 0.218)	0.147365	-0.008 (-0.297 - 0.28)	0.955333	0.048 (-0.066 - 0.162)	0.412511	0.267 (0.185 - 0.35)	1.1074e-09	0.238 (-0.222 - 0.697)	0.311546	-0.033 (-0.061 - -0.005)	0.0207578	0.032 (0.001 - 0.062)	0.0408136
Testican.1_seq.11487.4	SPOCK1_Neurology	Q08629	seq.11487.4	11487-4	Testican-1	Testican-1	6695	SPOCK1	0.862917	1.24736e-79	GOOD	0.721766	9.18084e-44	GOOD	0.709006	1.25407e-41	GOOD	1	0.0393547	3.93547	0.0681065	6.81065	1769	1776.9	120.48	Overlap		0.0756324	7.56324	0.145651	14.5651	-0.380046	-0.36745	0.209029		0.169 (0.036 - 0.303)	0.0136208	0.139 (-0.171 - 0.45)	0.378792	0.059 (-0.065 - 0.182)	0.353333	0.321 (0.233 - 0.41)	9.63283e-12	-0.129 (-0.627 - 0.369)	0.612123	-0.068 (-0.098 - -0.038)	9.77656e-06	0.066 (0.034 - 0.098)	6.19906e-05
Testican.1_seq.5490.53	SPOCK1_Neurology	Q08629	seq.5490.53	5490-53	Testican-1	Testican-1	6695	SPOCK1	0.724938	0	GOOD	0.753739	1.11196e-49	GOOD	0.658009	3.92505e-34	GOOD	1	0.0952483	9.52483	0.10825	10.825	11242.9	11357.5	1217.05	Overlap		0.0756324	7.56324	0.145651	14.5651	-0.380046	-0.36745	0.209029		0.162 (0.049 - 0.275)	0.00519951	0.073 (-0.19 - 0.337)	0.584935	0.033 (-0.073 - 0.139)	0.543118	0.177 (0.097 - 0.257)	1.89574e-05	-0.064 (-0.483 - 0.356)	0.766202	-0.025 (-0.051 - 0.001)	0.0574215	0.023 (-0.005 - 0.051)	0.109562
TFAR19_seq.12517.52	PDCD5_Neurology	O14737	seq.12517.52	12517-52	Programmed cell death protein 5	TFAR19	9141	PDCD5	0.808112	3.62814e-62	GOOD	0.683499	1.09345e-37	GOOD	0.645355	1.71145e-32	GOOD	1	0.053815	5.3815	0.093347	9.3347	6112.47	6116.8	570.581	Overlap		0.266665	26.6665	0.492251	49.2251	-0.895485	-0.793	0.672014		0.452 (0.326 - 0.577)	1.61448e-11	-0.18 (-0.501 - 0.14)	0.27004	-0.297 (-0.428 - -0.166)	1.25703e-05	0.666 (0.599 - 0.734)	6.57429e-52	-0.69 (-1.222 - -0.158)	0.011701	-0.075 (-0.107 - -0.042)	8.42281e-06	0.075 (0.041 - 0.11)	3.01585e-05
TFF3_seq.4721.54	TFF3_Cardiometabolic	Q07654	seq.4721.54	4721-54	Trefoil factor 3	TFF3	7033	TFF3	0.829698	2.71764e-68	GOOD	0.832359	4.16564e-69	GOOD	0.783102	5.63631e-56	GOOD	1	0.0452751	4.52751	0.0880665	8.80665	15198.8	15318.1	1338.5	Overlap		0.0262712	2.62712	0.399358	39.9358	-0.043808	-0.1558	0.554974		0.548 (0.4 - 0.696)	4.15888e-12	-1.117 (-1.571 - -0.664)	1.36003e-06	0.041 (-0.125 - 0.207)	0.629851	0.251 (0.125 - 0.378)	0.000120592	0.279 (-0.382 - 0.941)	0.408696	-0.027 (-0.068 - 0.014)	0.20167	0.025 (-0.019 - 0.07)	0.262235
TFF3_seq.8323.163	TFF3_Cardiometabolic	Q07654	seq.8323.163	8323-163	Trefoil factor 3	TFF3	7033	TFF3	0.81002	1.12266e-62	GOOD	0.839701	1.97492e-71	GOOD	0.723521	4.56804e-44	GOOD	1	0.0229087	2.29087	0.0256254	2.56254	1065.25	1058.4	27.2974	Overlap		0.0262712	2.62712	0.399358	39.9358	-0.043808	-0.1558	0.554974		0.413 (0.258 - 0.568)	3.66956e-07	-0.869 (-1.293 - -0.446)	5.69313e-05	0.013 (-0.145 - 0.172)	0.86895	0.188 (0.066 - 0.309)	0.0026867	0.348 (-0.282 - 0.977)	0.280458	0.007 (-0.032 - 0.046)	0.734153	-0.002 (-0.044 - 0.04)	0.915238
TFPI..2_seq.9233.71	TFPI2_Oncology	P48307	seq.9233.71	9233-71	Tissue factor pathway inhibitor 2	TFPI -2	7980	TFPI2	0.78804	3.93929e-57	GOOD	0.77806	7.94662e-55	GOOD	0.714473	1.57637e-42	GOOD	1	0.0701659	7.01659	0.0839634	8.39634	55.225	54.8	4.63688	Overlap		0.046735	4.6735	0.247312	24.7312	-1.0436	-1.0138	0.351514		0.009 (-0.115 - 0.133)	0.8867	0.502 (0.201 - 0.803)	0.00108132	0.063 (-0.052 - 0.178)	0.281477	0.213 (0.127 - 0.299)	2.1364e-06	0.327 (-0.13 - 0.784)	0.16197	-0.033 (-0.061 - -0.005)	0.0230556	0.033 (0.003 - 0.064)	0.0309383
Thioredoxin.reductase.1_seq.13967.14	TXNRD1_Neurology	Q16881	seq.13967.14	13967-14	Thioredoxin reductase 1, cytoplasmic	Thioredoxin reductase 1	7296	TXNRD1	0.913003	5.147e-104	GOOD	0.818782	4.30476e-65	GOOD	0.762284	2.0351e-51	GOOD	1	0.0533717	5.33717	0.087913	8.7913	17977.2	18185.6	1580.43	Overlap		0.100911	10.0911	0.18448	18.448	-0.173538	-0.18965	0.263924		0.276 (0.153 - 0.399)	1.58073e-05	0.12 (-0.175 - 0.416)	0.425352	-0.254 (-0.37 - -0.138)	2.58653e-05	0.552 (0.487 - 0.617)	1.17288e-42	-0.325 (-0.803 - 0.153)	0.184222	-0.057 (-0.085 - -0.028)	0.000150809	0.059 (0.028 - 0.09)	0.000251158
Thyroxine.Binding.Globulin_seq.2706.69	SERPINA7_Inflammation_II	P05543	seq.2706.69	2706-69	Thyroxine-binding globulin	Thyroxine-Binding Globulin	6906	SERPINA7	0.629324	0	GOOD	0.756346	3.3389e-50	GOOD	0.558959	4.26145e-23	GOOD	1	0.0304459	3.04459	0.0353533	3.53533	210015	210224	7424.73	Overlap		0.0709584	7.09584	0.188514	18.8514	-0.00588077	-0.0758	0.269597		-0.024 (-0.131 - 0.084)	0.665987	0.15 (-0.099 - 0.399)	0.238688	-0.053 (-0.15 - 0.044)	0.289223	-0.05 (-0.126 - 0.025)	0.194015	-0.364 (-0.786 - 0.058)	0.0920663	0.032 (0.008 - 0.055)	0.00942715	-0.029 (-0.055 - -0.003)	0.0273842
TIM.4_seq.15449.33	TIMD4_Cardiometabolic	Q96H15	seq.15449.33	15449-33	T-cell immunoglobulin and mucin domain-containing protein 4	TIM-4	91937	TIMD4	0.97976	4.70274e-185	GOOD	0.708843	1.33326e-41	GOOD	0.698647	5.60903e-40	GOOD	1	0.0504446	5.04446	0.0732354	7.32354	2762.08	2806.4	202.282	Overlap		0.0400313	4.00313	0.523253	52.3253	-0.084564	-0.304	0.709711		0.073 (-0.053 - 0.2)	0.257445	-0.135 (-0.426 - 0.156)	0.363249	0.025 (-0.089 - 0.14)	0.664933	-0.112 (-0.2 - -0.023)	0.0141027	0.261 (-0.198 - 0.721)	0.265663	0 (-0.028 - 0.029)	0.994859	0.006 (-0.024 - 0.037)	0.682801
TIMD3_seq.5134.52	HAVCR2_Neurology	Q8TDQ0	seq.5134.52	5134-52	Hepatitis A virus cellular receptor 2	TIMD3	84868	HAVCR2	0.87263	1.60671e-83	GOOD	0.752355	2.0936e-49	GOOD	0.703717	8.91281e-41	GOOD	1	0.0525414	5.25414	0.0670177	6.70177	1379.64	1392.4	92.4602	Overlap		0.055666	5.5666	0.192839	19.2839	-0.0779923	-0.0631	0.275672		0.305 (0.174 - 0.437)	8.15474e-06	-0.085 (-0.398 - 0.228)	0.593194	-0.04 (-0.168 - 0.088)	0.544915	0.309 (0.216 - 0.401)	3.26231e-10	0.435 (-0.073 - 0.943)	0.0944916	-0.037 (-0.068 - -0.006)	0.0219438	0.035 (0.002 - 0.069)	0.0411036
TIMD3_seq.7152.5	HAVCR2_Neurology	Q8TDQ0	seq.7152.5	7152-5	Hepatitis A virus cellular receptor 2	TIMD3	84868	HAVCR2	0.912796	6.92403e-104	GOOD	0.534727	6.30998e-21	GOOD	0.486053	4.6489e-17	MODERATE	1	0.0571036	5.71036	0.0915053	9.15053	2196.51	2208.3	200.992	Overlap		0.055666	5.5666	0.192839	19.2839	-0.0779923	-0.0631	0.275672		0.177 (0.04 - 0.313)	0.0117103	0.149 (-0.171 - 0.468)	0.362335	0.133 (0.008 - 0.259)	0.0382081	0.25 (0.156 - 0.343)	3.83553e-07	0.304 (-0.214 - 0.822)	0.251567	-0.061 (-0.091 - -0.03)	0.000123522	0.068 (0.035 - 0.1)	6.48371e-05
TIMP.1_seq.2211.9	TIMP1_Cardiometabolic	P01033	seq.2211.9	2211-9	Metalloproteinase inhibitor 1	TIMP-1	7076	TIMP1	0.850341	5.13773e-75	GOOD	0.801398	2.0342e-60	GOOD	0.730101	3.17882e-45	GOOD	1	0.0499986	4.99986	0.0850829	8.50829	4402.11	4502.9	374.544	Overlap		0.0423925	4.23925	0.526148	52.6148	0.127696	0.0099	0.713196		0.385 (0.249 - 0.522)	7.68896e-08	-0.605 (-0.975 - -0.234)	0.00139407	0.001 (-0.139 - 0.14)	0.993516	-0.011 (-0.119 - 0.098)	0.846807	-0.043 (-0.592 - 0.505)	0.877912	-0.029 (-0.063 - 0.005)	0.0999195	0.027 (-0.01 - 0.064)	0.150014
TIMP.1_seq.23173.3	TIMP1_Cardiometabolic	P01033	seq.23173.3	23173-3	Metalloproteinase inhibitor 1	TIMP-1	7076	TIMP1	0.678138	6.55098e-37	GOOD	0.759327	8.28158e-51	GOOD	0.574851	1.27893e-24	GOOD	1	0.106114	10.6114	0.115104	11.5104	87867.2	88380.7	10113.9	Overlap		0.0423925	4.23925	0.526148	52.6148	0.127696	0.0099	0.713196		0.081 (-0.001 - 0.163)	0.0537025	0.029 (-0.16 - 0.217)	0.764928	0.037 (-0.038 - 0.112)	0.335694	-0.051 (-0.109 - 0.007)	0.0850872	-0.154 (-0.446 - 0.137)	0.300854	-0.01 (-0.029 - 0.008)	0.287006	0.009 (-0.011 - 0.029)	0.365881
TIMP.3_seq.2480.58	TIMP3_Inflammation	P35625	seq.2480.58	2480-58	Metalloproteinase inhibitor 3	TIMP-3	7078	TIMP3	0.682436	1.56394e-37	GOOD	0.646903	1.08855e-32	GOOD	0.588309	5.63644e-26	GOOD	1	0.0314649	3.14649	0.0363172	3.63172	247.35	245.85	8.98307	Overlap		0.163288	16.3288	0.67489	67.489	-2.75478	-2.7041	0.883859	Inter-CV	-0.008 (-0.138 - 0.121)	0.899144	0.139 (-0.159 - 0.438)	0.361215	0.037 (-0.081 - 0.154)	0.539063	0.264 (0.179 - 0.35)	5.29239e-09	0.441 (-0.031 - 0.913)	0.0680204	-0.054 (-0.082 - -0.025)	0.000245556	0.055 (0.024 - 0.085)	0.000520657
TIMP.4_seq.6462.12	TIMP4_Neurology	Q99727	seq.6462.12	6462-12	Metalloproteinase inhibitor 4	TIMP-4	7079	TIMP4	0.741316	0	GOOD	0.675905	1.36549e-36	GOOD	0.598751	4.51635e-27	GOOD	1	0.0435886	4.35886	0.0831146	8.31146	8865.47	8913.45	736.85	Overlap		0.0422933	4.22933	0.305718	30.5718	-0.385958	-0.36115	0.431243		-0.017 (-0.143 - 0.109)	0.792469	-0.095 (-0.387 - 0.197)	0.523016	0.141 (0.029 - 0.254)	0.0146883	0.088 (-0.001 - 0.176)	0.0524585	0.047 (-0.401 - 0.495)	0.837646	-0.051 (-0.078 - -0.023)	0.000388361	0.055 (0.025 - 0.084)	0.000354167
Tissue.transglutaminase_seq.18934.50	TGM2_Cardiometabolic	P21980	seq.18934.50	18934-50	Protein-glutamine gamma-glutamyltransferase 2	Tissue transglutaminase	7052	TGM2	0.88073	5.12002e-87	GOOD	0.665494	3.85689e-35	GOOD	0.626991	3.01529e-30	GOOD	1	0.0339158	3.39158	0.0467682	4.67682	548.144	550.7	25.6357	Overlap		0.0982011	9.82011	0.427915	42.7915	-0.761108	-0.7268	0.591589		0.188 (0.069 - 0.308)	0.00227554	-0.516 (-0.816 - -0.217)	0.000720779	-0.03 (-0.144 - 0.085)	0.61304	-0.043 (-0.133 - 0.046)	0.342002	-0.17 (-0.624 - 0.283)	0.462006	-0.024 (-0.052 - 0.004)	0.0992132	0.023 (-0.007 - 0.054)	0.131958
TLR1.ECD_seq.16324.38	TLR1_Inflammation_II	Q15399	seq.16324.38	16324-38	Toll-like receptor 1:Extracellular domain	TLR1:ECD	7096	TLR1	0.810447	8.62124e-63	GOOD	0.578652	5.37325e-25	GOOD	0.533749	7.6556e-21	GOOD	1	0.0534561	5.34561	0.0474493	4.74493	143.341	142.7	6.80142	Overlap		0.148134	14.8134	0.24188	24.188	-0.0883385	0.0144	0.344011		-0.047 (-0.172 - 0.078)	0.465257	-0.1 (-0.387 - 0.186)	0.491267	-0.089 (-0.201 - 0.024)	0.124305	0.142 (0.056 - 0.229)	0.00141251	0.103 (-0.349 - 0.556)	0.654572	-0.009 (-0.037 - 0.019)	0.546006	0.011 (-0.019 - 0.042)	0.459387
TLR3_seq.16918.198	TLR3_Inflammation	O15455	seq.16918.198	16918-198	Toll-like receptor 3	TLR3	7098	TLR3	0.805954	1.34657e-61	GOOD	0.725719	1.89189e-44	GOOD	0.747446	1.90917e-48	GOOD	1	0.0530342	5.30342	0.0496984	4.96984	160.053	159.3	7.95439	Overlap		0.0484055	4.84055	0.116412	11.6412	-0.510562	-0.46225	0.167383		0.136 (0.013 - 0.26)	0.0314867	0.249 (-0.044 - 0.541)	0.095313	-0.015 (-0.13 - 0.1)	0.797191	0.001 (-0.089 - 0.09)	0.983855	-0.125 (-0.582 - 0.332)	0.592414	-0.014 (-0.042 - 0.014)	0.338094	0.013 (-0.018 - 0.043)	0.419089
TNF.sR.I_seq.2654.19	TNFRSF1A_Neurology	P19438	seq.2654.19	2654-19	Tumor necrosis factor receptor superfamily member 1A	TNF sR-I	7132	TNFRSF1A	0.814103	8.71619e-64	GOOD	0.847759	4.03175e-74	GOOD	0.765809	3.71975e-52	GOOD	1	0.0661739	6.61739	0.0870553	8.70553	6967.8	7100.5	606.584	Overlap		0.038322	3.8322	0.165105	16.5105	-0.06975	0.0543	0.236596		0.474 (0.324 - 0.625)	2.55796e-09	0.033 (-0.336 - 0.402)	0.859898	0.053 (-0.103 - 0.209)	0.50799	0.438 (0.328 - 0.547)	1.15599e-13	0.158 (-0.466 - 0.782)	0.620695	-0.085 (-0.122 - -0.047)	1.30535e-05	0.087 (0.047 - 0.127)	3.09023e-05
TNF.sR.II_seq.3152.57	TNFRSF1B_Neurology	P20333	seq.3152.57	3152-57	Tumor necrosis factor receptor superfamily member 1B	TNF sR-II	7133	TNFRSF1B	0.880713	0	GOOD	0.863393	8.17517e-80	GOOD	0.817702	8.68793e-65	GOOD	1	0.0383687	3.83687	0.0744553	7.44553	13867.8	13889.1	1032.53	Overlap		0.0457265	4.57265	0.154583	15.4583	-0.0309808	-0.0192	0.221701		0.569 (0.446 - 0.693)	3.35773e-17	-0.397 (-0.733 - -0.06)	0.0207445	-0.127 (-0.273 - 0.019)	0.0884524	0.486 (0.388 - 0.583)	2.48425e-19	-0.067 (-0.655 - 0.522)	0.824506	-0.051 (-0.087 - -0.015)	0.00560719	0.056 (0.018 - 0.095)	0.0044343
TNF.sR.II_seq.8368.102	TNFRSF1B_Neurology	P20333	seq.8368.102	8368-102	Tumor necrosis factor receptor superfamily member 1B	TNF sR-II	7133	TNFRSF1B	0.870723	9.87508e-83	GOOD	0.85179	1.58879e-75	GOOD	0.798028	1.44809e-59	GOOD	1	0.0750761	7.50761	0.0960615	9.60615	40596.8	41110.8	3899.79	Overlap		0.0457265	4.57265	0.154583	15.4583	-0.0309808	-0.0192	0.221701		0.568 (0.446 - 0.69)	2.07082e-17	-0.471 (-0.809 - -0.132)	0.00639397	-0.126 (-0.271 - 0.019)	0.0891627	0.48 (0.382 - 0.578)	5.25711e-19	-0.065 (-0.648 - 0.518)	0.826981	-0.06 (-0.096 - -0.025)	0.000940589	0.066 (0.028 - 0.104)	0.000824281
TPP1_seq.17691.1	TPP1_Inflammation	O14773	seq.17691.1	17691-1	Tripeptidyl-peptidase 1	TPP1	1200	TPP1	0.819845	2.14832e-65	GOOD	0.531316	1.2352e-20	GOOD	0.471701	4.95197e-16	MODERATE	1	0.0689566	6.89566	0.0938473	9.38473	36538.8	36924	3429.07	Overlap		0.0509006	5.09006	0.0866308	8.66308	-0.705719	-0.7021	0.124748		-0.064 (-0.2 - 0.073)	0.361827	0.326 (0.006 - 0.647)	0.0459334	0.024 (-0.101 - 0.148)	0.709704	-0.045 (-0.142 - 0.052)	0.36505	0.075 (-0.428 - 0.578)	0.771356	-0.043 (-0.074 - -0.013)	0.00565256	0.045 (0.012 - 0.077)	0.00772815
TRAIL.R2_seq.7693.13	TNFRSF10B_Neurology	O14763	seq.7693.13	7693-13	Tumor necrosis factor receptor superfamily member 10B	TRAIL R2	8795	TNFRSF10B	0.788245	3.52268e-57	GOOD	0.762571	1.77473e-51	GOOD	0.749919	6.3102e-49	GOOD	1	0.0280334	2.80334	0.0365866	3.65866	195.341	193.05	7.14684	Overlap		0.0743891	7.43891	0.1213	12.13	-0.0172808	-0.05765	0.17436		0.228 (0.057 - 0.399)	0.00930011	0.273 (-0.13 - 0.676)	0.184667	-0.012 (-0.172 - 0.147)	0.880866	0.38 (0.265 - 0.496)	5.06799e-10	0.429 (-0.198 - 1.056)	0.180962	-0.083 (-0.121 - -0.045)	2.78553e-05	0.086 (0.045 - 0.127)	5.61373e-05
Transaldolase_seq.11347.9	TALDO1_Cardiometabolic_II	P37837	seq.11347.9	11347-9	Transaldolase	Transaldolase	6888	TALDO1	0.64512	1.8325e-32	GOOD	0.566444	8.36712e-24	GOOD	0.62488	5.34544e-30	GOOD	1	0.0836192	8.36192	0.114077	11.4077	6226.57	6261	710.312	Overlap		0.0412962	4.12962	0.126332	12.6332	-0.224765	-0.2568	0.181537		0.201 (0.071 - 0.331)	0.00278558	0.053 (-0.255 - 0.361)	0.736358	-0.011 (-0.133 - 0.111)	0.858176	0.342 (0.257 - 0.428)	1.29939e-13	-0.075 (-0.564 - 0.415)	0.764849	-0.046 (-0.076 - -0.017)	0.00248868	0.047 (0.015 - 0.079)	0.00446628
TrATPase_seq.3232.28	ACP5_Cardiometabolic	P13686	seq.3232.28	3232-28	Tartrate-resistant acid phosphatase type 5	TrATPase	54	ACP5	0.542919	1.21867e-21	GOOD	0.64248	3.93583e-32	GOOD	0.562456	2.00181e-23	GOOD	1	0.0259769	2.59769	0.0284219	2.84219	949.6	955.15	26.9894	Overlap		0.0319276	3.19276	0.677543	67.7543	0.191044	0.2606	0.886754	Inter-CV	0.154 (0.027 - 0.28)	0.0177797	-0.171 (-0.465 - 0.123)	0.254899	-0.056 (-0.177 - 0.065)	0.362778	0.187 (0.095 - 0.279)	8.3542e-05	-0.205 (-0.667 - 0.257)	0.385116	-0.057 (-0.085 - -0.029)	8.27662e-05	0.061 (0.031 - 0.091)	0.000102149
Trefoil.factor.2_seq.9191.8	TFF2_Inflammation	Q03403	seq.9191.8	9191-8	Trefoil factor 2	Trefoil factor 2	7032	TFF2	0.976073	1.22018e-175	GOOD	0.921191	2.12142e-109	GOOD	0.913762	1.71738e-104	GOOD	1	0.0240128	2.40128	0.0252448	2.52448	376.181	378.3	9.49664	Overlap		0.0781772	7.81772	0.126003	12.6003	-0.480638	-0.4772	0.181069		0.178 (0.046 - 0.311)	0.0088628	-0.008 (-0.316 - 0.299)	0.957052	0.041 (-0.082 - 0.164)	0.512029	-0.064 (-0.16 - 0.032)	0.190328	-0.2 (-0.703 - 0.302)	0.435461	0.023 (-0.008 - 0.053)	0.144318	-0.015 (-0.048 - 0.018)	0.367463
TREM2_seq.11851.21	TREM2_Inflammation	Q9NZC2	seq.11851.21	11851-21	Triggering receptor expressed on myeloid cells 2	TREM2	54209	TREM2	0.742991	1.358e-47	GOOD	0.685862	4.90623e-38	GOOD	0.652565	2.036e-33	GOOD	1	0.0727574	7.27574	0.109827	10.9827	24729.7	24968.5	2715.98	Overlap		0.0546364	5.46364	0.566361	56.6361	-0.0503923	0.00445	0.76096		0.146 (0.015 - 0.278)	0.0300853	0.163 (-0.143 - 0.469)	0.296714	-0.046 (-0.167 - 0.075)	0.45948	0.158 (0.066 - 0.251)	0.000899228	-0.093 (-0.584 - 0.398)	0.711298	-0.001 (-0.031 - 0.029)	0.970509	0.002 (-0.03 - 0.034)	0.89653
TREM2_seq.16300.4	TREM2_Inflammation	Q9NZC2	seq.16300.4	16300-4	Triggering receptor expressed on myeloid cells 2	TREM2	54209	TREM2	0.752604	1.86903e-49	GOOD	0.652937	1.82149e-33	GOOD	0.664518	5.23875e-35	GOOD	1	0.0554347	5.54347	0.08524	8.524	1886.9	1914.3	160.839	Overlap		0.0546364	5.46364	0.566361	56.6361	-0.0503923	0.00445	0.76096		0.14 (0.01 - 0.27)	0.0357892	0.146 (-0.159 - 0.452)	0.347604	-0.055 (-0.175 - 0.064)	0.365143	0.169 (0.078 - 0.26)	0.000318223	-0.054 (-0.538 - 0.431)	0.828228	-0.006 (-0.035 - 0.024)	0.703231	0.01 (-0.022 - 0.042)	0.55083
TREM2_seq.5635.66	TREM2_Inflammation	Q9NZC2	seq.5635.66	5635-66	Triggering receptor expressed on myeloid cells 2	TREM2	54209	TREM2	0.689968	0	GOOD	0.666181	3.10626e-35	GOOD	0.619233	2.41982e-29	GOOD	1	0.111149	11.1149	0.1219	12.19	56936.4	58221.7	6940.57	Overlap	Intra-CV	0.0546364	5.46364	0.566361	56.6361	-0.0503923	0.00445	0.76096		0.119 (-0.007 - 0.244)	0.0650606	0.135 (-0.157 - 0.426)	0.36562	-0.044 (-0.159 - 0.072)	0.459158	0.154 (0.066 - 0.241)	0.000709348	-0.085 (-0.551 - 0.382)	0.723041	-0.019 (-0.048 - 0.009)	0.185789	0.022 (-0.009 - 0.052)	0.165214
TrkB_seq.4866.59	NTRK2_Cardiometabolic	Q16620	seq.4866.59	4866-59	BDNF/NT-3 growth factors receptor	TrkB	4915	NTRK2	0.873708	0	GOOD	0.802213	1.25818e-60	GOOD	0.778698	5.70647e-55	GOOD	1	0.0578006	5.78006	0.0876117	8.76117	5098.65	5193.7	446.702	Overlap		0.116711	11.6711	0.18379	18.379	-0.26414	-0.3112	0.262954		0.152 (0.017 - 0.287)	0.0287359	0.434 (0.109 - 0.759)	0.00886816	0.103 (-0.023 - 0.229)	0.110977	0.321 (0.231 - 0.412)	2.97175e-11	0.35 (-0.161 - 0.861)	0.180715	-0.074 (-0.104 - -0.043)	2.80286e-06	0.074 (0.041 - 0.106)	1.35589e-05
TrkC_seq.2658.27	NTRK3_Neurology	Q16288	seq.2658.27	2658-27	NT-3 growth factor receptor	TrkC	4916	NTRK3	0.858541	5.65013e-78	GOOD	0.83867	4.2548e-71	GOOD	0.827608	1.15908e-67	GOOD	1	0.0374524	3.74524	0.0660078	6.60078	1207.01	1206	79.6722	Overlap		0.066565	6.6565	0.157199	15.7199	0.151808	0.21615	0.225408		0.135 (-0.013 - 0.283)	0.075222	0.237 (-0.109 - 0.583)	0.180084	0.099 (-0.036 - 0.235)	0.152405	0.412 (0.319 - 0.505)	5.47311e-16	0.389 (-0.16 - 0.938)	0.165825	-0.071 (-0.103 - -0.038)	2.79307e-05	0.073 (0.038 - 0.108)	6.02265e-05
TRYB1_seq.9409.11	TPSAB1_Inflammation	Q15661	seq.9409.11	9409-11	Tryptase beta-1	TRYB1	7177	TPSAB1	0.982922	1.2493e-194	GOOD	0.774935	3.95644e-54	GOOD	0.781975	1.02441e-55	GOOD	1	0.0468756	4.68756	0.0763138	7.63138	690.725	687.2	52.7118	Overlap		0.0463013	4.63013	0.150424	15.0424	0.147146	0.1351	0.215804		0.072 (-0.038 - 0.183)	0.20133	0.18 (-0.089 - 0.45)	0.190007	-0.043 (-0.144 - 0.059)	0.410956	0.03 (-0.049 - 0.109)	0.453977	0.1 (-0.302 - 0.503)	0.626356	0.02 (-0.005 - 0.045)	0.123267	-0.016 (-0.043 - 0.011)	0.246491
Trypsin.2_seq.5034.79	PRSS2_Cardiometabolic	P07478	seq.5034.79	5034-79	Trypsin-2	Trypsin 2	5645	PRSS2	0.972627	4.40394e-168	GOOD	0.862843	1.33182e-79	GOOD	0.849264	1.21853e-74	GOOD	1	0.0350915	3.50915	0.0769171	7.69171	983.862	977.6	75.6759	Overlap		0.0779629	7.79629	0.585992	58.5992	0.00566	-0.1721	0.783841		0.134 (0.001 - 0.267)	0.0500083	-0.275 (-0.589 - 0.04)	0.0865985	0.023 (-0.099 - 0.146)	0.710467	-0.067 (-0.162 - 0.029)	0.172203	0.159 (-0.332 - 0.651)	0.526244	0.022 (-0.008 - 0.052)	0.154403	-0.016 (-0.048 - 0.017)	0.344352
TSP2_seq.3339.33	THBS2_Neurology	P35442	seq.3339.33	3339-33	Thrombospondin-2	TSP2	7058	THBS2	0.625492	0	GOOD	0.513398	3.72439e-19	GOOD	0.389655	5.29806e-11	MODERATE	1	0.0762481	7.62481	0.0952368	9.52368	11181.3	11330.8	1064.87	Overlap		0.0339979	3.39979	0.218856	21.8856	-0.00625769	0.04195	0.312056		-0.131 (-0.257 - -0.006)	0.0416075	-0.043 (-0.334 - 0.247)	0.76986	0.051 (-0.064 - 0.167)	0.385465	-0.013 (-0.103 - 0.077)	0.773689	0.241 (-0.215 - 0.696)	0.301179	-0.03 (-0.059 - -0.002)	0.0370738	0.026 (-0.005 - 0.056)	0.0975321
TSP4_seq.3340.53	THBS4_Cardiometabolic	P35443	seq.3340.53	3340-53	Thrombospondin-4	TSP4	7060	THBS4	0.67645	1.14218e-36	GOOD	0.70666	3.009e-41	GOOD	0.531547	1.18063e-20	GOOD	1	0.0770642	7.70642	0.0916963	9.16963	4405.2	4431.75	403.941	Overlap		0.0641228	6.41228	0.480279	48.0279	-0.148872	-0.287	0.657269		0.142 (-0.002 - 0.287)	0.0545582	0.348 (0.012 - 0.685)	0.0421884	0.067 (-0.068 - 0.202)	0.332329	0.25 (0.149 - 0.351)	2.27873e-06	-0.016 (-0.556 - 0.525)	0.954788	-0.054 (-0.086 - -0.021)	0.00136802	0.061 (0.027 - 0.096)	0.000649876
TWEAK_seq.5939.42	TNFSF12_Inflammation	O43508	seq.5939.42	5939-42	Tumor necrosis factor ligand superfamily member 12	TWEAK	407977	TNFSF12	0.830554	1.49153e-68	GOOD	0.775251	3.36658e-54	GOOD	0.743566	1.05696e-47	GOOD	1	0.0287299	2.87299	0.0370869	3.70869	417.681	415.4	15.4905	Overlap		0.0611797	6.11797	0.144498	14.4498	0.261735	0.2859	0.20739		0.11 (-0.025 - 0.245)	0.111311	0.378 (0.059 - 0.697)	0.0202664	-0.043 (-0.168 - 0.081)	0.496258	0.431 (0.349 - 0.513)	4.68031e-21	0.152 (-0.349 - 0.652)	0.553243	-0.066 (-0.095 - -0.036)	2.29036e-05	0.067 (0.035 - 0.099)	5.93677e-05
TWF2_seq.23396.21	TWF2_Cardiometabolic_II	Q6IBS0	seq.23396.21	23396-21	Twinfilin-2	TWF2	11344	TWF2	0.83257	0	GOOD	0.847586	4.62581e-74	GOOD	0.739843	5.30434e-47	GOOD	1	0.0521135	5.21135	0.08954	8.954	10576.5	10626	947.017	Overlap		0.167417	16.7417	0.354937	35.4937	-1.0192	-0.93775	0.496954		0.341 (0.206 - 0.476)	1.39192e-06	-0.174 (-0.505 - 0.157)	0.302747	-0.142 (-0.275 - -0.009)	0.0376434	0.606 (0.532 - 0.681)	1.62815e-40	-0.313 (-0.846 - 0.219)	0.24995	-0.084 (-0.115 - -0.053)	3.44235e-07	0.086 (0.052 - 0.12)	1.16471e-06
TXD15_seq.6366.38	TXNDC15_Oncology	Q96J42	seq.6366.38	6366-38	Thioredoxin domain-containing protein 15	TXD15	79770	TXNDC15	0.532933	8.99253e-21	GOOD	0.552371	1.72658e-22	GOOD	0.355164	2.88402e-09	MODERATE	1	0.324324	32.4324	0.278909	27.8909	278.491	297.35	77.6734	Overlap	Intra- & Inter-CV	0.0850268	8.50268	0.209252	20.9252	0.0861346	0.08135	0.298658		-0.028 (-0.15 - 0.095)	0.658989	-0.008 (-0.289 - 0.272)	0.954066	0.029 (-0.081 - 0.139)	0.609404	0.071 (-0.015 - 0.156)	0.106143	0.141 (-0.296 - 0.578)	0.528024	-0.007 (-0.034 - 0.021)	0.63933	0.008 (-0.022 - 0.037)	0.614369
TXND5_seq.11212.7	TXNDC5_Neurology	Q8NBS9	seq.11212.7	11212-7	Thioredoxin domain-containing protein 5	TXND5	81567	TXNDC5	0.792414	3.51501e-58	GOOD	0.768114	1.20393e-52	GOOD	0.706327	3.40473e-41	GOOD	1	0.040725	4.0725	0.0731848	7.31848	4414.9	4483.8	323.104	Overlap		0.126693	12.6693	0.293338	29.3338	-0.110627	-0.1335	0.414494		0.278 (0.122 - 0.433)	0.000555544	-0.359 (-0.74 - 0.022)	0.0645422	0.06 (-0.088 - 0.208)	0.425096	0.401 (0.297 - 0.506)	8.66426e-13	0.232 (-0.353 - 0.817)	0.43789	-0.072 (-0.107 - -0.036)	9.64092e-05	0.078 (0.04 - 0.116)	8.62325e-05
ULBP.2_seq.22583.47	ULBP2_Neurology	Q9BZM5	seq.22583.47	22583-47	NKG2D ligand 2	ULBP-2	80328	ULBP2	0.903739	1.5731e-98	GOOD	0.848157	2.94352e-74	GOOD	0.856616	2.90527e-77	GOOD	1	0.050097	5.0097	0.0504218	5.04218	189.722	187.4	9.56613	Overlap		0.0963657	9.63657	0.20627	20.627	-0.0665	0.00785	0.29449		-0.024 (-0.156 - 0.109)	0.725613	0.665 (0.333 - 0.998)	8.77857e-05	0.148 (0.026 - 0.271)	0.0182317	0.093 (-0.002 - 0.189)	0.0571243	0.531 (0.041 - 1.022)	0.0347118	-0.031 (-0.061 - 0)	0.0495301	0.03 (-0.002 - 0.063)	0.0712284
UNC5H4_seq.16307.22	UNC5D_Inflammation_II	Q6UXZ4	seq.16307.22	16307-22	Netrin receptor UNC5D	UNC5H4	137970	UNC5D	0.901741	2.02668e-97	GOOD	0.872148	2.54913e-83	GOOD	0.818187	6.34117e-65	GOOD	1	0.0511587	5.11587	0.0843204	8.43204	6895.54	6937.65	581.435	Overlap		0.179355	17.9355	0.320435	32.0435	-0.194365	-0.14625	0.451041		0.109 (-0.04 - 0.258)	0.154529	0.065 (-0.282 - 0.413)	0.712994	0.094 (-0.042 - 0.23)	0.174647	0.493 (0.406 - 0.581)	2.03171e-23	0.286 (-0.252 - 0.824)	0.298074	-0.097 (-0.128 - -0.065)	5.94179e-09	0.1 (0.066 - 0.134)	2.23977e-08
UNC5H4_seq.5140.56	UNC5D_Inflammation_II	Q6UXZ4	seq.5140.56	5140-56	Netrin receptor UNC5D	UNC5H4	137970	UNC5D	0.880282	0	GOOD	0.88214	1.18759e-87	GOOD	0.820749	1.18476e-65	GOOD	1	0.0462821	4.62821	0.0841996	8.41996	8521.83	8586.8	717.535	Overlap		0.179355	17.9355	0.320435	32.0435	-0.194365	-0.14625	0.451041		0.084 (-0.066 - 0.233)	0.273832	0.118 (-0.231 - 0.468)	0.507429	0.085 (-0.05 - 0.22)	0.218856	0.472 (0.383 - 0.561)	1.86879e-21	0.483 (-0.054 - 1.02)	0.0794277	-0.079 (-0.111 - -0.047)	2.83197e-06	0.081 (0.046 - 0.116)	7.4577e-06
UNC5H4_seq.8624.16	UNC5D_Inflammation_II	Q6UXZ4	seq.8624.16	8624-16	Netrin receptor UNC5D	UNC5H4	137970	UNC5D	0.914006	1.20464e-104	GOOD	0.885103	5.18107e-89	GOOD	0.833862	1.42244e-69	GOOD	1	0.0235784	2.35784	0.0318409	3.18409	275.544	272.5	8.77357	Overlap		0.179355	17.9355	0.320435	32.0435	-0.194365	-0.14625	0.451041		0.104 (-0.042 - 0.251)	0.163848	0.059 (-0.282 - 0.399)	0.736401	0.072 (-0.062 - 0.205)	0.294018	0.504 (0.42 - 0.589)	1.04554e-25	0.27 (-0.257 - 0.797)	0.316783	-0.09 (-0.121 - -0.059)	4.02327e-08	0.093 (0.06 - 0.127)	1.25883e-07
URB_seq.3234.23	CCDC80_Cardiometabolic	Q76M96	seq.3234.23	3234-23	Coiled-coil domain-containing protein 80	URB	151887	CCDC80	0.754202	8.99318e-50	GOOD	0.628577	1.9553e-30	GOOD	0.587056	7.58485e-26	GOOD	1	0.0377632	3.77632	0.0570003	5.70003	1600.45	1614.5	91.2262	Overlap		0.0887738	8.87738	0.348051	34.8051	0.41528	0.4544	0.487848		0.489 (0.355 - 0.623)	8.49303e-12	-0.119 (-0.46 - 0.221)	0.491198	0.024 (-0.122 - 0.169)	0.749269	0.167 (0.055 - 0.278)	0.00370578	-0.362 (-0.943 - 0.218)	0.222075	-0.047 (-0.083 - -0.012)	0.00905743	0.053 (0.015 - 0.091)	0.00654584
VAP.1_seq.21491.7	AOC3_Cardiometabolic	Q16853	seq.21491.7	21491-7	Vascular adhesion protein-1	VAP-1	8639	AOC3	0.933788	6.08606e-119	GOOD	0.752288	2.15828e-49	GOOD	0.732997	9.59495e-46	GOOD	1	0.0481268	4.81268	0.0811672	8.11672	1601.84	1599.75	130.017	Overlap		0.0265959	2.65959	0.51407	51.407	0.271764	0.0917	0.698618		0.264 (0.087 - 0.442)	0.00378875	0.008 (-0.409 - 0.425)	0.969909	0.146 (-0.019 - 0.31)	0.0839114	0.021 (-0.108 - 0.15)	0.754413	-0.389 (-1.042 - 0.264)	0.244273	-0.02 (-0.061 - 0.021)	0.333653	0.02 (-0.024 - 0.064)	0.363424
VASN_seq.5682.13	VASN_Cardiometabolic	Q6EMK4	seq.5682.13	5682-13	Vasorin	VASN	114990	VASN	0.582462	2.22757e-25	GOOD	0.588925	4.86896e-26	GOOD	0.392231	3.85604e-11	MODERATE	1	0.0869593	8.69593	0.100054	10.0054	52899.8	54595.2	5292.81	Overlap		0.0612171	6.12171	0.648544	64.8544	0.128016	-0.0708	0.854833	Inter-CV	0.23 (0.094 - 0.367)	0.00105927	-0.025 (-0.345 - 0.296)	0.880259	-0.126 (-0.254 - 0.002)	0.0545871	0.346 (0.255 - 0.437)	1.65612e-12	0.257 (-0.253 - 0.767)	0.324271	-0.071 (-0.101 - -0.04)	8.59385e-06	0.074 (0.041 - 0.107)	1.76982e-05
VCAM.1_seq.20093.9	VCAM1_Cardiometabolic	P19320	seq.20093.9	20093-9	Vascular cell adhesion protein 1	VCAM-1	7412	VCAM1	0.78267	7.08979e-56	GOOD	0.565119	1.11959e-23	GOOD	0.377232	2.36053e-10	MODERATE	1	0.0647142	6.47142	0.0845207	8.45207	1874.31	1874.5	158.418	Overlap		0.0255861	2.55861	0.475029	47.5029	0.197776	0.1346	0.650771		0.008 (-0.118 - 0.134)	0.900525	0.316 (0.018 - 0.614)	0.0378037	0.113 (-0.004 - 0.23)	0.0599547	-0.004 (-0.096 - 0.088)	0.933869	0.307 (-0.147 - 0.761)	0.186674	0.005 (-0.023 - 0.034)	0.712322	-0.004 (-0.035 - 0.026)	0.776546
VCAM.1_seq.2967.8	VCAM1_Cardiometabolic	P19320	seq.2967.8	2967-8	Vascular cell adhesion protein 1	VCAM-1	7412	VCAM1	0.63101	1.00152e-30	GOOD	0.517859	1.62532e-19	GOOD	0.320189	1.04664e-07	MODERATE	1	0.040733	4.0733	0.0632922	6.32922	1576.03	1609.1	99.7507	Overlap		0.0255861	2.55861	0.475029	47.5029	0.197776	0.1346	0.650771		-0.007 (-0.138 - 0.124)	0.919075	0.255 (-0.052 - 0.562)	0.103734	0.121 (-0.002 - 0.245)	0.0557161	-0.033 (-0.131 - 0.064)	0.50012	0.397 (-0.07 - 0.864)	0.0972078	0.019 (-0.011 - 0.048)	0.213742	-0.018 (-0.049 - 0.014)	0.265547
VEGF.D_seq.13098.93	VEGFD_Inflammation	O43915	seq.13098.93	13098-93	Vascular endothelial growth factor D	VEGF-D	2277	VEGFD	0.769227	6.95165e-53	GOOD	0.5816	2.72092e-25	GOOD	0.551629	2.01738e-22	GOOD	1	0.0545156	5.45156	0.0777033	7.77033	756.691	761.95	58.7973	Overlap		0.0639835	6.39835	0.323935	32.3935	-0.535985	-0.4439	0.45573		0.055 (-0.064 - 0.173)	0.36653	0.164 (-0.109 - 0.437)	0.239932	0.005 (-0.103 - 0.113)	0.928293	0.156 (0.074 - 0.238)	0.000231507	0.25 (-0.18 - 0.68)	0.255313	-0.025 (-0.052 - 0.001)	0.0611089	0.02 (-0.009 - 0.048)	0.174148
VEGF.D_seq.14705.1	VEGFD_Inflammation	O43915	seq.14705.1	14705-1	Vascular endothelial growth factor D	VEGF-D	2277	VEGFD	0.805478	1.79396e-61	GOOD	0.5703	3.559e-24	GOOD	0.564609	1.25174e-23	GOOD	1	0.0586067	5.86067	0.118502	11.8502	153.787	151.3	18.2242	Overlap		0.0639835	6.39835	0.323935	32.3935	-0.535985	-0.4439	0.45573		0.065 (-0.056 - 0.186)	0.291006	0.082 (-0.198 - 0.362)	0.56477	-0.024 (-0.133 - 0.086)	0.674355	0.195 (0.113 - 0.277)	5.20043e-06	0.361 (-0.073 - 0.795)	0.104061	-0.017 (-0.044 - 0.011)	0.232912	0.014 (-0.015 - 0.043)	0.335082
VEGF.sR2_seq.3651.50	KDR_Oncology	P35968	seq.3651.50	3651-50	Vascular endothelial growth factor receptor 2	VEGF sR2	3791	KDR	0.624448	6.00657e-30	GOOD	0.777635	9.8991e-55	GOOD	0.564277	1.34607e-23	GOOD	1	0.0336029	3.36029	0.0471805	4.71805	1182.26	1169.1	55.7796	Overlap		0.0374682	3.74682	0.25291	25.291	-0.250912	-0.17855	0.359232		-0.016 (-0.172 - 0.14)	0.84032	-0.135 (-0.498 - 0.227)	0.463355	-0.036 (-0.177 - 0.105)	0.616988	0.039 (-0.071 - 0.149)	0.489703	0.095 (-0.472 - 0.661)	0.744048	0.016 (-0.019 - 0.051)	0.373231	-0.01 (-0.047 - 0.028)	0.619999
VISL1_seq.13522.20	VSNL1_Neurology_II	P62760	seq.13522.20	13522-20	Visinin-like protein 1	VISL1	7447	VSNL1	0.828067	8.44315e-68	GOOD	0.667282	2.19407e-35	GOOD	0.573941	1.57109e-24	GOOD	1	0.0540175	5.40175	0.0881443	8.81443	217.741	220	19.1926	Overlap		0.119613	11.9613	0.202717	20.2717	0.421688	0.4434	0.28952		0.258 (0.133 - 0.383)	7.20298e-05	0.246 (-0.053 - 0.546)	0.106677	-0.16 (-0.28 - -0.04)	0.00926449	0.454 (0.377 - 0.53)	2.59487e-25	-0.413 (-0.898 - 0.072)	0.0963485	-0.042 (-0.072 - -0.012)	0.00599078	0.04 (0.008 - 0.072)	0.0154522
VITRN_seq.6234.74	VIT_Cardiometabolic_II	Q6UXI7	seq.6234.74	6234-74	Vitrin	VITRN	5212	VIT	0.8623	2.15298e-79	GOOD	0.839321	2.62201e-71	GOOD	0.811256	5.21193e-63	GOOD	1	0.0264277	2.64277	0.0338626	3.38626	332.294	331.8	11.2523	Overlap		0.0917405	9.17405	0.260844	26.0844	0.0237654	-0.00065	0.370143		-0.102 (-0.229 - 0.024)	0.114425	-0.52 (-0.857 - -0.183)	0.00247057	0.002 (-0.116 - 0.12)	0.971171	-0.031 (-0.123 - 0.061)	0.503856	0.397 (-0.069 - 0.863)	0.0962943	-0.001 (-0.03 - 0.028)	0.949659	-0.005 (-0.036 - 0.027)	0.765621
VITRN_seq.9627.15	VIT_Cardiometabolic_II	Q6UXI7	seq.9627.15	9627-15	Vitrin	VITRN	5212	VIT	0.88455	9.35242e-89	GOOD	0.87272	1.47441e-83	GOOD	0.810543	8.11855e-63	GOOD	1	0.0940485	9.40485	0.103363	10.3363	2291.31	2340.6	236.836	Overlap		0.0917405	9.17405	0.260844	26.0844	0.0237654	-0.00065	0.370143		-0.04 (-0.182 - 0.102)	0.58253	-0.606 (-0.964 - -0.248)	0.000913905	-0.006 (-0.137 - 0.126)	0.934153	-0.028 (-0.13 - 0.074)	0.592818	0.376 (-0.144 - 0.896)	0.157624	0.007 (-0.026 - 0.039)	0.687134	-0.009 (-0.044 - 0.026)	0.596037
VNN2_seq.15480.2	VNN2_Oncology	O95498	seq.15480.2	15480-2	Vascular non-inflammatory molecule 2	VNN2	8875	VNN2	0.985616	2.54803e-204	GOOD	0.916549	2.80453e-106	GOOD	0.917875	3.75906e-107	GOOD	1	0.0424762	4.24762	0.0706531	7.06531	1591.04	1607.95	112.412	Overlap		0.0732063	7.32063	0.18611	18.611	0.263615	0.29175	0.266218		0.13 (0.021 - 0.239)	0.0203772	-0.017 (-0.268 - 0.233)	0.891592	0.017 (-0.084 - 0.117)	0.744311	0 (-0.078 - 0.078)	0.998725	0.142 (-0.257 - 0.541)	0.485995	-0.026 (-0.051 - -0.002)	0.037408	0.025 (-0.002 - 0.051)	0.0718133
VSIG4_seq.17678.28	VSIG4_Neurology	Q9Y279	seq.17678.28	17678-28	V-set and immunoglobulin domain-containing protein 4	VSIG4	11326	VSIG4	0.927641	0	GOOD	0.888325	1.55403e-90	GOOD	0.846586	1.01553e-73	GOOD	1	0.057109	5.7109	0.0878178	8.78178	32057	32451.6	2815.17	Overlap		0.035899	3.5899	0.218581	21.8581	-0.0437192	-0.0754	0.311674		0.204 (0.121 - 0.286)	2.25463e-06	-0.127 (-0.381 - 0.127)	0.328547	-0.075 (-0.156 - 0.005)	0.0676218	0.109 (0.047 - 0.171)	0.000651276	-0.159 (-0.475 - 0.158)	0.327435	-0.011 (-0.031 - 0.009)	0.289123	0.007 (-0.014 - 0.029)	0.504958
VTI1A_seq.7952.2	VTI1A_Inflammation_II	Q96AJ9	seq.7952.2	7952-2	Vesicle transport through interaction with t-SNAREs homolog 1A	VTI1A	143187	VTI1A	0.865302	1.47661e-80	GOOD	0.839272	2.71951e-71	GOOD	0.813501	1.27505e-63	GOOD	1	0.0426921	4.26921	0.047352	4.7352	153.953	153.5	7.28998	Overlap		0.112921	11.2921	0.250192	25.0192	-0.161246	-0.126	0.355486		0.225 (0.084 - 0.367)	0.0020068	-0.047 (-0.379 - 0.286)	0.783813	-0.038 (-0.17 - 0.095)	0.579945	0.573 (0.496 - 0.649)	6.73123e-36	0.069 (-0.458 - 0.595)	0.799024	-0.082 (-0.113 - -0.051)	5.30216e-07	0.083 (0.05 - 0.117)	2.23528e-06
VWA1_seq.6385.63	VWA1_Oncology	Q6PCB0	seq.6385.63	6385-63	von Willebrand factor A domain-containing protein 1	VWA1	64856	VWA1	0.69089	8.69216e-39	GOOD	0.552074	1.8377e-22	GOOD	0.47598	2.47447e-16	MODERATE	1	0.0342916	3.42916	0.0585203	5.85203	398.216	403.2	23.3037	Overlap		0.0706472	7.06472	0.306191	30.6191	-0.577246	-0.56965	0.431881		0.258 (0.116 - 0.4)	0.00042706	-0.786 (-1.164 - -0.408)	4.58786e-05	-0.002 (-0.14 - 0.136)	0.973078	0.136 (0.03 - 0.242)	0.0126955	0.013 (-0.542 - 0.569)	0.962573	-0.021 (-0.055 - 0.013)	0.22219	0.019 (-0.018 - 0.055)	0.316758
VWC2_seq.11121.56	VWC2_Neurology	Q2TAL6	seq.11121.56	11121-56	Brorin	VWC2	375567	VWC2	0.802871	0	GOOD	0.615889	5.83411e-29	GOOD	0.550061	2.79952e-22	GOOD	1	0.0546329	5.46329	0.0857751	8.57751	2230.59	2239	191.329	Overlap		0.0711846	7.11846	0.318409	31.8409	-0.261592	-0.28115	0.448323		0.183 (0.035 - 0.33)	0.0160835	-0.024 (-0.369 - 0.322)	0.893593	0.14 (0.005 - 0.275)	0.0427091	0.451 (0.361 - 0.542)	2.63865e-19	0.289 (-0.256 - 0.834)	0.299242	-0.095 (-0.127 - -0.063)	1.25431e-08	0.096 (0.062 - 0.13)	1.00106e-07
VWC2_seq.15308.108	VWC2_Neurology	Q2TAL6	seq.15308.108	15308-108	Brorin	VWC2	375567	VWC2	0.799443	6.38192e-60	GOOD	0.619919	2.01786e-29	GOOD	0.571901	2.48721e-24	GOOD	1	0.0388629	3.88629	0.0663829	6.63829	1678.32	1682.75	111.411	Overlap		0.0711846	7.11846	0.318409	31.8409	-0.261592	-0.28115	0.448323		0.142 (-0.008 - 0.293)	0.0653163	0.013 (-0.337 - 0.364)	0.940147	0.121 (-0.015 - 0.258)	0.0831959	0.455 (0.363 - 0.547)	3.08658e-19	0.296 (-0.255 - 0.846)	0.293846	-0.092 (-0.124 - -0.059)	6.12524e-08	0.094 (0.059 - 0.129)	2.8184e-07
VWC2L_seq.7995.16	VWC2L_Neurology_II	B2RUY7	seq.7995.16	7995-16	von Willebrand factor C domain-containing protein 2-like	VWC2L	402117	None	0.858265	7.15798e-78	GOOD	0.839456	2.37092e-71	GOOD	0.811246	5.24734e-63	GOOD	1	0.0207038	2.07038	0.0239053	2.39053	197.753	197.8	4.72734	Overlap		0.128774	12.8774	0.231967	23.1967	-0.2985	-0.276	0.330283		0.138 (0.001 - 0.275)	0.0492095	0.215 (-0.107 - 0.536)	0.191049	0.011 (-0.115 - 0.138)	0.861334	0.453 (0.372 - 0.534)	5.26294e-23	0.238 (-0.261 - 0.736)	0.35151	-0.059 (-0.09 - -0.029)	0.000161878	0.063 (0.031 - 0.096)	0.000178942
vWF_seq.3050.7	VWF_Cardiometabolic	P04275	seq.3050.7	3050-7	von Willebrand factor	vWF	7450	VWF	0.898116	1.82392e-95	GOOD	0.498202	5.74305e-18	MODERATE	0.528141	2.29216e-20	GOOD	1	0.0670093	6.70093	0.0845935	8.45935	2816.77	2828.65	238.28	Overlap		0.0570029	5.70029	0.331779	33.1779	2.166	2.2369	0.466215		0.49 (0.366 - 0.614)	2.27363e-13	-0.247 (-0.575 - 0.081)	0.140524	0.073 (-0.065 - 0.21)	0.302123	0.27 (0.168 - 0.372)	4.67769e-07	0.079 (-0.478 - 0.636)	0.780977	-0.073 (-0.106 - -0.04)	1.89979e-05	0.077 (0.042 - 0.112)	2.93295e-05
WFDC1_seq.9316.67	WFDC1_Oncology_II	Q9HC57	seq.9316.67	9316-67	WAP four-disulfide core domain protein 1	WFDC1	58189	WFDC1	0.855174	0	GOOD	0.567734	6.29364e-24	GOOD	0.565597	1.00792e-23	GOOD	1	0.0865344	8.65344	0.108789	10.8789	3041.32	3029.2	330.863	Overlap		0.0927377	9.27377	0.237569	23.7569	0.0339917	-0.03215	0.338047		-0.16 (-0.283 - -0.036)	0.0119741	0.099 (-0.189 - 0.387)	0.500336	0.113 (-0.001 - 0.226)	0.0529533	0.188 (0.101 - 0.274)	2.75729e-05	0.1 (-0.36 - 0.561)	0.670376	-0.037 (-0.065 - -0.009)	0.00999185	0.038 (0.008 - 0.068)	0.0133525
WFKN2_seq.3235.50	WFIKKN2_Inflammation	Q8TEU8	seq.3235.50	3235-50	WAP, Kazal, immunoglobulin, Kunitz and NTR domain-containing protein 2	WFKN2	124857	WFIKKN2	0.922527	2.47088e-110	GOOD	0.547976	4.3162e-22	GOOD	0.538258	3.12338e-21	GOOD	1	0.0562326	5.62326	0.0863179	8.63179	15151.4	15313.2	1307.84	Overlap		0.0468649	4.68649	0.141201	14.1201	-0.249827	-0.30275	0.202705		0.14 (0.022 - 0.258)	0.0203763	-0.313 (-0.592 - -0.033)	0.0281842	-0.041 (-0.15 - 0.069)	0.466392	0.127 (0.043 - 0.211)	0.00334869	-0.262 (-0.694 - 0.171)	0.236617	-0.023 (-0.05 - 0.003)	0.0885072	0.027 (-0.002 - 0.056)	0.0680576
WIF.1_seq.16070.7	WIF1_Oncology	Q9Y5W5	seq.16070.7	16070-7	Wnt inhibitory factor 1	WIF-1	11197	WIF1	0.937518	3.91855e-122	GOOD	0.740238	4.47432e-47	GOOD	0.706543	3.14297e-41	GOOD	1	0.0275129	2.75129	0.0381584	3.81584	259.981	258.5	9.92047	Overlap		0.0584739	5.84739	0.590367	59.0367	-0.259912	-0.2506	0.788901		-0.222 (-0.347 - -0.096)	0.000617809	0.609 (0.291 - 0.927)	0.000170954	0.062 (-0.058 - 0.183)	0.312261	0.228 (0.138 - 0.318)	1.28458e-06	0.322 (-0.17 - 0.815)	0.200811	-0.036 (-0.066 - -0.007)	0.0174996	0.039 (0.007 - 0.071)	0.0162707
WIF.1_seq.2848.2	WIF1_Oncology	Q9Y5W5	seq.2848.2	2848-2	Wnt inhibitory factor 1	WIF-1	11197	WIF1	0.919821	1.85011e-108	GOOD	0.723866	3.98081e-44	GOOD	0.710691	6.65351e-42	GOOD	1	0.0405973	4.05973	0.0925235	9.25235	591.681	586.5	54.7444	Overlap		0.0584739	5.84739	0.590367	59.0367	-0.259912	-0.2506	0.788901		-0.24 (-0.364 - -0.116)	0.000182653	0.562 (0.25 - 0.874)	0.000415018	0.055 (-0.065 - 0.175)	0.369473	0.212 (0.122 - 0.302)	6.10864e-06	0.349 (-0.141 - 0.84)	0.163667	-0.033 (-0.062 - -0.003)	0.0308782	0.036 (0.005 - 0.068)	0.0258355
WISP.1_seq.13692.154	CCN4_Oncology	O95388	seq.13692.154	13692-154	WNT1-inducible-signaling pathway protein 1	WISP-1	8840	CCN4	0.958375	1.21325e-144	GOOD	0.61851	2.92976e-29	GOOD	0.599445	3.80581e-27	GOOD	1	0.0343369	3.43369	0.0380965	3.80965	171.578	171.8	6.53653	Overlap		0.0572404	5.72404	0.188385	18.8385	-0.198838	-0.1494	0.269416		0.013 (-0.096 - 0.122)	0.814344	-0.043 (-0.297 - 0.211)	0.740628	-0.095 (-0.193 - 0.003)	0.0591597	0.024 (-0.053 - 0.101)	0.543746	-0.401 (-0.797 - -0.004)	0.0485603	-0.007 (-0.031 - 0.018)	0.59505	0.009 (-0.017 - 0.035)	0.500728
WISP.2_seq.6392.7	CCN5_Neurology	O76076	seq.6392.7	6392-7	WNT1-inducible-signaling pathway protein 2	WISP-2	8839	CCN5	0.90702	2.08869e-100	GOOD	0.665953	3.33761e-35	GOOD	0.681005	2.52668e-37	GOOD	1	0.0484868	4.84868	0.0799758	7.99758	1651.82	1667.1	132.106	Overlap		0.0935688	9.35688	0.285273	28.5273	0.000565385	-0.02705	0.403539		0.526 (0.418 - 0.634)	9.89884e-19	-1.823 (-2.296 - -1.35)	4.3196e-14	0.04 (-0.117 - 0.197)	0.619015	0.071 (-0.051 - 0.193)	0.254542	-0.189 (-0.818 - 0.441)	0.557791	-0.014 (-0.053 - 0.025)	0.473393	0.012 (-0.03 - 0.054)	0.576316
X5..Nucleotidase_seq.15452.5	NT5E_Oncology	P21589	seq.15452.5	15452-5	5'-Nucleotidase	5'-Nucleotidase	4907	NT5E	0.810704	7.34658e-63	GOOD	0.70844	1.55044e-41	GOOD	0.649682	4.80201e-33	GOOD	1	0.0325231	3.25231	0.0322646	3.22646	590.156	585.05	19.0412	Overlap		0.0440133	4.40133	0.202355	20.2355	0.880185	0.91555	0.289012		0.029 (-0.092 - 0.15)	0.639626	0.255 (-0.029 - 0.539)	0.0779696	0.031 (-0.079 - 0.141)	0.581793	0.01 (-0.076 - 0.096)	0.822504	0.043 (-0.401 - 0.486)	0.850886	-0.01 (-0.037 - 0.017)	0.473938	0.01 (-0.019 - 0.04)	0.487381
X6Ckine_seq.2516.57	CCL21_Inflammation	O00585	seq.2516.57	2516-57	C-C motif chemokine 21	6Ckine	6366	CCL21	0.858331	6.76587e-78	GOOD	0.732133	1.37388e-45	GOOD	0.666655	2.67477e-35	GOOD	1	0.0617235	6.17235	0.0856456	8.56456	2670.91	2702.35	228.751	Overlap		0.0543502	5.43502	0.137596	13.7596	0.111504	0.15045	0.197579		-0.099 (-0.228 - 0.03)	0.132124	-0.174 (-0.471 - 0.123)	0.251582	0.08 (-0.037 - 0.198)	0.182409	0.105 (0.014 - 0.197)	0.024258	0.162 (-0.31 - 0.635)	0.501529	-0.039 (-0.068 - -0.01)	0.00827248	0.041 (0.01 - 0.072)	0.00961501
XEDAR_seq.3083.71	EDA2R_Oncology	Q9HAV5	seq.3083.71	3083-71	Tumor necrosis factor receptor superfamily member 27	XEDAR	60401	EDA2R	0.908951	1.52256e-101	GOOD	0.895812	2.91743e-94	GOOD	0.857241	1.7125e-77	GOOD	1	0.0367038	3.67038	0.0391435	3.91435	619.694	625.5	24.257	Overlap		0.0659266	6.59266	0.151027	15.1027	0.228304	0.272	0.216659		0.515 (0.393 - 0.637)	6.6252e-15	-0.087 (-0.399 - 0.225)	0.584792	-0.029 (-0.168 - 0.111)	0.684738	0.364 (0.265 - 0.463)	7.17485e-12	0.23 (-0.323 - 0.783)	0.416494	-0.048 (-0.082 - -0.014)	0.00610935	0.053 (0.016 - 0.089)	0.00507292
XTP3A_seq.4314.12	DCTPP1_Cardiometabolic	Q9H773	seq.4314.12	4314-12	dCTP pyrophosphatase 1	XTP3A	79077	DCTPP1	0.843047	1.57335e-72	GOOD	0.654232	1.23421e-33	GOOD	0.688487	1.99649e-38	GOOD	1	0.0602301	6.02301	0.0766288	7.66288	1038.5	1053.85	79.5787	Overlap		0.0595077	5.95077	0.165904	16.5904	-0.18314	-0.159	0.237726		0.452 (0.269 - 0.635)	2.23519e-06	-0.123 (-0.567 - 0.321)	0.586653	-0.111 (-0.291 - 0.068)	0.226245	0.355 (0.221 - 0.488)	3.98903e-07	-0.022 (-0.737 - 0.692)	0.95083	-0.038 (-0.083 - 0.006)	0.0914161	0.037 (-0.011 - 0.085)	0.127906
YAP1_seq.25451.39	YAP1_Neurology_II	P46937	seq.25451.39	25451-39	Transcriptional coactivator YAP1	YAP1	10413	YAP1	0.841726	4.30049e-72	GOOD	0.68614	4.46209e-38	GOOD	0.656862	5.5686e-34	GOOD	1	0.0316289	3.16289	0.0497454	4.97454	114.2	113.1	5.68092	Overlap		0.0682994	6.82994	0.135495	13.5495	-0.057524	-0.0448	0.194589		0.314 (0.198 - 0.43)	2.5969e-07	-0.402 (-0.694 - -0.109)	0.00712425	-0.069 (-0.186 - 0.048)	0.25118	0.145 (0.055 - 0.235)	0.00174845	-0.458 (-0.923 - 0.007)	0.0549224	-0.045 (-0.073 - -0.016)	0.00223538	0.049 (0.018 - 0.08)	0.00189161
ADAM12_seq.4420.7	ADAM12_Inflammation_II	O43184	seq.4420.7	4420-7	Disintegrin and metalloproteinase domain-containing protein 12	ADAM12	8038	ADAM12	0.618751	2.74929e-29	GOOD	0.263174	1.47499e-05	POOR	0.317982	1.29359e-07	MODERATE	2	0.0354032	3.54032	0.0430483	4.30483	207.55	208.7	8.93467	Overlap		0.191978	19.1978	0.229526	22.9526	-0.169492	-0.14465	0.326895		0.371 (0.184 - 0.559)	0.000132909	-0.461 (-0.917 - -0.005)	0.0476619	0.098 (-0.082 - 0.277)	0.286577	0.286 (0.151 - 0.422)	4.80512e-05	-0.242 (-0.954 - 0.469)	0.505185	-0.08 (-0.123 - -0.036)	0.000382362	0.082 (0.035 - 0.129)	0.000716755
Agrin_seq.15483.377	AGRN_Inflammation	O00468	seq.15483.377	15483-377	Agrin	Agrin	375790	AGRN	0.668164	1.65856e-35	GOOD	0.441295	5.23123e-14	MODERATE	0.330461	3.81625e-08	MODERATE	2	0.0767756	7.67756	0.0985072	9.85072	14090.8	14177.8	1388.04	Overlap		0.0726412	7.26412	0.113487	11.3487	-0.336504	-0.33165	0.163204		0.094 (-0.043 - 0.232)	0.181172	0.033 (-0.286 - 0.351)	0.841291	0.024 (-0.101 - 0.15)	0.70222	0.149 (0.053 - 0.245)	0.00252797	-0.025 (-0.523 - 0.472)	0.920168	-0.05 (-0.08 - -0.019)	0.00159872	0.054 (0.021 - 0.086)	0.00148994
AMGO2_seq.14134.49	AMIGO2_Oncology	Q86SJ2	seq.14134.49	14134-49	Amphoterin-induced protein 2	AMGO2	347902	AMIGO2	0.636599	2.10445e-31	GOOD	0.457466	4.64861e-15	MODERATE	0.410384	3.79468e-12	MODERATE	2	0.152101	15.2101	0.151406	15.1406	55.8969	58.3	8.46311	Overlap	Intra-CV	0.083311	8.3311	0.223845	22.3845	-0.359823	-0.37305	0.319001		0.111 (-0.012 - 0.233)	0.0774814	0.274 (-0.019 - 0.567)	0.066593	0.021 (-0.092 - 0.134)	0.718994	0.163 (0.078 - 0.249)	0.000236048	0.528 (0.073 - 0.983)	0.0238979	-0.029 (-0.057 - -0.002)	0.0397468	0.035 (0.005 - 0.065)	0.0220027
AMGO2_seq.6914.15	AMIGO2_Oncology	Q86SJ2	seq.6914.15	6914-15	Amphoterin-induced protein 2	AMGO2	347902	AMIGO2	0.67728	8.69383e-37	GOOD	0.49512	9.83909e-18	MODERATE	0.452482	9.93786e-15	MODERATE	2	0.0305045	3.05045	0.0349141	3.49141	290.919	288	10.1572	Overlap		0.083311	8.3311	0.223845	22.3845	-0.359823	-0.37305	0.319001		0.199 (0.077 - 0.321)	0.00153042	0.183 (-0.106 - 0.471)	0.214321	0.02 (-0.095 - 0.135)	0.735382	0.199 (0.113 - 0.286)	9.23964e-06	0.425 (-0.055 - 0.906)	0.0840581	-0.04 (-0.068 - -0.012)	0.00544012	0.042 (0.012 - 0.072)	0.00648817
Aminoacylase.1_seq.3343.1	ACY1_Cardiometabolic	Q03154	seq.3343.1	3343-1	Aminoacylase-1	Aminoacylase-1	95	ACY1	0.630478	1.1599e-30	GOOD	0.425798	4.73294e-13	MODERATE	0.341726	1.20855e-08	MODERATE	2	0.0593854	5.93854	0.0890963	8.90963	2793.73	2829.95	248.911	Overlap		0.0518866	5.18866	0.449988	44.9988	1.93099	2.1114	0.619509		-0.021 (-0.153 - 0.111)	0.756393	-0.108 (-0.414 - 0.198)	0.489466	0.011 (-0.112 - 0.134)	0.865511	0.105 (0.01 - 0.2)	0.0305764	-0.288 (-0.761 - 0.184)	0.232791	-0.051 (-0.08 - -0.022)	0.000661786	0.055 (0.024 - 0.086)	0.000596711
annexin.I_seq.4960.72	ANXA1_Inflammation_II	P04083	seq.4960.72	4960-72	Annexin A1	annexin I	301	ANXA1	0.780123	2.71498e-55	GOOD	0.398833	1.6864e-11	MODERATE	0.409071	4.50898e-12	MODERATE	2	0.0799946	7.99946	0.103844	10.3844	6324.09	6325.15	656.721	Overlap		0.138534	13.8534	0.235378	23.5378	-2.54577	-2.5916	0.335011		0.21 (0.085 - 0.336)	0.00117994	-0.245 (-0.543 - 0.053)	0.106709	0.036 (-0.083 - 0.154)	0.555867	0.032 (-0.06 - 0.125)	0.493258	-0.275 (-0.742 - 0.191)	0.248809	-0.052 (-0.08 - -0.023)	0.000457218	0.056 (0.025 - 0.086)	0.000474055
annexin.II_seq.13700.10	ANXA2_Cardiometabolic_II	P07355	seq.13700.10	13700-10	Annexin A2	annexin II	302	ANXA2	0.691451	7.14937e-39	GOOD	0.432806	1.77265e-13	MODERATE	0.400528	1.35974e-11	MODERATE	2	0.0479094	4.79094	0.0902116	9.02116	11091.4	11239	1000.57	Overlap		0.103678	10.3678	0.271749	27.1749	-0.924427	-0.90345	0.385089		0.065 (-0.068 - 0.198)	0.341298	0.075 (-0.232 - 0.381)	0.633376	-0.017 (-0.138 - 0.104)	0.780381	-0.087 (-0.181 - 0.006)	0.0692505	-0.264 (-0.743 - 0.215)	0.280482	-0.028 (-0.058 - 0.001)	0.0626934	0.032 (0 - 0.064)	0.0517561
annexin.II_seq.4961.17	ANXA2_Cardiometabolic_II	P07355	seq.4961.17	4961-17	Annexin A2	annexin II	302	ANXA2	0.703575	9.38862e-41	GOOD	0.431774	2.05134e-13	MODERATE	0.404975	7.68427e-12	MODERATE	2	0.0480381	4.80381	0.0907854	9.07854	15699.3	15815.1	1425.27	Overlap		0.103678	10.3678	0.271749	27.1749	-0.924427	-0.90345	0.385089		0.075 (-0.057 - 0.208)	0.265371	0.021 (-0.282 - 0.323)	0.893312	-0.006 (-0.127 - 0.114)	0.919932	-0.084 (-0.177 - 0.01)	0.0807604	-0.197 (-0.673 - 0.279)	0.418076	-0.026 (-0.056 - 0.004)	0.0864876	0.03 (-0.002 - 0.062)	0.0643823
annexin.IV_seq.17164.15	ANXA4_Cardiometabolic	P09525	seq.17164.15	17164-15	Annexin A4	annexin IV	307	ANXA4	0.607843	4.64486e-28	GOOD	0.301693	5.86662e-07	MODERATE	0.281423	3.39906e-06	POOR	2	0.0460995	4.60995	0.0899896	8.99896	309.859	309.3	27.8841	Overlap		0.180741	18.0741	0.223842	22.3842	-1.15214	-1.2375	0.318997		-0.155 (-0.292 - -0.018)	0.0270859	0.342 (0.004 - 0.679)	0.0471911	-0.003 (-0.13 - 0.123)	0.957966	-0.186 (-0.282 - -0.09)	0.000177589	-0.576 (-1.071 - -0.081)	0.0233592	0.025 (-0.007 - 0.056)	0.124194	-0.026 (-0.06 - 0.007)	0.123994
Apo.F_seq.12370.30	APOF_Inflammation_II	Q13790	seq.12370.30	12370-30	Apolipoprotein F	Apo F	319	APOF	0.684342	8.22359e-38	GOOD	0.338212	1.73864e-08	MODERATE	0.291633	1.42701e-06	POOR	2	0.0472686	4.72686	0.0652859	6.52859	143.966	142	9.39892	Overlap		0.0276374	2.76374	0.413413	41.3413	0.340627	0.40165	0.573063		0.021 (-0.23 - 0.271)	0.870878	-0.758 (-1.352 - -0.164)	0.0123312	-0.114 (-0.342 - 0.115)	0.329517	-0.181 (-0.358 - -0.004)	0.0466775	0.253 (-0.65 - 1.157)	0.583038	0.098 (0.042 - 0.153)	0.000662927	-0.095 (-0.155 - -0.035)	0.00217735
Apo.L1_seq.9506.10	APOL1_Inflammation_II	O14791	seq.9506.10	9506-10	Apolipoprotein L1	Apo L1	8542	APOL1	0.80503	2.34982e-61	GOOD	0.254775	2.79821e-05	POOR	0.391013	4.48281e-11	MODERATE	2	0.0306483	3.06483	0.0590465	5.90465	376.8	375	22.2487	Overlap		0.0471409	4.71409	0.255056	25.5056	-3.34427	-3.33425	0.362186		0.061 (-0.08 - 0.203)	0.398462	0.518 (0.173 - 0.863)	0.00327261	0.065 (-0.065 - 0.196)	0.328691	0.174 (0.074 - 0.274)	0.000745575	0.036 (-0.489 - 0.561)	0.893627	-0.04 (-0.072 - -0.008)	0.0153645	0.042 (0.008 - 0.076)	0.0172373
ApoM_seq.14125.5	APOM_Cardiometabolic	O95445	seq.14125.5	14125-5	Apolipoprotein M	ApoM	55937	APOM	0.881806	1.68154e-87	GOOD	0.46152	2.48284e-15	MODERATE	0.437369	9.23799e-14	MODERATE	2	0.0955635	9.55635	0.187793	18.7793	157.391	152.95	29.5568	Overlap	Inter-CV	0.0332579	3.32579	0.460106	46.0106	0.125484	-0.0296	0.632194		-0.123 (-0.278 - 0.031)	0.119787	-0.077 (-0.433 - 0.279)	0.670699	-0.114 (-0.255 - 0.026)	0.111363	-0.056 (-0.165 - 0.054)	0.319532	-0.079 (-0.636 - 0.479)	0.781968	0.088 (0.054 - 0.121)	4.99033e-07	-0.092 (-0.128 - -0.056)	9.52771e-07
ARSB_seq.3172.28	ARSB_Oncology	P15848	seq.3172.28	3172-28	Arylsulfatase B	ARSB	411	ARSB	0.806591	9.16166e-62	GOOD	0.449966	1.45153e-14	MODERATE	0.474167	3.32366e-16	MODERATE	2	0.0565638	5.65638	0.109538	10.9538	350.975	345.9	38.445	Overlap		0.184725	18.4725	0.231956	23.1956	-0.684615	-0.6868	0.330267		0.002 (-0.122 - 0.126)	0.972599	-0.051 (-0.337 - 0.234)	0.725371	0.087 (-0.024 - 0.199)	0.126738	-0.16 (-0.245 - -0.074)	0.000299695	0.357 (-0.091 - 0.804)	0.119307	0.023 (-0.005 - 0.05)	0.106829	-0.024 (-0.054 - 0.005)	0.107205
ART_seq.2813.11	AGRP_Inflammation	O00253	seq.2813.11	2813-11	Agouti-related protein	ART	181	AGRP	0.556562	7.11495e-23	GOOD	0.477376	1.96911e-16	MODERATE	0.42733	3.82564e-13	MODERATE	2	0.0416646	4.16646	0.0678109	6.78109	352.9	353.5	23.9305	Overlap		0.0920999	9.20999	0.362915	36.2915	-2.48455	-2.3704	0.507467		0.067 (-0.061 - 0.195)	0.305465	-0.005 (-0.297 - 0.288)	0.975813	0.026 (-0.09 - 0.142)	0.65881	0.117 (0.028 - 0.206)	0.0107658	0.015 (-0.447 - 0.477)	0.949981	-0.029 (-0.057 - 0)	0.0506855	0.03 (-0.001 - 0.06)	0.0591168
Arylsulfatase.A_seq.3583.54	ARSA_Neurology	P15289	seq.3583.54	3583-54	Arylsulfatase A	Arylsulfatase A	410	ARSA	0.828523	6.1598e-68	GOOD	0.456296	5.56238e-15	MODERATE	0.362909	1.22423e-09	MODERATE	2	0.0690967	6.90967	0.0630575	6.30575	304.441	303.8	19.1973	Overlap		0.0711538	7.11538	0.200556	20.0556	-0.580562	-0.59905	0.286493		-0.037 (-0.152 - 0.079)	0.536799	0.222 (-0.05 - 0.494)	0.109725	0.038 (-0.069 - 0.144)	0.489968	-0.034 (-0.117 - 0.049)	0.42287	0.336 (-0.081 - 0.752)	0.115503	0.012 (-0.014 - 0.038)	0.369166	-0.008 (-0.036 - 0.02)	0.588928
ASAH2_seq.3212.30	ASAH2_Neurology	Q9NR71	seq.3212.30	3212-30	Neutral ceramidase	ASAH2	56624	ASAH2	0.787723	4.68363e-57	GOOD	0.49971	4.40411e-18	MODERATE	0.49591	8.57439e-18	MODERATE	2	0.0649318	6.49318	0.151557	15.1557	287.834	283.4	43.6233	Overlap		0.066222	6.6222	0.191909	19.1909	-0.02685	0.0523	0.274366		0 (-0.116 - 0.116)	0.998115	0.227 (-0.042 - 0.495)	0.098251	0.066 (-0.04 - 0.172)	0.222356	-0.07 (-0.152 - 0.012)	0.0965978	0.293 (-0.126 - 0.713)	0.172109	-0.002 (-0.028 - 0.025)	0.903754	-0.004 (-0.032 - 0.024)	0.761946
ASAHL_seq.3173.49	NAAA_Neurology	Q02083	seq.3173.49	3173-49	N-acylethanolamine-hydrolyzing acid amidase	ASAHL	27163	NAAA	0.937386	5.12312e-122	GOOD	0.308085	3.27674e-07	MODERATE	0.264431	1.33768e-05	POOR	2	0.0388936	3.88936	0.0535538	5.35538	592.4	594.8	31.7253	Overlap		0.0559431	5.59431	0.151506	15.1506	-0.0895923	-0.0681	0.217338		-0.116 (-0.222 - -0.01)	0.0331331	0.347 (0.087 - 0.607)	0.00880932	0.028 (-0.071 - 0.126)	0.580745	-0.045 (-0.122 - 0.031)	0.245085	-0.312 (-0.701 - 0.076)	0.116161	-0.018 (-0.043 - 0.006)	0.139407	0.025 (-0.001 - 0.051)	0.0598628
AT1B1_seq.13392.13	ATP1B1_Cardiometabolic_II	P05026	seq.13392.13	13392-13	Sodium/potassium-transporting ATPase subunit beta-1	AT1B1	481	ATP1B1	0.702398	1.44329e-40	GOOD	0.353226	3.56081e-09	MODERATE	0.342078	1.1651e-08	MODERATE	2	0.0515659	5.15659	0.102164	10.2164	129.978	127.9	13.2791	Overlap		0.256197	25.6197	0.282605	28.2605	-0.0412038	-0.091	0.399907		-0.009 (-0.156 - 0.137)	0.899462	-0.051 (-0.388 - 0.287)	0.769217	-0.004 (-0.137 - 0.129)	0.95558	0.447 (0.359 - 0.535)	6.0909e-20	0.249 (-0.279 - 0.778)	0.355756	-0.077 (-0.109 - -0.046)	2.18305e-06	0.083 (0.05 - 0.117)	2.15626e-06
b.CF_seq.21391.17	CGB3_CGB5_CGB8_Inflammation_II	P0DN86	seq.21391.17	21391-17	Choriogonadotropin subunit beta 3	b-CF	1082	CGB3	0.903281	2.8373e-98	GOOD	0.482438	8.52497e-17	MODERATE	0.426871	4.07792e-13	MODERATE	2	0.0405097	4.05097	0.0776223	7.76223	349.184	346	27.1045	Overlap		0.220983	22.0983	0.392976	39.2976	0.0715615	0.05575	0.546717		-0.164 (-0.282 - -0.046)	0.00680586	1.079 (0.724 - 1.435)	2.6165e-09	0.06 (-0.058 - 0.178)	0.320019	-0.08 (-0.172 - 0.012)	0.088371	0.43 (-0.034 - 0.894)	0.0704706	0.012 (-0.018 - 0.041)	0.430129	-0.008 (-0.039 - 0.024)	0.639763
B7.H2_seq.5061.27	ICOSLG_Oncology	O75144	seq.5061.27	5061-27	ICOS ligand	B7-H2	23308	ICOSLG	0.878263	6.31947e-86	GOOD	0.469305	7.27225e-16	MODERATE	0.481105	1.06421e-16	MODERATE	2	0.0474	4.74	0.0663927	6.63927	710.712	714.5	47.1861	Overlap		0.0746949	7.46949	0.263565	26.3565	-0.410469	-0.34495	0.373878		-0.107 (-0.233 - 0.02)	0.0993569	0.017 (-0.273 - 0.307)	0.910696	-0.01 (-0.125 - 0.105)	0.865418	0.242 (0.157 - 0.327)	5.87641e-08	0.257 (-0.196 - 0.71)	0.267916	-0.04 (-0.069 - -0.012)	0.00520678	0.038 (0.007 - 0.068)	0.0156072
B7.H2_seq.9303.9	ICOSLG_Oncology	O75144	seq.9303.9	9303-9	ICOS ligand	B7-H2	23308	ICOSLG	0.735138	3.91706e-46	GOOD	0.342241	1.14547e-08	MODERATE	0.38801	6.48089e-11	MODERATE	2	0.0244647	2.44647	0.0330052	3.30052	276.938	278.7	9.14037	Overlap		0.0746949	7.46949	0.263565	26.3565	-0.410469	-0.34495	0.373878		-0.129 (-0.255 - -0.003)	0.0460957	-0.083 (-0.375 - 0.208)	0.575037	-0.054 (-0.171 - 0.063)	0.364166	0.224 (0.137 - 0.311)	8.75654e-07	-0.02 (-0.478 - 0.438)	0.93197	-0.045 (-0.073 - -0.017)	0.0020589	0.044 (0.014 - 0.075)	0.00454395
BAFF_seq.3059.50	TNFSF13B_Cardiometabolic	Q9Y275	seq.3059.50	3059-50	Tumor necrosis factor ligand superfamily member 13B	BAFF	10673	TNFSF13B	0.572862	2.00418e-24	GOOD	0.429414	2.85944e-13	MODERATE	0.399544	1.54096e-11	MODERATE	2	0.0667745	6.67745	0.0667587	6.67587	168.963	167.05	11.2797	Overlap		0.0293675	2.93675	0.229588	22.9588	-0.257488	-0.2096	0.326981		0.001 (-0.13 - 0.131)	0.992921	0.238 (-0.066 - 0.542)	0.124912	0.074 (-0.044 - 0.193)	0.218225	0.016 (-0.076 - 0.108)	0.735525	-0.015 (-0.486 - 0.455)	0.949212	-0.043 (-0.072 - -0.014)	0.003583	0.047 (0.016 - 0.078)	0.00345141
BLVRB_seq.17148.7	BLVRB_Neurology	P30043	seq.17148.7	17148-7	Flavin reductase (NADPH)	BLVRB	645	BLVRB	0.943409	1.34547e-127	GOOD	0.429061	3.00452e-13	MODERATE	0.377284	2.34635e-10	MODERATE	2	0.0634749	6.34749	0.0936917	9.36917	5977.23	6058.9	560.017	Overlap		0.115334	11.5334	0.178612	17.8612	-0.564396	-0.57845	0.255662		0.147 (0.033 - 0.261)	0.0123685	-0.282 (-0.552 - -0.011)	0.0411973	0.003 (-0.106 - 0.111)	0.958957	0.075 (-0.009 - 0.159)	0.0810456	0.285 (-0.144 - 0.713)	0.194386	-0.036 (-0.062 - -0.011)	0.00628234	0.038 (0.01 - 0.066)	0.00766256
BMP.4_seq.15667.39	BMP4_Neurology	P12644	seq.15667.39	15667-39	Bone morphogenetic protein 4	BMP-4	652	BMP4	0.678798	5.26677e-37	GOOD	0.39801	1.8714e-11	MODERATE	0.350424	4.818e-09	MODERATE	2	0.032277	3.2277	0.0426042	4.26042	152.931	154.4	6.51551	Overlap		0.135371	13.5371	0.53801	53.801	-2.6008	-2.8169	0.72741		-0.024 (-0.173 - 0.125)	0.754646	0.529 (0.174 - 0.885)	0.00353426	0.076 (-0.06 - 0.213)	0.27511	0.108 (0.002 - 0.214)	0.0477115	0.144 (-0.401 - 0.689)	0.604559	-0.025 (-0.059 - 0.009)	0.148947	0.03 (-0.006 - 0.067)	0.101605
BMP.6_seq.8459.10	BMP6_Cardiometabolic	P22004	seq.8459.10	8459-10	Bone morphogenetic protein 6	BMP-6	654	BMP6	0.749571	7.37819e-49	GOOD	0.482381	8.60523e-17	MODERATE	0.443273	3.91777e-14	MODERATE	2	0.0564006	5.64006	0.0860943	8.60943	1424.34	1420.1	122.627	Overlap		0.0922299	9.22299	0.291976	29.1976	-0.084392	-0.0875	0.412647		-0.151 (-0.298 - -0.004)	0.0450442	0.39 (0.046 - 0.734)	0.0261739	0.174 (0.04 - 0.307)	0.0115344	0.185 (0.082 - 0.289)	0.000500973	0.253 (-0.294 - 0.8)	0.365551	-0.054 (-0.087 - -0.021)	0.00144207	0.061 (0.026 - 0.097)	0.000748847
Bone.proteoglycan.II_seq.2666.53	DCN_Cardiometabolic	P07585	seq.2666.53	2666-53	Decorin	Bone proteoglycan II	1634	DCN	0.566305	8.62705e-24	GOOD	0.307533	3.44765e-07	MODERATE	0.319009	1.17233e-07	MODERATE	2	0.0548538	5.48538	0.0882821	8.82821	399.616	396.3	35.2789	Overlap		0.0734897	7.34897	0.202835	20.2835	-0.096264	-0.1089	0.289685		-0.056 (-0.171 - 0.058)	0.336486	-0.027 (-0.292 - 0.238)	0.841747	0 (-0.103 - 0.104)	0.995155	-0.092 (-0.172 - -0.012)	0.0254408	0.279 (-0.134 - 0.692)	0.186389	-0.007 (-0.033 - 0.019)	0.597353	0.013 (-0.015 - 0.04)	0.36515
BR.serine.threonine.kinase.2_seq.9790.28	BRSK2_Neurology_II	Q8IWQ3	seq.9790.28	9790-28	Serine/threonine-protein kinase BRSK2	BR serine/threonine kinase 2	9024	BRSK2	0.56541	1.05035e-23	GOOD	0.315612	1.62113e-07	MODERATE	0.269736	8.80728e-06	POOR	2	0.0735745	7.35745	0.0982883	9.82883	163.537	159.85	16.0738	Overlap		0.288689	28.8689	0.479409	47.9409	0.131464	0.1315	0.656194		-0.089 (-0.225 - 0.047)	0.198822	-0.026 (-0.337 - 0.285)	0.868867	0.065 (-0.059 - 0.189)	0.305156	0.304 (0.215 - 0.394)	1.53406e-10	0.282 (-0.213 - 0.777)	0.26511	-0.066 (-0.095 - -0.036)	1.69108e-05	0.075 (0.043 - 0.106)	5.61417e-06
C1QT1_seq.6304.8	C1QTNF1_Cardiometabolic	Q9BXJ1	seq.6304.8	6304-8	Complement C1q tumor necrosis factor-related protein 1	C1QT1	114897	C1QTNF1	0.867494	2.00155e-81	GOOD	0.407377	5.62651e-12	MODERATE	0.352849	3.70924e-09	MODERATE	2	0.0369102	3.69102	0.0674153	6.74153	5087.38	5128.2	342.967	Overlap		0.0726804	7.26804	0.519745	51.9745	0.4594	0.236	0.705481		0.326 (0.208 - 0.444)	1.48112e-07	0.128 (-0.159 - 0.415)	0.381615	-0.088 (-0.206 - 0.031)	0.150522	0.145 (0.053 - 0.236)	0.00211118	-0.033 (-0.525 - 0.459)	0.896344	-0.017 (-0.047 - 0.012)	0.259169	0.016 (-0.015 - 0.048)	0.310499
Cadherin.5_seq.2819.23	CDH5_Cardiometabolic	P33151	seq.2819.23	2819-23	Cadherin-5	Cadherin-5	1003	CDH5	0.820413	1.47829e-65	GOOD	0.42689	4.06701e-13	MODERATE	0.382106	1.32335e-10	MODERATE	2	0.0462135	4.62135	0.0807102	8.07102	474.322	478.3	38.2826	Overlap		0.0741789	7.41789	0.342578	34.2578	0.02904	0.1028	0.48059		0.332 (0.15 - 0.513)	0.000411946	-0.135 (-0.575 - 0.305)	0.546926	0.063 (-0.109 - 0.235)	0.471814	0.23 (0.099 - 0.361)	0.000668506	0.07 (-0.616 - 0.756)	0.841398	-0.005 (-0.047 - 0.038)	0.828026	0.001 (-0.044 - 0.047)	0.952065
Cathepsin.H_seq.8465.52	CTSH_Cardiometabolic	P09668	seq.8465.52	8465-52	Cathepsin H	Cathepsin H	1512	CTSH	0.622679	9.66386e-30	GOOD	0.311082	2.48175e-07	MODERATE	0.20169	0.000982608	POOR	2	0.05529	5.529	0.0717025	7.17025	394.475	396	28.2849	Overlap		0.181135	18.1135	0.425126	42.5126	-1.91857	-1.7945	0.588037		0.009 (-0.108 - 0.127)	0.878873	-0.025 (-0.297 - 0.248)	0.859968	-0.018 (-0.127 - 0.091)	0.749361	-0.003 (-0.088 - 0.083)	0.952406	-0.226 (-0.682 - 0.23)	0.331418	-0.038 (-0.064 - -0.012)	0.00425265	0.039 (0.011 - 0.067)	0.00653065
Cathepsin.H_seq.8644.46	CTSH_Cardiometabolic	P09668	seq.8644.46	8644-46	Cathepsin H	Cathepsin H	1512	CTSH	0.621904	1.18919e-29	GOOD	0.478931	1.52471e-16	MODERATE	0.248839	4.34235e-05	POOR	2	0.0983075	9.83075	0.0906927	9.06927	3084.97	3131.1	279.785	Overlap		0.181135	18.1135	0.425126	42.5126	-1.91857	-1.7945	0.588037		0.042 (-0.067 - 0.151)	0.449506	-0.097 (-0.352 - 0.158)	0.455909	-0.032 (-0.135 - 0.07)	0.533212	0.068 (-0.012 - 0.147)	0.0953524	-0.481 (-0.879 - -0.083)	0.0185909	-0.053 (-0.077 - -0.03)	1.46713e-05	0.055 (0.03 - 0.08)	3.16737e-05
Cathepsin.V_seq.3364.76	CTSV_Oncology	O60911	seq.3364.76	3364-76	Cathepsin L2	Cathepsin V	1515	CTSV	0.752855	1.66651e-49	GOOD	0.41805	1.36564e-12	MODERATE	0.366409	8.25e-10	MODERATE	2	0.0264895	2.64895	0.0369633	3.69633	343.822	343.6	12.7088	Overlap		0.081098	8.1098	0.20485	20.485	-0.490081	-0.48285	0.292504		-0.262 (-0.382 - -0.142)	2.5934e-05	-0.135 (-0.416 - 0.146)	0.347519	-0.077 (-0.194 - 0.039)	0.193523	-0.099 (-0.189 - -0.009)	0.0324734	0.015 (-0.444 - 0.475)	0.947813	0.017 (-0.011 - 0.046)	0.238891	-0.017 (-0.048 - 0.014)	0.273121
CBPA4_seq.9267.2	CPA4_Inflammation_II	Q9UI42	seq.9267.2	9267-2	Carboxypeptidase A4	CBPA4	51200	CPA4	0.98515	1.60575e-202	GOOD	0.424789	5.44106e-13	MODERATE	0.404378	8.30108e-12	MODERATE	2	0.0468518	4.68518	0.0766853	7.66853	2368.63	2380.4	181.639	Overlap		0.0492716	4.92716	0.244837	24.4837	0.0996192	0.1487	0.348097		0.017 (-0.096 - 0.13)	0.766701	-0.253 (-0.523 - 0.017)	0.0662581	-0.052 (-0.155 - 0.05)	0.319842	-0.003 (-0.084 - 0.077)	0.932802	-0.086 (-0.491 - 0.318)	0.67568	-0.006 (-0.031 - 0.02)	0.668002	0.003 (-0.025 - 0.03)	0.844147
[truncated: 6,603 more rows]
[truncated: 4 more columns]

## Sheet: Supplementary Table 2
Supplementary Table 2. Summary of the stablished correlation categories in intra- and inter-platform correlations.
Categories	Intra-Platform Correlation	Inter-Platform Correlation*	Inter-Platform Correlation*
	(SOMAscanA vs SOMAscanB)	(SOMAscanA vs Olink)	(SOMAscanB vs Olink)
	Count (%)	Count (%)	Count (%)
GOOD rho ≥ 0,5	2434 (33,297)	713 (26,724)	632 (23,688)
[truncated: 3 more rows]

## Sheet: Supplementary Table 3
Supplementary Table 3. PANTHER Classifications for Protein Class, Molecular Function, Cellular Compartment and Biological Process for the complete set of proteins included in the SOMAscan and Olink Explore platforms.
[truncated: 1,000 more rows]

[truncated: 11 more sheets: Supplementary Table 4, Supplementary Table 5, Supplementary Table 6, Supplementary Table 7, Supplementary Table 8, Supplementary Table 9, Supplementary Table 10, Supplementary Table 11, Supplementary Table 12, Supplementary Table 13, Supplementary Table 14]
